# Supplementary material for: The occurrence of cross-host species soil-transmitted helminth infections in humans and domestic/livestock animals: A systematic review
Source: PLOS Glob Public Health. 2025 Aug 12;5(8):e0004614. doi: 10.1371/journal.pgph.0004614 (PMC12342315; doi:10.1371/journal.pgph.0004614)
Supplement: S2 Data — (XLSX) [file pgph.0004614.s005.xlsx]

## Sheet: MEDLINE
List of Articles Retrieved from Medline Database
SL No	Title	Digital Object Identifier	Author(s)	Journal Name	Year	PMC Identifier
1	The long and winding road of Ascaris larval migration: the role of mouse models.	https://dx.doi.org/10.1017/S0031182021000366	Holland CV	Parasitology	2021	https://pmc.ncbi.nlm.nih.gov/articles/PMC8660642
2	Mitochondrial phylogenomics of human-type Ascaris, pig-type Ascaris, and hybrid Ascaris populations.	https://dx.doi.org/10.1016/j.vetpar.2020.109256	Zhou C Guo T Deng Y He J Ouyang S Wu X	Veterinary Parasitology	2020
3	Excretory/Secretory Proteome of Females and Males of the Hookworm Ancylostoma ceylanicum.	https://dx.doi.org/10.3390/pathogens12010095	Uzoechi SC Rosa BA Singh KS Choi YJ Bracken BK Brindley PJ Townsend RR Sprung R Zhan B Bottazzi ME Hawdon JM Wong Y Loukas A Djuranovic S Mitreva M	Pathogens	2023	https://pmc.ncbi.nlm.nih.gov/articles/PMC9865600
4	High-throughput screening of more than 30,000 compounds for anthelmintics against gastrointestinal nematode parasites.	https://dx.doi.org/10.1101/2024.05.16.594481	Elfawal MA Goetz E Kim YM Chen P Savinov SN Barasa L Thompson PR Aroian RV	BioRxiv : the Preprint Server for Biology	2024	https://pmc.ncbi.nlm.nih.gov/articles/PMC11565780
5	Geohelminths: Use in the Treatment of Selected Human Diseases. [Review]	https://dx.doi.org/10.3390/pathogens13080703	Szuba M Stachera W Piwko A Misiak M Rutkevich R Sota M Atrushi L Bennacer L Nzekea D Wu YC Kim AT Yu S Ribeiro N Dybicz M	Pathogens	2024	https://pmc.ncbi.nlm.nih.gov/articles/PMC11356798
6	Anthroponotic and Zoonotic Hookworm DNA in an Indigenous Community in Coastal Ecuador: Potential Cross-Transmission between Dogs and Humans.	https://dx.doi.org/10.3390/pathogens13080609	Calvopina M Aguilar-Rodriguez D DeGroot A Cevallos W Lee GO Lopez A Nutman TB Levy K Eisenberg J Sears WJ Cooper PJ	Pathogens	2024	https://pmc.ncbi.nlm.nih.gov/articles/PMC11357513
7	What's Eating You? Hookworm and Cutaneous Larva Migrans.	https://dx.doi.org/10.12788/cutis.1136	Bloomquist RF Elston DM	Cutis	2024
8	Probiotic Treatment of Ulcerative Colitis with Trichuris Suis Ova: A Randomised, Double-blinded, Placebo-controlled Clinical Trial [the PROCTO Trial].	https://dx.doi.org/10.1093/ecco-jcc/jjae095	Prosberg MV Halkjaer SI Lo B Bremerskov-Koser C Ilvemark JFKF Seidelin JB Kristiansen MF Kort A Kallemose T Bager P Bendtsen F Nordgaard-Lassen I Kapel HS Kringel H Kapel CMO Petersen AM	Journal of Crohn's & colitis	2024
9	Unveiling the Transmission Potential of Opisthorchis viverrini and Intestinal Helminths Along the Thailand-Laos Border in Thailand.	https://dx.doi.org/10.1111/zph.13177	Thitapakorn V Phanaksri T Yusuk S Pholhelm M Pitaksakulrat O Kulsantiwong J Sathavornmanee T Kunjantarachot A Rojthongpond T Chitkoolsamphan Y Prasopdee S	Zoonoses & Public Health	2024
10	Zoonotic Ancylostoma ceylanicum Infection in Coyotes from Guanacaste Conservation Area, Costa Rica, 2021.	https://dx.doi.org/10.3201/eid3006.231618	Zendejas-Heredia PA Robleto-Quesada J Solano A Rojas A Colella V	Emerging Infectious Diseases	2024	https://pmc.ncbi.nlm.nih.gov/articles/PMC11138982
11	New records of endoparasites and ectoparasites in free-living road-killed wild animals in the Pampa biome, Southern Brazil.	https://dx.doi.org/10.1007/s11259-024-10569-9	Lignon JS Pinto DM Monteiro SG Pappen FG Bohm BC Dada OA Martins KR Bruhn FRP	Veterinary Research Communications	2024
12	Benzimidazole Resistance-Associated Mutations in the beta-tubulin Gene of Hookworms: A Systematic Review.	https://dx.doi.org/10.1007/s00436-024-08432-6	Tenorio JCB Heikal MF Kafle A Saichua P Suttiprapa S	Parasitology Research	2024
13	Prevalence and genetic diversity of the lung nematode Eucoleus aerophilus in red foxes (Vulpes vulpes) in Central Europe (Poland) assessed by PCR and flotation.	https://dx.doi.org/10.1038/s41598-024-75483-1	Samorek-Pierog M Cencek T Bilska-Zajac E Korpysa-Dzirba W Belcik A Sroka J Lass A Brzana A Karamon J	Scientific Reports	2024	https://pmc.ncbi.nlm.nih.gov/articles/PMC11473685
14	Helminths of free-ranging dogs and cats in an urban natural reserve in Mexico City and their potential risk as zoonotic agents.	https://dx.doi.org/10.1371/journal.pone.0310302	Camacho-Giles V Hortelano-Moncada Y Torres-Carrera G Gil-Alarcon G Oceguera-Figueroa A Garcia-Prieto L Osorio-Sarabia D Cervantes FA Arenas P	PLoS ONE [Electronic Resource]	2024	https://pmc.ncbi.nlm.nih.gov/articles/PMC11404808
15	Genomic analysis of Strongyloides stercoralis and Strongyloides fuelleborni in Bangladesh.	https://dx.doi.org/10.1371/journal.pntd.0012440	de Ree V Nath TC Barua P Harbecke D Lee D Rodelsperger C Streit A	PLoS Neglected Tropical Diseases [electronic resource]	2024	https://pmc.ncbi.nlm.nih.gov/articles/PMC11407627
16	Gastrointestinal Helminthic Infection among the Population in Northern Thailand.	https://dx.doi.org/10.1007/s11686-024-00892-1	Wisetmora A Wattanawong O Wijit A Phukowluan J Nachairan A Jaksuay P Sungpradit S Ekobol N Boonmars T Boonsuya A Pechdee P Thanchonnang C La N Rattanapitoon NK Arunsan P Rattanapitoon SK	Acta Parasitologica	2024
17	Hookworm Folliculitis: Report of Two Cases of Cutaneous Larva Migrans With Histologically Identified Follicular Involvement.	https://dx.doi.org/10.1097/DAD.0000000000002803	Soto-Moreno A Munoz-Barba D Martin-Torregrosa D Ramos-Pleguezuelos FM Santos-Briz A	American Journal of Dermatopathology	2024
18	Concurrent Ascaris infection modulates host immunity resulting in impaired control of Salmonella infection in pigs.	https://dx.doi.org/10.1128/msphere.00478-24	Midha A Oser L Schlosser-Brandenburg J Laubschat A Mugo RM Musimbi ZD Hofler P Kundik A Hayani R Adjah J Groenhagen S Tieke M Elizalde-Velazquez LE Kuhl AA Klopfleisch R Tedin K Rausch S Hartmann S	Msphere	2024	https://pmc.ncbi.nlm.nih.gov/articles/PMC11423588
19	Micro RNA profiles of host extracellular vesicles are modulated by Ascaris suum infection but parasite extracellular vesicle miRNAs are systemically undetectable using in-depth miRNA sequencing.	https://dx.doi.org/10.1016/j.ijpara.2024.08.001	Whitehead B Sorensen Rossen L Zippor M Boysen AT Indira Chandran V Skallerup P Thamsborg SM Nejsum P	International Journal for Parasitology	2024
20	Integrated Eco-Health approach significantly reduces helminth infections in endemic Khong islands with emphasis on Schistosoma mekongi.	https://dx.doi.org/10.1186/s40249-024-01226-z	Sayasone S Vonghachack Y Xia S Lv S Zhou XN Odermatt P	Infectious Diseases of Poverty	2024	https://pmc.ncbi.nlm.nih.gov/articles/PMC11295434
21	A case of asymptomatic infection of Ascaris suum identified by PCR-restriction fragment length polymorphism and DNA sequence analysis.	https://dx.doi.org/10.1016/j.diagmicrobio.2024.116444	Nishioka M Hamabe K Kunimune Y Kodama M Nakahara Y Okayama N Tominaga M Furutani H Ito F Fujii T Suehiro Y Takami T Yamasaki T	Diagnostic Microbiology & Infectious Disease	2024
22	Ascaris Mouse Model Protocols: Advancing Research on Larval Ascariasis Biology.	https://dx.doi.org/10.1002/cpz1.1074	de Almeida Lopes C Wang J Liffner B Absalon S Gazzinelli-Guimaraes PH	Current Protocols	2024	https://pmc.ncbi.nlm.nih.gov/articles/PMC11215937
23	Ascaris suum infection in juvenile pigs elicits a local Th2 response in a setting of ongoing Th1 expansion.	https://dx.doi.org/10.3389/fimmu.2024.1396446	Oser L Midha A Schlosser-Brandenburg J Rausch S Mugo RM Kundik A Elizalde-Velazquez LE Adjah J Musimbi ZD Klopfleisch R Helm CS von Samson-Himmelstjerna G Hartmann S Ebner F	Frontiers in Immunology	2024	https://pmc.ncbi.nlm.nih.gov/articles/PMC11116563
24	Molecular detection of intestinal parasites in a rural community of Colombia: A one health approach to explore potential environmental-zoonotic transmission.	https://dx.doi.org/10.1111/zph.13138	Castaneda S Acosta CP Vasquez-A LR Patino LH Mejia R Ramirez JD	Zoonoses & Public Health	2024
25	New insight into genetic diversity of zoonotic-potential Ancylostoma ceylanicum in stray cats living in Bangkok, Thailand, based on deep amplicon sequencing.	https://dx.doi.org/10.1111/zph.13102	Jitsamai W Kamkong P Traub RJ Taweethavonsawat P	Zoonoses & Public Health	2024
26	Estimating Prevalence and Infection Intensity of Soil-Transmitted Helminths Using Quantitative Polymerase Chain Reaction and Kato-Katz in School-Age Children in Angola.	https://dx.doi.org/10.4269/ajtmh.23-0821	Soultani M Bartlett AW Mendes EP Hii SF Traub R Palmeirim MS Lufunda LMM Colella V Lopes S Vaz Nery S	American Journal of Tropical Medicine & Hygiene	2024	https://pmc.ncbi.nlm.nih.gov/articles/PMC11154060
27	Altered larval activation response associated with multidrug resistance in the canine hookworm Ancylostoma caninum.	https://dx.doi.org/10.1017/S0031182023001385	McKean EL Grill E Choi YJ Mitreva M O'Halloran DM Hawdon JM	Parasitology	2024	https://pmc.ncbi.nlm.nih.gov/articles/PMC11007283
28	Intestinal cell diversity and treatment responses in a parasitic nematode at single cell resolution.	https://dx.doi.org/10.1186/s12864-024-10203-7	Tyagi R Rosa BA Swain A Artyomov MN Jasmer DP Mitreva M	BMC Genomics	2024	https://pmc.ncbi.nlm.nih.gov/articles/PMC10996262
29	Hookworm genomics: dusk or dawn?. [Review]	https://dx.doi.org/10.1016/j.pt.2024.04.003	Ilik V Schwarz EM Noskova E Pafco B	Trends in Parasitology	2024
30	A survey of gastrointestinal helminth infestation in smallholder backyard pigs and the first molecular identification of the two zoonotic helminths Ascaris suum and Trichuris suis in Myanmar.	https://dx.doi.org/10.1186/s12917-024-03998-w	Bawm S Htun LL Chel HM Khaing Y Hmoon MM Thein SS Win SY Soe NC Thaw YN Hayashi N Win MM Nonaka N Katakura K Nakao R	BMC Veterinary Research [Electronic Resource]	2024	https://pmc.ncbi.nlm.nih.gov/articles/PMC10998307
31	Autochthonous Ascariasis, Mississippi, USA.	https://dx.doi.org/10.3201/eid3004.240176	Hobbs CV Rhinewalt JM Arguello I Malloch L Martin L Poston WM Byers P Bradbury RS	Emerging Infectious Diseases	2024	https://pmc.ncbi.nlm.nih.gov/articles/PMC10977833
32	An environmental evaluation of urine-diverting dry toilets in Hiloweyn Camp, Dollo Ado, Ethiopia.	https://dx.doi.org/10.1016/j.scitotenv.2024.171838	Brown TW Murphy JL Akers P Patrick M Hill V Mattioli M Tsige Y Adow A Abdirashid M Mohamed MN Githiri D Handzel T	Science of the Total Environment	2024
33	Ecoepidemiology of Ancylostoma spp. in Urban-Marginal and Rural Sectors of the Ecuadorian Coast and Prevalence of Cutaneous Larvae Migrans.	https://dx.doi.org/10.12659/MSM.943931	Coello Peralta RD Pazmino Gomez BJ Salazar Mazamba ML Parra-Guayasamin SG Vinueza Sierra RL Rodas Pazmino JP Rodas Neira EI Gomez Landires EA Ramallo G	Medical Science Monitor	2024	https://pmc.ncbi.nlm.nih.gov/articles/PMC10929298
34	In vitro immunoregulatory role of recombinant Ancylostoma ceylanicum calreticulin.	https://dx.doi.org/10.3347/PHD.23108	Zhuang T Abuzeid AMI Chen X Zhu S Li G	Parasites, Hosts and Diseases	2024	https://pmc.ncbi.nlm.nih.gov/articles/PMC10915272
35	Phytochemical analysis and anthelmintic activity of Combretum mucronatum leaf extract against infective larvae of soil-transmitted helminths including ruminant gastrointestinal nematodes.	https://dx.doi.org/10.1186/s13071-024-06194-9	Belga FN Waindok P Raulf MK Jato J Orman E Rehbein S Spiegler V Liebau E Hensel A Ndjonka D Strube C	Parasites & Vectors [Electronic Resource]	2024	https://pmc.ncbi.nlm.nih.gov/articles/PMC10905826
36	Hookworm infection as a model for deepen knowledge of iron metabolism and erythropoiesis in anemia.	https://dx.doi.org/10.1016/j.cyto.2024.156559	Furtado LFV Alves WP da Silva VJ Rabelo EML	Cytokine	2024
37	Parasitosis in Pet Dogs from Rondonia, Amazon Biome, and Human Perception of Zoonoses.	https://dx.doi.org/10.3390/ijerph21020138	Mendonca TO Perin PP Zanini DDS de Souza HL Pires PHK Muniz IM Tebaldi JH Mathias LA Burger KP Lux-Hoppe EG	International Journal of Environmental Research & Public Health [Electronic Resource]	2024	https://pmc.ncbi.nlm.nih.gov/articles/PMC10887970
38	Evaluation of reference genes for gene expression analysis by real-time quantitative PCR (qPCR) in different tissues from mice infected by Ascaris suum.	https://dx.doi.org/10.1016/j.micpath.2024.106567	Souza JLN Lopes CA Leal-Silva T Vieira-Santos F Amorim CCO Padrao LLS Antunes Porto AR Fujiwara RT Russo RC Bueno LL	Microbial Pathogenesis	2024
39	CANINE HOOKWORM PRESENCE IN TONGATAPU, TONGA.	https://dx.doi.org/10.1645/23-5	Harder K England S Naden K	Journal of Parasitology	2024
40	Host gastric corpus microenvironment facilitates Ascaris suum larval hatching and infection in a murine model.	https://dx.doi.org/10.1371/journal.pntd.0011930	Wu Y Adeniyi-Ipadeola G Adkins-Threats M Seasock M Suarez-Reyes C Fujiwara R Bottazzi ME Song L Mills JC Weatherhead JE	PLoS Neglected Tropical Diseases [electronic resource]	2024	https://pmc.ncbi.nlm.nih.gov/articles/PMC10878500
41	Molecular identification and genetic diversity of zoonotic hookworm infections in domestic dogs from northeastern, Thailand.	https://dx.doi.org/10.1007/s00436-024-08134-z	Rodpai R Sanpool O Sadaow L Boonroumkaew P Intapan PM Maleewong W Yingklang M Janwan P Vaisusuk K Chatan W Piratae S Thanchomnang T	Parasitology Research	2024
42	Geographic Distribution of Human Infections with Zoonotic Ancylostoma ceylanicum and Anthropophilic Hookworms in Ecuador: A Retrospective Analysis of Archived Stool Samples.	https://dx.doi.org/10.4269/ajtmh.23-0469	Aguilar-Rodriguez D Seco-Hidalgo V Lopez A Romero-Sandoval N Calvopina M Guevara A Baldeon L Rodriguez A Mejia R Nutman TB Sears WJ Cooper PJ	American Journal of Tropical Medicine & Hygiene	2024	https://pmc.ncbi.nlm.nih.gov/articles/PMC10919174
43	The long-lasting Ascaris suum antigens in the lungs shapes the tissue adaptation modifying the pulmonary architecture and immune response after infection in mice.	https://dx.doi.org/10.1016/j.micpath.2023.106483	Oliveira FMS Kraemer L Vieira-Santos F Leal-Silva T Gazzinelli-Guimaraes AC Lopes CA Amorim CCO Pinheiro GRG Moura MS Matias PHP Barbosa FS Caliari MV Weatherhead JE Bueno LL Russo RC Fujiwara RT	Microbial Pathogenesis	2024
44	Immunity mediates host specificity in the human hookworm Ancylostoma ceylanicum.	https://dx.doi.org/10.1017/S0031182023001208	Langeland A McKean EL O'Halloran DM Hawdon JM	Parasitology	2024	https://pmc.ncbi.nlm.nih.gov/articles/PMC10941038
45	Dermoscopic characteristics of cutaneous larva migrans in dark skin: a study from Banjul, The Gambia.	https://dx.doi.org/10.1093/ced/llad381	Enechukwu NA Ogun GO Malachy DE Errichetti E Rudnicka L	Clinical & Experimental Dermatology	2024
46	Cutaneous Larva Migrans as a frequent problem in travellers.	https://dx.doi.org/10.5603/imh.98098	Kuna A Olszanski R Sikorska K	International Maritime Health	2023
47	Protective efficacy of short-term infection with Necator americanus hookworm larvae in healthy volunteers in the Netherlands: a single-centre, placebo-controlled, randomised, controlled, phase 1 trial.	https://dx.doi.org/10.1016/S2666-5247(23)00218-5	Hoogerwerf MA Janse JJ Kuiper VP van Schuijlenburg R Kruize YC Sijtsma JC Nosoh BA Koopman JR Verbeek-Menken PH Westra IM Meij P Brienen EA Visser LG van Lieshout L Jochems SP Yazdanbakhsh M Roestenberg M	The Lancet. Microbe	2023
48	Endoparasites in dogs diagnosed at the Veterinary Teaching Hospital (VTH)-University of Bologna, combined with clinicopathological results. A long-term retrospective secondary data study.	https://dx.doi.org/10.1371/journal.pone.0293330	Morandi B Sabetti MC Napoleoni M Pascucci I Orlandi G Pietra M VanLeeuwen JA Greenwood SJ Poglayen G Galuppi R	PLoS ONE [Electronic Resource]	2023	https://pmc.ncbi.nlm.nih.gov/articles/PMC10588848
49	Occurrence of gastrointestinal parasites in dogs in a rural area of Santa Catarina, Brazil.	https://dx.doi.org/10.1590/S1984-29612023061	Arruda AA Bresciani KDS Werner SS Silva BFD	Revista Brasileira de Parasitologia Veterinaria	2023	https://pmc.ncbi.nlm.nih.gov/articles/PMC10706447
50	A molecular and morphological study of Ascaris suum in a human-pig contact scenario in northeastern Brazil.	https://dx.doi.org/10.1590/S1984-29612023057	Bacelar PAA Santos JPD Calegar DA Silva DAE Leal DN Evangelista BBC Reis ERCD Mallet JRDS Carvalho-Costa FA Jaeger LH Monteiro KJL	Revista Brasileira de Parasitologia Veterinaria	2023	https://pmc.ncbi.nlm.nih.gov/articles/PMC10706455
51	Standard- and large-sized eggs of Trichuris trichiura in the feces of schoolchildren in the Yangon Region, Myanmar: Morphological and molecular analyses.	https://dx.doi.org/10.3347/PHD.23059	Ryoo S Jung BK Hong S Shin H Song H Kim HS Ryu JY Sohn WM Hong SJ Htoon TT Tin HH Chai JY	Parasites, Hosts and Diseases	2023	https://pmc.ncbi.nlm.nih.gov/articles/PMC10471467
52	Epidemiology of soil-transmitted helminths using quantitative PCR and risk factors for hookworm and Necator americanus infection in school children in Dak Lak province, Vietnam.	10.1186/s13071-023-05809-x	Hughes, Angus; Ng-Nguyen, Dinh; Clarke, Naomi E; Dyer, Clare E F; Hii, Sze Fui; Clements, Archie C A; Anderson, Roy M; Gray, Darren J; Coffeng, Luc E; Kaldor, John M; Traub, Rebecca J; Vaz Nery, Susana	Parasites & Vectors [Electronic Resource]	2023
53	Quantifying metabolic activity of Ascaris suum L3 using resazurin reduction.	https://dx.doi.org/10.1186/s13071-023-05871-5	Kundik A Musimbi ZD Krucken J Hildebrandt T Kornilov O Hartmann S Ebner F	Parasites & Vectors [Electronic Resource]	2023	https://pmc.ncbi.nlm.nih.gov/articles/PMC10357624
54	INTESTINAL PARASITES IN PECARI TAJACU AND SUS SCROFA DOMESTICUS IN THE CAATINGA FROM SOUTHEASTERN PIAUI, BRAZIL.	https://dx.doi.org/10.1645/22-30	Sampaio M Sianto L Chame M Saldanha B Brener B	Journal of Parasitology	2023	https://pmc.ncbi.nlm.nih.gov/articles/PMC10658872
55	Laboratory associated zoonotic parasitic infections: a review of main agents and biosecurity measures. [Review]	https://dx.doi.org/10.3855/jidc.9428	Sini MF Tamponi C Mehmood N Dessi G Ariu F Carta C Coghetto A Pentcheva P Gabrielli S Scala A Varcasia A	Journal of Infection in Developing Countries	2023
56	Prevalence and associated risk factors of intestinal parasitic infections among children in pastoralist and agro-pastoralist communities in the Adadle woreda of the Somali Regional State of Ethiopia.	https://dx.doi.org/10.1371/journal.pntd.0011448	Lanker KC Muhummed AM Cisse G Zinsstag J Hattendorf J Yusuf RB Hassen SB Tschopp R Vonaesch P	PLoS Neglected Tropical Diseases [electronic resource]	2023	https://pmc.ncbi.nlm.nih.gov/articles/PMC10348586
57	Dogs as a source for the spreading of enteric parasites including zoonotic ones in Giza Province, Egypt.	https://dx.doi.org/10.1016/j.rvsc.2023.06.015	Khalifa MM Fouad EA Kamel NO Auda HM El-Bahy MM Ramadan RM	Research in Veterinary Science	2023
58	Reflecting on the past and fast forwarding to present day anthelmintic resistant Ancylostoma caninum-A critical issue we neglected to forecast. [Review]	https://dx.doi.org/10.1016/j.ijpddr.2023.04.003	Marsh AE Lakritz J	International Journal for Parasitology -- Drugs and Drug Resistance	2023	https://pmc.ncbi.nlm.nih.gov/articles/PMC10229760
59	Prevalence of intestinal parasites in humans and domestic animals in Jirel community, Dolakha, Nepal.	https://dx.doi.org/10.4103/jfmpc.jfmpc_197_24	Dhakal P Dhakal M Dhakal D Shakya P Singh B Gupta Kalwar R Shahi R Pandey S Niraula D Karki A Mahato MK Tamang S Chhetri B Thapa M Parajuli R Subedi JR Pandey K Maharjan M Parajuli RP	Journal of Family Medicine & Primary Care	2024	https://pmc.ncbi.nlm.nih.gov/articles/PMC11368370
60	Wildlife and parasitic infections: A One Health perspective in Greece. [Review]	https://dx.doi.org/10.1016/j.crpvbd.2024.100184	Tsokana CN Sioutas G Symeonidou I Papadopoulos E	Current Research in Parasitology Vector Borne Diseases	2024	https://pmc.ncbi.nlm.nih.gov/articles/PMC11252608
61	Characterizing Excretory-Secretory Products Proteome Across Larval Development Stages in Ascaris suum.	https://dx.doi.org/10.1101/2024.07.03.601870	Castaneda S Adeniyi-Ipadeola G Wu Y Suarez-Reyes C Jain A Ramirez JD Weatherhead JE	BioRxiv : the Preprint Server for Biology	2024	https://pmc.ncbi.nlm.nih.gov/articles/PMC11245028
62	Helminth Parasite Prevalence in the Endangered Ethiopian Wolf (Canis simensis) in Web Valley, Bale Mountains National Park, Ethiopia.	https://dx.doi.org/10.1155/2024/6057393	Mengistu GA Kebede N Abdella F	Journal of Parasitology Research	2024	https://pmc.ncbi.nlm.nih.gov/articles/PMC11226338
63	A Comparison of the Prevalence of Gastrointestinal Parasites in Wild Boar (Sus scrofa L.) Foraging in Urban and Suburban Areas.	https://dx.doi.org/10.3390/ani14030408	Pilarczyk B Tomza-Marciniak A Pilarczyk R Felska-Blaszczyk L Bakowska M Udala J Juszczak-Czasnojc M	Animals [Electronic Resource]	2024	https://pmc.ncbi.nlm.nih.gov/articles/PMC10854758
64	Ascaris suum - A zoonosis in Bali, Indonesia.	https://dx.doi.org/10.4103/tp.tp_24_23	Agustina KK Wirawan IMA Sudarmaja IM Subrata IM Dharmawan NS	Tropical Parasitology	2023	https://pmc.ncbi.nlm.nih.gov/articles/PMC10583779
65	Prevalence of Intestinal Parasites, Risk Factors and Zoonotic Aspects in Dog and Cat Populations from Goias, Brazil.	https://dx.doi.org/10.3390/vetsci10080492	Souza JBB Silva ZMA Alves-Ribeiro BS Moraes IS Alves-Sobrinho AV Saturnino KC Ferraz HT Machado MRF Braga IA Ramos DGS	Veterinary Sciences	2023	https://pmc.ncbi.nlm.nih.gov/articles/PMC10459326
66	First Study of Ascaris lumbricoides from the Semiwild Population of the Sumatran Orangutan Pongo abelii in the Context of Morphological Description and Molecular Phylogeny.	https://dx.doi.org/10.3390/life13041016	Civanova Krizova K Seifertova M Barus V Hodova I Masova S Nurcahyo W Foitova I	Life	2023	https://pmc.ncbi.nlm.nih.gov/articles/PMC10142304
67	Modeling the effectiveness of One Health interventions against the zoonotic hookworm Ancylostoma ceylanicum.	https://dx.doi.org/10.3389/fmed.2023.1092030	Walker M Lambert S Neves MI Worsley AD Traub R Colella V	Frontiers in Medicine	2023	https://pmc.ncbi.nlm.nih.gov/articles/PMC10028197
68	Molecular Detection and Genetic Characterization of Zoonotic Hookworm in Semi-Domesticated Cats Residing in Monasteries in Bangkok, Thailand.	https://dx.doi.org/10.3390/tropicalmed8020122	Phoosangwalthong P Kamyingkird K Kengradomkij C Chimnoi W Odermatt P Inpankaew T	Tropical Medicine & Infectious Disease	2023	https://pmc.ncbi.nlm.nih.gov/articles/PMC9960371
69	Molecular identification of hookworm species infecting free-roaming and owned dogs from an urban area in inner Sao Paulo State, Brazil.	https://dx.doi.org/10.17420/ap6804.485	Oliveira-Arbex AP David EB Bittencourt GN Babboni SD Oliveira-Sequeira TCG Guimaraes S	Annals of Parasitology	2022
70	Retrospective Survey of Dog and Cat Endoparasites in Ireland: Antigen Detection.	https://dx.doi.org/10.3390/ani13010137	de Waal T Aungier S Lawlor A Goddu T Jones M Szlosek D	Animals [Electronic Resource]	2022	https://pmc.ncbi.nlm.nih.gov/articles/PMC9817875
71	Parasitism of terrestrial gastropods by medically-important nematodes in Brazil.	https://dx.doi.org/10.3389/fvets.2022.1023426	Thiengo SC Ramos-de-Souza J Silva GM Fernandez MA Silva EF Sousa AKP Rodrigues PS Mattos AC Costa RAF Gomes SR	Frontiers in Veterinary Science	2022	https://pmc.ncbi.nlm.nih.gov/articles/PMC9715018
72	The survey of soil-transmitted helminth species abundance in Slovakia with an emphasis on parameters important for their distribution.	https://dx.doi.org/10.3389/fmed.2022.1043313	Ihnacik L Smigova J Soltys J Bobikova D Kuzevicova Z Kuzevic S Schusterova I Papajova I	Frontiers in Medicine	2022	https://pmc.ncbi.nlm.nih.gov/articles/PMC9712972
73	A reverse vaccinology approach identifies putative vaccination targets in the zoonotic nematode Ascaris.	https://dx.doi.org/10.3389/fvets.2022.1014198	Evangelista FMD van Vliet AHM Lawton SP Betson M	Frontiers in Veterinary Science	2022	https://pmc.ncbi.nlm.nih.gov/articles/PMC9665164
74	Prevalence of Intestinal Parasites in Dog Faecal Samples from Public Environments in Qinghai Province, China.	https://dx.doi.org/10.3390/pathogens11111240	Zhang X Jian Y Ma Y Li Z Fu Y Cairang Z Wang X Duo H Guo Z	Pathogens	2022	https://pmc.ncbi.nlm.nih.gov/articles/PMC9696243
75	The Use of MALDI-TOF MS as a Diagnostic Tool for Adult Trichuris Species.	https://dx.doi.org/10.3389/fvets.2022.867919	Rivero J Zurita A Cutillas C Callejon R	Frontiers in Veterinary Science	2022	https://pmc.ncbi.nlm.nih.gov/articles/PMC9132177
76	Insights to helminth infections in food and companion animals in Bangladesh: Occurrence and risk profiling.	https://dx.doi.org/10.1016/j.parepi.2022.e00245	Nath TC Eom KS Choe S Islam S Sabuj SS Saha E Tuhin RH Ndosi BA Kang Y Kim S Bia MM Park H Lee D	Parasite Epidemiology and Control	2022	https://pmc.ncbi.nlm.nih.gov/articles/PMC8889271
77	The epidemiology and control of Toxocara canis in puppies.	https://dx.doi.org/10.1016/j.parepi.2021.e00232	Schwartz R Bidaisee S Fields PJ Macpherson MLA Macpherson CNL	Parasite Epidemiology and Control	2022	https://pmc.ncbi.nlm.nih.gov/articles/PMC8669357
78	Development of a New LAMP Assay for the Detection of Ancylostoma caninum DNA (Copro-LAMPAc) in Dog Fecal Samples.	https://dx.doi.org/10.3389/fvets.2021.770508	Avila HG Risso MG Cabrera M Ruybal P Repetto SA Butti MJ Trangoni MD Santillan G Perez VM Periago MV	Frontiers in Veterinary Science	2021	https://pmc.ncbi.nlm.nih.gov/articles/PMC8633310
79	Ascaris suum Nutrient Uptake and Metabolic Release, and Modulation of Host Intestinal Nutrient Transport by Excretory-Secretory and Cuticle Antigens In Vitro.	https://dx.doi.org/10.3390/pathogens10111419	Koehler S Springer A Issel N Klinger S Wendt M Breves G Strube C	Pathogens	2021	https://pmc.ncbi.nlm.nih.gov/articles/PMC8618387
80	The Prevalence of Gastrointestinal Parasites in Native Dogs in Palestine.	https://dx.doi.org/10.18502/ijpa.v16i3.7097	Othman RA Abuseir S	Iranian Journal of Parasitology	2021	https://pmc.ncbi.nlm.nih.gov/articles/PMC8476720
81	Risk profiling and efficacy of albendazole against the hookworms Necator americanus and Ancylostoma ceylanicum in Cambodia to support control programs in Southeast Asia and the Western Pacific.	https://dx.doi.org/10.1016/j.lanwpc.2021.100258	Colella V Khieu V Worsley A Senevirathna D Muth S Huy R Odermatt P Traub RJ	The Lancet Regional Health. Western Pacific	2021	https://pmc.ncbi.nlm.nih.gov/articles/PMC8403762
82	Functional Characterization of the Oxantel-Sensitive Acetylcholine Receptor from Trichuris muris.	https://dx.doi.org/10.3390/ph14070698	Hansen TVA Grencis RK Issouf M Neveu C Charvet CL	Pharmaceuticals (Basel, Switzerland)	2021	https://pmc.ncbi.nlm.nih.gov/articles/PMC8308736
83	An inactivated bacterium (paraprobiotic) expressing Bacillus thuringiensis Cry5B as a therapeutic for Ascaris and Parascaris spp. infections in large animals.	https://dx.doi.org/10.1016/j.onehlt.2021.100241	Urban JF Jr Nielsen MK Gazzola D Xie Y Beshah E Hu Y Li H Rus F Flanagan K Draper A Vakalapudi S Li RW Ostroff GR Aroian RV	One Health	2021	https://pmc.ncbi.nlm.nih.gov/articles/PMC8048022
84	Antagonistic effects of native strains of the soil fungus Paecilomyces against gastrointestinal nematode and protozoan parasites of pigs in Panama.	https://dx.doi.org/10.1007/s12639-020-01297-3	Cruz G De Leon L Bethancourt A Rios N Krause R Sandoval N	Journal of Parasitic Diseases : Official Organ of the Indian Society for Parasitology	2021	https://pmc.ncbi.nlm.nih.gov/articles/PMC7921268
85	The mitochondrial genome of the sheep roundworm Ascaris ovis (Ascaridida: Nematoda) from Southwest China.	https://dx.doi.org/10.1080/23802359.2020.1870883	Chen Y Wang L Zhou X Tang R Li Y Liu Y Xie Y	Mitochondrial DNA. Part B, Resources	2021	https://pmc.ncbi.nlm.nih.gov/articles/PMC7872561
86	The complete mitochondrial genome of the beef cattle hookworm Bunostomum phlebotomum (Nematoda: Bunostominae).	https://dx.doi.org/10.1080/23802359.2021.1875918	Li Y Chen Y Wang L Liu Y Wang W Zhou X Yi J Zuo Z Xie Y	Mitochondrial DNA. Part B, Resources	2021	https://pmc.ncbi.nlm.nih.gov/articles/PMC7894435
87	Efficacy of Broadline R in cats against induced infections with developing fourth-stage larval and adult Ancylostoma ceylanicum hookworms.	https://dx.doi.org/10.1016/j.vpoa.2020.100025	Knaus M Taweethavonsawat P Cheesman T Visser M Rehbein S	Veterinary Parasitology	2020
88	The Control of Zoonotic Soil-Transmitted Helminthoses Using Saprophytic Fungi.	https://dx.doi.org/10.3390/pathogens9121071	Vina C Silva MI Palomero AM Voinot M Vila M Hernandez JA Paz-Silva A Sanchez-Andrade R Cazapal-Monteiro CF Arias MS	Pathogens	2020	https://pmc.ncbi.nlm.nih.gov/articles/PMC7766240
89	A Functional Comparison of Homopentameric Nicotinic Acetylcholine Receptors (ACR-16) Receptors From Necator americanus and Ancylostoma ceylanicum.	https://dx.doi.org/10.3389/fnmol.2020.601102	Kaji MD Geary TG Beech RN	Frontiers in Molecular Neuroscience	2020	https://pmc.ncbi.nlm.nih.gov/articles/PMC7725692
90	Efficacy of Broadline R in cats against induced infections with developing fourth-stage larval and adult Ancylostoma ceylanicum hookworms.	https://dx.doi.org/10.1016/j.vpoa.2020.100025	Knaus M Taweethavonsawat P Cheesman T Visser M Rehbein S	Veterinary Parasitology: X	2020	https://pmc.ncbi.nlm.nih.gov/articles/PMC7458367
91	Semi-domesticated dogs as a potential reservoir for zoonotic hookworms in Bangkok, Thailand.	https://dx.doi.org/10.14202/vetworld.2020.909-915	Wongwigkan J Inpankaew T	Veterinary World	2020	https://pmc.ncbi.nlm.nih.gov/articles/PMC7311867
92	Opportunistic Mapping of Strongyloides stercoralis and Hookworm in Dogs in Remote Australian Communities.	https://dx.doi.org/10.3390/pathogens9050398	Beknazarova M Whiley H Traub R Ross K	Pathogens	2020	https://pmc.ncbi.nlm.nih.gov/articles/PMC7281600
93	Effect of the His-Tag Location on Decapping Scavenger Enzymes and Their Hydrolytic Activity toward Cap Analogs.	https://dx.doi.org/10.1021/acsomega.0c00304	Ferenc-Mrozek A Bojarska E Stepinski J Darzynkiewicz E Lukaszewicz M	ACS Omega	2020	https://pmc.ncbi.nlm.nih.gov/articles/PMC7240826
94	Infection with Toxocara canis Inhibits the Production of IgE Antibodies to alpha-Gal in Humans: Towards a Conceptual Framework of the Hygiene Hypothesis?.	https://dx.doi.org/10.3390/vaccines8020167	Hodzic A Mateos-Hernandez L Frealle E Roman-Carrasco P Alberdi P Pichavant M Risco-Castillo V Le Roux D Vicogne J Hemmer W Auer H Swoboda I Duscher GG de la Fuente J Cabezas-Cruz A	Vaccines	2020	https://pmc.ncbi.nlm.nih.gov/articles/PMC7349341
95	Zoonotic helminths of dogs and risk factors associated with polyparasitism in Grenada, West Indies.	https://dx.doi.org/10.1017/S0031182023000495	Macpherson MLA Zendejas-Heredia PA Sylvester W Gasser RB Traub RJ Colella V Macpherson CNL	Parasitology	2023	https://pmc.ncbi.nlm.nih.gov/articles/PMC10410397
96	Parasite Prevalence in Feral Swine (Sus scrofa) from the Great Smoky Mountains National Park, USA.	https://dx.doi.org/10.7589/JWD-D-22-00155	England JC Wyrosdick HM Baker EL Stiver WH Williamson RH Gerhold RW	Journal of Wildlife Diseases	2023
97	Compte rendu The canine hookworm Ancylostoma caninum: A novel threat for anthelmintic resistance in Canada. [Review]		Nezami R Blanchard J Godoy P	Canadian Veterinary Journal	2023	https://pmc.ncbi.nlm.nih.gov/articles/PMC10031793
98	Phytochemical Analysis and Anti-Ascaris suum Activity of Different Zanthoxylum Species In Vitro and In Vivo.	https://dx.doi.org/10.1021/acs.jafc.2c08949	Wang ZJ Chen YC Zou FC Qin Y Zhu YY Xiao X Xie TZ He YJ Zhao YL Luo XD	Journal of Agricultural & Food Chemistry	2023
99	Comparative transcriptomics from intestinal cells of permissive and non-permissive hosts during Ancylostoma ceylanicum infection reveals unique signatures of protection and host specificity.	https://dx.doi.org/10.1017/S0031182023000227	Langeland A Grill E Shetty AC O'Halloran DM Hawdon JM	Parasitology	2023	https://pmc.ncbi.nlm.nih.gov/articles/PMC10192101
100	Zoonotic helminths - why the challenge remains. [Review]	https://dx.doi.org/10.1017/S0022149X23000020	Thompson RCA	Journal of Helminthology	2023
101	Biliary parascarosis in a foal.	https://dx.doi.org/10.1002/vms3.1087	Sazmand A Yavari M Babaei M Nourian A Otranto D	Veterinary Medicine & Science	2023	https://pmc.ncbi.nlm.nih.gov/articles/PMC10188052
102	Occurrence of gastrointestinal parasites in dogs from Cuiaba, Mato Grosso.	https://dx.doi.org/10.1590/S1984-29612023004	Souza CTV Dorr AP Silva VLB Silva FL Silva EBD Ramos DGS Pacheco RC Sousa VRF	Revista Brasileira de Parasitologia Veterinaria	2023
103	Targeting myeloid cell coagulation signaling blocks MAP kinase/TGF-beta1-driven fibrotic remodeling in ischemic heart failure.	https://dx.doi.org/10.1172/JCI156436	Garlapati V Molitor M Michna T Harms GS Finger S Jung R Lagrange J Efentakis P Wild J Knorr M Karbach S Wild S Vujacic-Mirski K Munzel T Daiber A Brandt M Gori T Milting H Tenzer S Ruf W Wenzel P	Journal of Clinical Investigation	2023	https://pmc.ncbi.nlm.nih.gov/articles/PMC9927945
104	Bioaccessibility and oral immunization efficacy of a chimeric protein vaccine against Ascaris suum.	https://dx.doi.org/10.1016/j.micinf.2022.105042	Castro JC Magalhaes LM Almeida RM Oliveira FM Nogueira DS Gazzinelli-Guimaraes AC Kraemer L Barbosa FS Santos FV Minighin EC Bueno LL Bartholomeu DC Labanca RA Fujiwara RT	Microbes & Infection	2023
105	Guts within guts: the microbiome of the intestinal helminth parasite Ascaris suum is derived but distinct from its host.	https://dx.doi.org/10.1186/s40168-022-01399-5	Midha A Jarquin-Diaz VH Ebner F Lober U Hayani R Kundik A Cardilli A Heitlinger E Forslund SK Hartmann S	Microbiome	2022	https://pmc.ncbi.nlm.nih.gov/articles/PMC9756626
106	A systematic review and meta-analysis of human and zoonotic dog soil-transmitted helminth infections in Australian Indigenous communities.	https://dx.doi.org/10.1371/journal.pntd.0010895	Raw C Traub RJ Zendejas-Heredia PA Stevenson M Wiethoelter A	PLoS Neglected Tropical Diseases [electronic resource]	2022	https://pmc.ncbi.nlm.nih.gov/articles/PMC9632820
107	The non-glycosylated protein of Toxocara canis MUC-1 interacts with proteins of murine macrophages.	https://dx.doi.org/10.1371/journal.pntd.0010734	Zhou R Jia H Du Z Jiang A Song Z Wang T Du A Gasser RB Ma G	PLoS Neglected Tropical Diseases [electronic resource]	2022	https://pmc.ncbi.nlm.nih.gov/articles/PMC9477421
108	Faecal prevalence, distribution and risk factors associated with canine soil-transmitted helminths contaminating urban parks across Australia.	https://dx.doi.org/10.1016/j.ijpara.2022.08.001	Massetti L Wiethoelter A McDonagh P Rae L Marwedel L Beugnet F Colella V Traub RJ	International Journal for Parasitology	2022
109	Zoonotic Ancylostoma ceylanicum Hookworm Infections, Ecuador.	https://dx.doi.org/10.3201/eid2809.220248	Sears WJ Cardenas J Kubofcik J Nutman TB Cooper PJ	Emerging Infectious Diseases	2022	https://pmc.ncbi.nlm.nih.gov/articles/PMC9423896
110	Ancylostoma ceylanicum Hookworms in Dogs, Grenada, West Indies.	https://dx.doi.org/10.3201/eid2809.220634	Zendejas-Heredia PA Colella V Macpherson MLA Sylvester W Gasser RB Macpherson CNL Traub RJ	Emerging Infectious Diseases	2022	https://pmc.ncbi.nlm.nih.gov/articles/PMC9423915
111	Canine nematode and Giardia spp. infections in dogs in Edmonton, Alberta, the "CANIDA" study.	https://dx.doi.org/10.1186/s13071-022-05386-5	Visscher D Porter E Sweet S Szlosek D Horr S	Parasites & Vectors [Electronic Resource]	2022	https://pmc.ncbi.nlm.nih.gov/articles/PMC9396815
112	Assessing the impact of Ascariasis and Trichuriasis on weight gain using a porcine model.	https://dx.doi.org/10.1371/journal.pntd.0010709	Whitehead B Thamsborg SM Denwood MJ Nejsum P	PLoS Neglected Tropical Diseases [electronic resource]	2022	https://pmc.ncbi.nlm.nih.gov/articles/PMC9390923
113	Eukaryotic expression and immunogenicity of Ancylostoma ceylanicum calreticulin.	https://dx.doi.org/10.1016/j.parint.2022.102633	Zhuang T Abuzeid AMI Hu J Zhu S Lu J Zhou X Chen X Li G	Parasitology International	2022
114	Genetic diversity and identity of Ascaris worms from human and pig hosts in Thailand.	https://dx.doi.org/10.1016/j.vprsr.2022.100752	Eamsobhana P Yong HS Boonyong S Wanachiwanawin D Tungtrongchitr A	Veterinary parasitology Regional Studies And Reports	2022
115	MIG-23 is involved in sperm migration by modulating extracellular ATP levels in Ascaris suum.	https://dx.doi.org/10.1242/dev.200478	Wang Q He R Chen L Zhang Q Shan J Wang P Wang X Zhao Y	Development	2022
116	Development of allele-specific PCR methodology (AS-PCR) to screening A. lumbricoides and A. suum.	https://dx.doi.org/10.1007/s00436-022-07572-x	Dos Santos TR Furtado LFV de Carvalho Araujo A da Silva Medeiros C Germano PHV de Oliveira VNGM Rabelo EML	Parasitology Research	2022
117	Moving beyond the state of the art of understanding resistance mechanisms in hookworms: confirming old and suggesting new associated SNPs.	https://dx.doi.org/10.1016/j.actatropica.2022.106533	Medeiros CDS Furtado LFV Miranda GS da Silva VJ Dos Santos TR Rabelo EML	Acta Tropica	2022
118	Albatrellus confluens (Alb. & Schwein.) Kotl. & Pouz.: Natural Fungal Compounds and Synthetic Derivatives with In Vitro Anthelmintic Activities and Antiproliferative Effects against Two Human Cancer Cell Lines.	https://dx.doi.org/10.3390/molecules27092950	Dube M Llanes D Saoud M Rennert R Imming P Haberli C Keiser J Arnold N	Molecules	2022	https://pmc.ncbi.nlm.nih.gov/articles/PMC9100200
119	A bioactive phlebovirus-like envelope protein in a hookworm endogenous virus.	https://dx.doi.org/10.1126/sciadv.abj6894	Merchant M Mata CP Liu Y Zhai H Protasio AV Modis Y	Science Advances	2022	https://pmc.ncbi.nlm.nih.gov/articles/PMC9094657
120	Ancylostoma in dogs in the Caribbean: a review and study from St. Kitts, West Indies. [Review]	https://dx.doi.org/10.1186/s13071-022-05254-2	Kim J Lucio-Forster A Ketzis JK	Parasites & Vectors [Electronic Resource]	2022	https://pmc.ncbi.nlm.nih.gov/articles/PMC9027451
121	Prevalence of hookworm infections among stray dogs and molecular identification of hookworm species for the first time in Bangladesh.	https://dx.doi.org/10.1016/j.vprsr.2022.100719	Singh RP Roy BC Begum N Talukder MH	Veterinary parasitology Regional Studies And Reports	2022
122	Molecular epidemiology of Ascaris species recovered from humans and pigs in Cameroon.	https://dx.doi.org/10.1093/trstmh/trac020	Nkouayep VR McManus DP Mbida M Gordon CA Nejsum P	Transactions of the Royal Society of Tropical Medicine & Hygiene	2022
123	Molecular detection of a novel Ancylostoma sp. by whole mtDNA sequence from pangolin Manis javanica.	https://dx.doi.org/10.1186/s13071-022-05191-0	Tuli MD Li H Li S Zhai J Wu Y Huang W Feng Y Chen W Yuan D	Parasites & Vectors [Electronic Resource]	2022	https://pmc.ncbi.nlm.nih.gov/articles/PMC8889679
124	G-quadruplexes in helminth parasites.	https://dx.doi.org/10.1093/nar/gkac129	Cantara A Luo Y Dobrovolna M Bohalova N Fojta M Verga D Guittat L Cucchiarini A Savrimoutou S Haberli C Guillon J Keiser J Brazda V Mergny JL	Nucleic Acids Research	2022	https://pmc.ncbi.nlm.nih.gov/articles/PMC8934627
125	Helminth products modulate innate immune recognition of nucleic acids in systemic lupus erythematosus.	https://dx.doi.org/10.1177/09612033221080548	Dall LB Deleuran B Ostergaard LJ Mardahl M Denton PW Nejsum P	Lupus	2022
126	Longitudinal assessment of the exposure to Ascaris lumbricoides through copromicroscopy and serology in school children from Jimma Town, Ethiopia.	https://dx.doi.org/10.1371/journal.pntd.0010131	Dana D Roose S Vlaminck J Ayana M Mekonnen Z Geldhof P Levecke B	PLoS Neglected Tropical Diseases [electronic resource]	2022	https://pmc.ncbi.nlm.nih.gov/articles/PMC8797258
127	Human-type and pig-type Ascaris hybrids found in pigs.	https://dx.doi.org/10.1016/j.vetpar.2021.109646	Zhou C Lei Y Zhao S Shi Q Ouyang S Wu X	Veterinary Parasitology	2022
128	Comparison of percutaneous vs oral infection of hamsters with the hookworm Ancylostoma ceylanicum: Parasite development, pathology and primary immune response.	https://dx.doi.org/10.1371/journal.pntd.0010098	Bungiro RD Harrison LM Dondji B Cappello M	PLoS Neglected Tropical Diseases [electronic resource]	2022	https://pmc.ncbi.nlm.nih.gov/articles/PMC8765627
129	Bacterial communities from Trichuris spp. A contribution to deciphering the role of parasitic nematodes as vector of pathogens.	https://dx.doi.org/10.1016/j.actatropica.2021.106277	Garcia-Sanchez AM Miller AZ Caldeira AT Cutillas C	Acta Tropica	2022
130	Mid-7th century BC human parasite remains from Jerusalem.	https://dx.doi.org/10.1016/j.ijpp.2021.10.005	Langgut D	International Journal Of Paleopathology	2022
131	A Case of Zoonotic Ancylostoma ceylanicum Infection in a Suburban Area of Selangor, Malaysia.	https://dx.doi.org/10.1007/s11686-021-00478-1	Heo CC Rafiz AR Ngui R	Acta Parasitologica	2022
132	ASCVac-1, a Multi-Peptide Chimeric Vaccine, Protects Mice Against Ascaris suum Infection.	https://dx.doi.org/10.3389/fimmu.2021.788185	Gazzinelli-Guimaraes AC Nogueira DS Amorim CCO Oliveira FMS Coqueiro-Dos-Santos A Carvalho SAP Kraemer L Barbosa FS Fraga VG Santos FV de Castro JC Russo RC Akamatsu MA Ho PL Bottazzi ME Hotez PJ Zhan B Bartholomeu DC Bueno LL Fujiwara RT	Frontiers in Immunology	2021	https://pmc.ncbi.nlm.nih.gov/articles/PMC8724438
133	Anthelmintic Activity and Cytotoxic Effects of Compounds Isolated from the Fruits of Ozoroa insignis Del. (Anacardiaceae).	https://dx.doi.org/10.3390/biom11121893	Dube M Saoud M Rennert R Fotso GW Andrae-Marobela K Imming P Haberli C Keiser J Arnold N	Biomolecules	2021	https://pmc.ncbi.nlm.nih.gov/articles/PMC8699734
134	Transient Ascaris suum larval migration induces intractable chronic pulmonary disease and anemia in mice.	https://dx.doi.org/10.1371/journal.pntd.0010050	Wu Y Li E Knight M Adeniyi-Ipadeola G Song LZ Burns AR Gazzinelli-Guimaraes AC Fujiwara R Bottazzi ME Weatherhead JE	PLoS Neglected Tropical Diseases [electronic resource]	2021	https://pmc.ncbi.nlm.nih.gov/articles/PMC8717995
135	Inactivating Effects of Common Laboratory Disinfectants, Fixatives, and Temperatures on the Eggs of Soil Transmitted Helminths.	https://dx.doi.org/10.1128/Spectrum.01828-21	Kines KJ Fox M Ndubuisi M Verocai GG Cama V Bradbury RS	Microbiology Spectrum	2021	https://pmc.ncbi.nlm.nih.gov/articles/PMC8672909
136	A Helminth-Derived Chitinase Structurally Similar to Mammalian Chitinase Displays Immunomodulatory Properties in Inflammatory Lung Disease.	https://dx.doi.org/10.1155/2021/6234836	Ebner F Lindner K Janek K Niewienda A Malecki PH Weiss MS Sutherland TE Heuser A Kuhl AA Zentek J Hofmann A Hartmann S	Journal of Immunological Research	2021	https://pmc.ncbi.nlm.nih.gov/articles/PMC8639245
137	Zoonotic hookworms of dogs and cats - lessons from the past to inform current knowledge and future directions of research. [Review]	https://dx.doi.org/10.1016/j.ijpara.2021.10.005	Traub RJ Zendejas-Heredia PA Massetti L Colella V	International Journal for Parasitology	2021
138	A survey of intestinal helminths in domestic dogs in a human-animal-environmental interface: the Oloisukut Conservancy, Narok County, Kenya.	https://dx.doi.org/10.1017/S0022149X21000547	Mulinge E Zeyhle E Mpario J Mugo M Nungari L Ngugi B Sankale B Gathura P Magambo J Kachani M	Journal of Helminthology	2021
139	Ascariasis in a 75-year-old man with small bowel volvulus: a case report.	https://dx.doi.org/10.1186/s12879-021-06718-z	Romano G Pepe P Cavallero S Cociancic P Di Libero L Grande G Cringoli G D'Amelio S Rinaldi L	BMC Infectious Diseases	2021	https://pmc.ncbi.nlm.nih.gov/articles/PMC8501712
140	Characterization of the beta-tubulin gene family in Ascaris lumbricoides and Ascaris suum and its implication for the molecular detection of benzimidazole resistance.	https://dx.doi.org/10.1371/journal.pntd.0009777	Roose S Avramenko RW Pollo SMJ Wasmuth JD Ame S Ayana M Betson M Cools P Dana D Jones BP Mekonnen Z Morosetti A Venkatesan A Vlaminck J Workentine ML Levecke B Gilleard JS Geldhof P	PLoS Neglected Tropical Diseases [electronic resource]	2021	https://pmc.ncbi.nlm.nih.gov/articles/PMC8496844
141	Expression and biological functions of Ancylostoma ceylanicum saposin-like protein.	https://dx.doi.org/10.1007/s00436-021-07313-6	He L Abuzeid AMI Zhuang T Zhao Q Zhu S Chen X Liu J Li X Li G	Parasitology Research	2021
142	Helminth Eggs Detected in Soil Samples of a Possible Toilet Structure Found at the Capital Area of Ancient Baekje Kingdom of Korea.	https://dx.doi.org/10.3347/kjp.2021.59.4.393	Oh CS Shim SY Kim Y Hong JH Chai JY Fujita H Seo M Shin DH	Korean Journal of Parasitology	2021	https://pmc.ncbi.nlm.nih.gov/articles/PMC8413860
143	Lectin-Mediated Bacterial Modulation by the Intestinal Nematode Ascaris suum.	https://dx.doi.org/10.3390/ijms22168739	Midha A Goyette-Desjardins G Goerdeler F Moscovitz O Seeberger PH Tedin K Bertzbach LD Lepenies B Hartmann S	International Journal of Molecular Sciences	2021	https://pmc.ncbi.nlm.nih.gov/articles/PMC8395819
144	Safety and tolerability of medicinal parasite ova (Trichuris suis) in healthy Japanese volunteers: A randomized, double-blind, placebo-controlled trial.	https://dx.doi.org/10.1016/j.parint.2021.102441	Hoshina T Sakurai T Ichimura H Ishiwata K En S Yamada T Kwangyole L Shimizu A Hase K Kanuka H	Parasitology International	2021
145	Occurrence of gastrointestinal helminths and the first molecular detection of Ancylostoma ceylanicum, Trichuris trichiura, and Trichuris vulpis in dogs in Myanmar.	https://dx.doi.org/10.1007/s00436-021-07290-w	Htun LL Rein ST Win SY Soe NC Thein SS Khaing Y Thaw YN Chel HM Hmoon MM Bawm S	Parasitology Research	2021
146	Metabolic evolutionary roots of the macrophage immune response in amoeba-bacteria interactions: The conserved role of hypoxia-induced Factor and AMP kinase. [Review]	https://dx.doi.org/10.18388/abp.2020_5683	Dzik J	Acta Biochimica Polonica	2021
147	Field evaluation of the gut microbiome composition of pre-school and school-aged children in Tha Song Yang, Thailand, following oral MDA for STH infections.	https://dx.doi.org/10.1371/journal.pntd.0009597	Stracke K Adisakwattana P Phuanukoonnon S Yoonuan T Poodeepiyasawat A Dekumyoy P Chaisiri K Roth Schulze A Wilcox S Karunajeewa H Traub RJ Jex AR	PLoS Neglected Tropical Diseases [electronic resource]	2021	https://pmc.ncbi.nlm.nih.gov/articles/PMC8341710
148	Genotyping of Ascaris spp. infecting humans and pigs in Italy, Slovakia and Colombia.	https://dx.doi.org/10.1016/j.meegid.2021.104997	Cavallero S Rondon S Monterrosa IA Snabel V Papajova I Goldova M Strkolcova G Caraballo L Acevedo N D'Amelio S	Infection, Genetics & Evolution	2021
149	Intestinal system helminths of red foxes and molecular characterization Taeniid cestodes.	https://dx.doi.org/10.1007/s00436-021-07227-3	Erol U Sarimehmetoglu O Utuk AE	Parasitology Research	2021
150	Ancylostoma ceylanicum infections in humans in Vietnam.	https://dx.doi.org/10.1016/j.parint.2021.102405	Bui KL Nguyen TH Duong HD Nguyen VL Nguyen TN Le LA Cong HM Tran KT Le DV Nagayasu E Nonaka N Yoshida A	Parasitology International	2021
151	Synthetic hookworm-derived peptides are potent modulators of primary human immune cell function that protect against experimental colitis in vivo.	https://dx.doi.org/10.1016/j.jbc.2021.100834	Smallwood TB Navarro S Cristofori-Armstrong B Watkins TS Tungatt K Ryan RYM Haigh OL Lutzky VP Mulvenna JP Rosengren KJ Loukas A Miles JJ Clark RJ	Journal of Biological Chemistry	2021	https://pmc.ncbi.nlm.nih.gov/articles/PMC8239465
152	Ancylostoma ceylanicum. [Review]	https://dx.doi.org/10.1016/j.pt.2021.04.013	Colella V Bradbury R Traub R	Trends in Parasitology	2021
153	Canine gastrointestinal parasites as a potential source of zoonotic infections in Nigeria: A nationwide survey.	https://dx.doi.org/10.1016/j.prevetmed.2021.105385	Kamani J Massetti L Olubade T Balami JA Samdi KM Traub RJ Colella V Gonzalez-Miguel J	Preventive Veterinary Medicine	2021
154	Unraveling Ascaris suum experimental infection in humans.	https://dx.doi.org/10.1016/j.micinf.2021.104836	Silva TED Barbosa FS Magalhaes LMD Gazzinelli-Guimaraes PH Dos Santos AC Nogueira DS Resende NM Amorim CC Gazzinelli-Guimaraes AC Viana AG Geiger SM Bartholomeu DC Fujiwara RT Bueno LL	Microbes & Infection	2021
155	The prevalence of intestinal nematodes among red foxes (Vulpes vulpes) in north-western Poland.	https://dx.doi.org/10.1186/s13028-021-00584-0	Tylkowska A Pilarczyk B Tomza-Marciniak A Pilarczyk R	Acta Veterinaria Scandinavica	2021	https://pmc.ncbi.nlm.nih.gov/articles/PMC8100824
156	Canine Parvovirus Infections in Taiwanese Pangolins (Manis pentadactyla pentadactyla).	https://dx.doi.org/10.1177/03009858211002198	Chang YC Lin ZY Lin YX Lin KH Chan FT Hsiao ST Liao JW Chiou HY	Veterinary Pathology	2021
157	Human density, economic level and frequency of canine helminths in Buenos Aires.	https://dx.doi.org/10.1017/S0022149X21000055	Rubel D Flaibani N	Journal of Helminthology	2021
158	Clinico-radiologic Characteristics of Pulmonary Visceral Larva Migrans Caused by Ascaris suum.	https://dx.doi.org/10.2169/internalmedicine.6109-20	Matsumoto N Tsubouchi H Setoguchi K Horiguchi T Shigekusa T Tsuchida S Matsuo A Oda Y Yanagi S Maruyama H Nakazato M	Internal Medicine	2021	https://pmc.ncbi.nlm.nih.gov/articles/PMC8502646
159	Didelphis spp. opossums and their parasites in the Americas: A One Health perspective. [Review]	https://dx.doi.org/10.1007/s00436-021-07072-4	Bezerra-Santos MA Ramos RAN Campos AK Dantas-Torres F Otranto D	Parasitology Research	2021	https://pmc.ncbi.nlm.nih.gov/articles/PMC8599228
160	Identification of compounds responsible for the anthelmintic effects of chicory (Cichorium intybus) by molecular networking and bio-guided fractionation.	https://dx.doi.org/10.1016/j.ijpddr.2021.02.002	Valente AH de Roode M Ernst M Pena-Espinoza M Bornancin L Bonde CS Martinez-Valladares M Ramunke S Krucken J Simonsen HT Thamsborg SM Williams AR	International Journal for Parasitology -- Drugs and Drug Resistance	2021	https://pmc.ncbi.nlm.nih.gov/articles/PMC7907819
161	Canine intestinal parasites as a potential source of soil contamination in the public areas of Krusevac, Serbia.	https://dx.doi.org/10.3855/jidc.12694	Raicevic JG Pavlovic IN Galonja-Coghill TA	Journal of Infection in Developing Countries	2021
162	Predators in northern Germany are reservoirs for parasites of One Health concern.	https://dx.doi.org/10.1007/s00436-021-07073-3	Waindok P Raue K Grilo ML Siebert U Strube C	Parasitology Research	2021	https://pmc.ncbi.nlm.nih.gov/articles/PMC8599236
163	Ancylostoma ceylanicum as the second most frequent hookworm species isolated in France in travellers returning from tropical areas.	https://dx.doi.org/10.1093/jtm/taab014	Gerber V Le Govic Y Ramade C Chemla C Hamane S Desoubeaux G Durieux MF Degeilh B Abou-Bacar A Pfaff AW Candolfi E Greigert V Brunet J	Journal of Travel Medicine	2021
164	Cutaneous larva migrans in a young child following circumrotation as a cultural ritual.	https://dx.doi.org/10.1136/bcr-2020-237204	Thadchanamoorthy V Dayasiri K	BMJ Case Reports	2021	https://pmc.ncbi.nlm.nih.gov/articles/PMC7839857
165	Potential modulating effect of the Ascaris suum nicotinic acetylcholine receptor (nAChR) by compounds GSK575594A, diazepam and flumazenil discovered by structure-based virtual screening approach.	https://dx.doi.org/10.1016/j.molbiopara.2021.111350	Stevanovic S Marjanovic DS Trailovic SM Zdravkovic N Perdih A Nikolic K	Molecular & Biochemical Parasitology	2021
166	Evaluation of Commercially Available Anthelminthics in Laboratory Models of Human Intestinal Nematode Infections.	https://dx.doi.org/10.1021/acsinfecdis.0c00719	Keiser J Haberli C	ACS Infectious Diseases	2021
167	Field application of a novel multiplex qPCR assay reveals the occurrence of the zoonotic hookworm Ancylostoma braziliense in Nigerian dogs.	https://dx.doi.org/10.1016/j.actatropica.2020.105758	Massetti L Kamani J Wiethoelter A McDonagh P Colella V Traub RJ	Acta Tropica	2021
168	Pro-fibrinolytic potential of the third larval stage of Ascaris suum as a possible mechanism facilitating its migration through the host tissues.	https://dx.doi.org/10.1186/s13071-020-04067-5	Diosdado A Simon F Morchon R Gonzalez-Miguel J	Parasites & Vectors [Electronic Resource]	2020	https://pmc.ncbi.nlm.nih.gov/articles/PMC7169012
169	Effect of Ancylostoma ceylanicum hookworm platelet inhibitor on platelet adhesion and peripheral blood mononuclear cell proliferation.	https://dx.doi.org/10.1007/s00436-020-06678-4	Huang Y Abuzeid AMI Zhuang T Zhu S He L Liu Y Zhao Q Chen X Li G	Parasitology Research	2020
170	Evaluation of copromicroscopy and serology to measure the exposure to Ascaris infections across age groups and to assess the impact of 3 years of biannual mass drug administration in Jimma Town, Ethiopia.	https://dx.doi.org/10.1371/journal.pntd.0008037	Dana D Vlaminck J Ayana M Tadege B Mekonnen Z Geldhof P Levecke B	PLoS Neglected Tropical Diseases [electronic resource]	2020	https://pmc.ncbi.nlm.nih.gov/articles/PMC7179930
171	Effects of the dietary fibre inulin and Trichuris suis products on inflammatory responses in lipopolysaccharide-stimulated macrophages.	https://dx.doi.org/10.1016/j.molimm.2020.03.006	Myhill LJ Jensen P Zakeri A Nielsen LF Jakobsen SR Mejer H Thamsborg SM Nejsum P Williams AR	Molecular Immunology	2020
172	Cutaneous Larva Migrans Over Penis.	https://dx.doi.org/10.1016/j.urology.2020.03.004	Sil A Panigrahi A Bhanja DB Chakraborty S	Urology	2020
173	Study on the population evolution of Ascaris lumbricoides and Ascaris suum based on whole genome resequencing.	https://dx.doi.org/10.1016/j.vetpar.2020.109062	Zhou C Chen J Niu H Ouyang S Wu X	Veterinary Parasitology	2020
174	Field efficacy and safety of a novel oral chewable tablet containing sarolaner, moxidectin and pyrantel (Simparica Trio TM) against naturally acquired gastrointestinal nematode infections in dogs presented as veterinary patients in Europe and the USA.	https://dx.doi.org/10.1186/s13071-020-3947-0	Becskei C Kryda K Fias D Follis SL Wozniakiewicz M Mahabir SP Farkas R	Parasites & Vectors [Electronic Resource]	2020	https://pmc.ncbi.nlm.nih.gov/articles/PMC7049394
175	Efficacy of Simparica Trio TM, a novel chewable tablet containing sarolaner, moxidectin and pyrantel, against induced hookworm infections in dogs.	https://dx.doi.org/10.1186/s13071-020-3951-4	Becskei C Thys M Kryda K Meyer L Martorell S Geurden T Dreesen L Fernandes T Mahabir SP	Parasites & Vectors [Electronic Resource]	2020	https://pmc.ncbi.nlm.nih.gov/articles/PMC7049382
176	Ascaris lumbricoides and Ascaris suum vary in their larval burden in a mouse model.	https://dx.doi.org/10.1017/S0022149X20000127	Deslyper G Sowemimo OA Beresford J Holland CV	Journal of Helminthology	2020
177	Egg genotyping reveals the possibility of patent Ancylostoma caninum infection in human intestine.	https://dx.doi.org/10.1038/s41598-020-59874-8	Furtado LFV Dias LTO Rodrigues TO Silva VJD Oliveira VNGM Rabelo EML	Scientific Reports	2020	https://pmc.ncbi.nlm.nih.gov/articles/PMC7033205
178	First report on aberrant Ascaris suum infection in a dog, China.	https://dx.doi.org/10.1186/s13071-020-3963-0	Xie Y Liu Y Gu X Zhou X Peng X He R Guo H Zuo Z Yang G	Parasites & Vectors [Electronic Resource]	2020	https://pmc.ncbi.nlm.nih.gov/articles/PMC7029576
179	Protective immunity elicited by the nematode-conserved As37 recombinant protein against Ascaris suum infection.	https://dx.doi.org/10.1371/journal.pntd.0008057	Versteeg L Wei J Liu Z Keegan B Fujiwara RT Jones KM Asojo O Strych U Bottazzi ME Hotez PJ Zhan B	PLoS Neglected Tropical Diseases [electronic resource]	2020	https://pmc.ncbi.nlm.nih.gov/articles/PMC7017989
180	Recent advances in functional genomics for parasitic nematodes of mammals. [Review]	https://dx.doi.org/10.1242/jeb.206482	Castelletto ML Gang SS Hallem EA	Journal of Experimental Biology	2020	https://pmc.ncbi.nlm.nih.gov/articles/PMC7790190
181	Mebendazole treatment persistently alters the size profile and morphology of Trichuris trichiura eggs.	https://dx.doi.org/10.1016/j.actatropica.2020.105347	Nejsum P Andersen KL Andersen SD Thamsborg SM Tejedor AM	Acta Tropica	2020
182	Pathogen Reduction Potential in Anaerobic Digestion of Organic Fraction of Municipal Solid Waste and Food Waste.	https://dx.doi.org/10.3390/molecules25020275	Seruga P Krzywonos M Paluszak Z Urbanowska A Pawlak-Kruczek H Niedzwiecki L Pinkowska H	Molecules	2020	https://pmc.ncbi.nlm.nih.gov/articles/PMC7024283
183	Molecular characterization of Trichuris spp. from captive animals based on mitochondrial markers.	https://dx.doi.org/10.1016/j.parint.2019.102043	Montalbano Di Filippo M Berrilli F De Liberato C Di Giovanni V D'Amelio S Friedrich KG Cavallero S	Parasitology International	2020
184	Rare Case of Enteric Ancylostoma caninum Hookworm Infection, South Korea.	https://dx.doi.org/10.3201/eid2601.191335	Jung BK Lee JY Chang T Song H Chai JY	Emerging Infectious Diseases	2020	https://pmc.ncbi.nlm.nih.gov/articles/PMC6924899
185	Establishment of a serodiagnosis system for the detection of Toxocara spp. and Ascaris suum infection in chickens.	https://dx.doi.org/10.1016/j.parint.2019.102022	Nguyen YTH Hayata Y Sonoda S Nonaka N Maruyama H Yoshida A	Parasitology International	2020
186	Body fluid from the parasitic worm Ascaris suum inhibits broad-acting pro-inflammatory programs in dendritic cells.	https://dx.doi.org/10.1111/imm.13151	Arora P Moll JM Andersen D Workman CT Williams AR Kristiansen K Brix S	Immunology	2020	https://pmc.ncbi.nlm.nih.gov/articles/PMC7011627
187	Identification and localization of hookworm platelet inhibitor in Ancylostoma ceylanicum.	https://dx.doi.org/10.1016/j.meegid.2019.104102	Huang Y Abuzeid AMI Liu Y He L Zhao Q Yan X Hang J Ran R Sun Y Li X Liu J Li G	Infection, Genetics & Evolution	2020
188	Gastrointestinal helminths in dog feces surrounding suburban areas of Lower Dir district, Pakistan: A public health threat.	https://dx.doi.org/10.1590/1519-6984.211956	Khan W Nisa NN Ullah S Ahmad S Mehmood SA Khan M Ahmad S Ali W Ullah H Anwar K	Brazilian Journal of Biology/Revista Brasleira de Biologia	2020
189	Morphological and Molecular Diagnosis of Necator americanus and Ancylostoma ceylanicum Recovered from Villagers in Northern Cambodia.	https://dx.doi.org/10.3347/kjp.2020.58.6.619	Chang T Jung BK Sohn WM Hong S Shin H Ryoo S Lee J Lee KH Khieu V Huy R Chai JY	Korean Journal of Parasitology	2020	https://pmc.ncbi.nlm.nih.gov/articles/PMC7806429
190	Evidence for mitochondrial pseudogenes (numts) as a source of contamination in the phylogeny of human whipworms.	https://dx.doi.org/10.1016/j.meegid.2020.104627	Hawash MBF Al-Jubury A Sengupta ME Hansen TVA Thamsborg SM Nejsum P	Infection, Genetics & Evolution	2020
191	Molecular evidence of hybridization between pig and human Ascaris indicates an interbred species complex infecting humans.	https://dx.doi.org/10.7554/eLife.61562	Easton A Gao S Lawton SP Bennuru S Khan A Dahlstrom E Oliveira RG Kepha S Porcella SF Webster J Anderson R Grigg ME Davis RE Wang J Nutman TB	eLife	2020	https://pmc.ncbi.nlm.nih.gov/articles/PMC7647404
192	Detection of Ascaris lumbricoides infection by ABA-1 coproantigen ELISA.	https://dx.doi.org/10.1371/journal.pntd.0008807	Lagatie O Verheyen A Van Hoof K Lauwers D Odiere MR Vlaminck J Levecke B Stuyver LJ	PLoS Neglected Tropical Diseases [electronic resource]	2020	https://pmc.ncbi.nlm.nih.gov/articles/PMC7591086
193	Prevalence and associated risk factors of Intestinal parasites in rural high-mountain communities of the Valle del Cauca-Colombia.	https://dx.doi.org/10.1371/journal.pntd.0008734	Pena-Quistial MG Benavides-Montano JA Duque NJR Benavides-Montano GA	PLoS Neglected Tropical Diseases [electronic resource]	2020	https://pmc.ncbi.nlm.nih.gov/articles/PMC7591239
194	[Current Incidence and Contamination Sources of Ascariasis in Japan].	https://dx.doi.org/10.3358/shokueishi.61.103	Sugiyama H Morishima Y Kagawa C Araki J Iwaki T Ikuno H Miguchi Y Komatsu N Kawakami Y Asakura H	Journal of the Food Hygienic Society of Japan	2020
195	A two-step morphology-PCR strategy for the identification of nematode larvae recovered from muscles after artificial digestion at meat inspection.	https://dx.doi.org/10.1007/s00436-020-06899-7	Karadjian G Kaestner C Laboutiere L Adiceam E Wagner T Johne A Thomas M Polack B Mayer-Scholl A Vallee I	Parasitology Research	2020
196	2-Methyl-pentanoyl-carnitine (2-MPC): a urine biomarker for patent Ascaris lumbricoides infection.	https://dx.doi.org/10.1038/s41598-020-72804-y	Lagatie O Verheyen A Van Asten S Odiere MR Djuardi Y Levecke B Vlaminck J Mekonnen Z Dana D T'Kindt R Sandra K van Outersterp R Oomens J Lin R Dillen L Vreeken R Cuyckens F Stuyver LJ	Scientific Reports	2020	https://pmc.ncbi.nlm.nih.gov/articles/PMC7519643
197	Nematicidal and ovicidal activity of Bacillus thuringiensis against the zoonotic nematode Ancylostoma caninum.	https://dx.doi.org/10.1016/j.exppara.2020.107982	Dunstand-Guzman E Hallal-Calleros C Hernandez-Velazquez VM Canales-Vargas EJ Dominguez-Roldan R Pedernera M Pena-Chora G Flores-Perez I	Experimental Parasitology	2020
198	Intestinal parasites in canine feces contaminating urban and recreational areas in Ushuaia (Argentina).	https://dx.doi.org/10.1016/j.vprsr.2020.100424	Cociancic P Deferrari G Zonta ML Navone GT	Veterinary parasitology Regional Studies And Reports	2020
199	Molecular identification of Ancylostoma ceylanicum in the Philippines.	https://dx.doi.org/10.1017/S0031182020001547	Aula OP McManus DP Weerakoon KG Olveda R Ross AG Rogers MJ Gordon CA	Parasitology	2020	https://pmc.ncbi.nlm.nih.gov/articles/PMC10317720
200	Surveillance of important bacterial and parasitic infections in Danish wild boars (Sus scrofa).	https://dx.doi.org/10.1186/s13028-020-00539-x	Petersen HH Takeuchi-Storm N Enemark HL Nielsen ST Larsen G Chriel M	Acta Veterinaria Scandinavica	2020	https://pmc.ncbi.nlm.nih.gov/articles/PMC7398403
201	Molecular and metabolomic changes in the proximal colon of pigs infected with Trichuris suis.	https://dx.doi.org/10.1038/s41598-020-69462-5	Dawson HD Chen C Li RW Bell LN Shea-Donohue T Kringel H Beshah E Hill DE Urban JF Jr	Scientific Reports	2020	https://pmc.ncbi.nlm.nih.gov/articles/PMC7393168
202	Investigation of Dalea parryi (Fabaceae) metabolites for anthelmintic activity against the human pathogenic hookworm Ancylostoma ceylanicum.	https://dx.doi.org/10.1016/j.phytochem.2020.112423	Belofsky G Engels L McPherson V Nash K Sullivan K Torrey B Ripley C Coria A Bicchieri T Dondji B	Phytochemistry	2020	https://pmc.ncbi.nlm.nih.gov/articles/PMC10798583
203	Chemosensory mechanisms of host seeking and infectivity in skin-penetrating nematodes.	https://dx.doi.org/10.1073/pnas.1909710117	Gang SS Castelletto ML Yang E Ruiz F Brown TM Bryant AS Grant WN Hallem EA	Proceedings of the National Academy of Sciences of the United States of America	2020	https://pmc.ncbi.nlm.nih.gov/articles/PMC7395504
204	AFM-Based High-Throughput Nanomechanical Screening of Single Extracellular Vesicles.	https://dx.doi.org/10.1021/acs.analchem.9b05716	Ridolfi A Brucale M Montis C Caselli L Paolini L Borup A Boysen AT Loria F van Herwijnen MJC Kleinjan M Nejsum P Zarovni N Wauben MHM Berti D Bergese P Valle F	Analytical Chemistry	2020
205	Anthelmintic Activity of Yeast Particle-Encapsulated Terpenes.	https://dx.doi.org/10.3390/molecules25132958	Mirza Z Soto ER Hu Y Nguyen TT Koch D Aroian RV Ostroff GR	Molecules	2020	https://pmc.ncbi.nlm.nih.gov/articles/PMC7411854
206	Environmental Contamination by Dog Feces in Touristic Areas of Italy: Parasitological Aspects and Zoonotic Hazards.	https://dx.doi.org/10.4269/ajtmh.20-0169	Tamponi C Knoll S Tosciri G Salis F Dessi G Cappai MG Varcasia A Scala A	American Journal of Tropical Medicine & Hygiene	2020	https://pmc.ncbi.nlm.nih.gov/articles/PMC7470531
207	Parasitic Infection Surveillance in Mississippi Delta Children.	https://dx.doi.org/10.4269/ajtmh.20-0026	Bradbury RS Arguello I Lane M Cooley G Handali S Dimitrova SD Nascimento FS Jameson S Hellmann K Tharp M Byers P Montgomery SP Haynie L Kirmse B Pilotte N Williams SA Hobbs CV	American Journal of Tropical Medicine & Hygiene	2020	https://pmc.ncbi.nlm.nih.gov/articles/PMC7470556
208	The increased sensitivity of qPCR in comparison to Kato-Katz is required for the accurate assessment of the prevalence of soil-transmitted helminth infection in settings that have received multiple rounds of mass drug administration.	https://dx.doi.org/10.1186/s13071-020-04197-w	Dunn JC Papaiakovou M Han KT Chooneea D Bettis AA Wyine NY Lwin AMM Maung NS Misra R Littlewood DTJ Anderson RM	Parasites & Vectors [Electronic Resource]	2020	https://pmc.ncbi.nlm.nih.gov/articles/PMC7315547
209	High-throughput multiplex qPCRs for the surveillance of zoonotic species of canine hookworms.	https://dx.doi.org/10.1371/journal.pntd.0008392	Massetti L Colella V Zendejas PA Ng-Nguyen D Harriott L Marwedel L Wiethoelter A Traub RJ	PLoS Neglected Tropical Diseases [electronic resource]	2020	https://pmc.ncbi.nlm.nih.gov/articles/PMC7316352
210	Dogs and pigs are transport hosts of Necator americanus: Molecular evidence for a zoonotic mechanism of human hookworm transmission in Ghana.	https://dx.doi.org/10.1111/zph.12708	Boyko RH Marie Harrison L Humphries D Galvani AP Townsend JP Otchere J Wilson MD Cappello M	Zoonoses & Public Health	2020
211	[Establishment of a recombinase-aided isothermal amplification assay for nucleic acid detection of Echinococcus multilocularis and its preliminary application]. [Chinese]	https://dx.doi.org/10.16250/j.32.1374.2019284	Zhou HR Chen MX Yu Q Ai L Wang Y Xu QL Xiao N	Chinese Journal of Schistosomiasis Control	2020
212	Potentiation of IL-4 Signaling by Retinoic Acid in Intestinal Epithelial Cells and Macrophages-Mechanisms and Targets.	https://dx.doi.org/10.3389/fimmu.2020.00605	Chen C Smith AD Cheung L Pham Q Urban JF Jr Dawson HD	Frontiers in Immunology	2020	https://pmc.ncbi.nlm.nih.gov/articles/PMC7214669
213	Immune serum-activated human macrophages coordinate with eosinophils to immobilize Ascaris suum larvae. [Review]	https://dx.doi.org/10.1111/pim.12728	Coakley G Volpe B Bouchery T Shah K Butler A Geldhof P Hatherill M Horsnell WGC Esser-von Bieren J Harris NL	Parasite Immunology	2020
214	Real-time detection and identification of nematode eggs genus and species through optical imaging.	https://dx.doi.org/10.1038/s41598-020-63747-5	Qazi F Khalid A Poddar A Tetienne JP Nadarajah A Aburto-Medina A Shahsavari E Shukla R Prawer S Ball AS Tomljenovic-Hanic S	Scientific Reports	2020	https://pmc.ncbi.nlm.nih.gov/articles/PMC7190725
215	Zoonotic Ancylostomiasis: An Update of a Continually Neglected Zoonosis.	https://dx.doi.org/10.4269/ajtmh.20-0060	Stracke K Jex AR Traub RJ	American Journal of Tropical Medicine & Hygiene	2020	https://pmc.ncbi.nlm.nih.gov/articles/PMC7356431
216	Randomized crossover feasibility trial of helminthic Trichuris suis ova versus placebo for repetitive behaviors in adult autism spectrum disorder.	https://dx.doi.org/10.1080/15622975.2018.1523561	Hollander E Uzunova G Taylor BP Noone R Racine E Doernberg E Freeman K Ferretti CJ	World Journal of Biological Psychiatry	2020
217	Contamination of Italian parks with canine helminth eggs and health risk perception of the public.	https://dx.doi.org/10.1016/j.prevetmed.2019.104788	Simonato G Cassini R Morelli S Di Cesare A La Torre F Marcer F Traversa D Pietrobelli M Frangipane di Regalbono A	Preventive Veterinary Medicine	2019
218	A Case of Cutaneous Larva Migrans in a Child from Vinces, Ecuador.	https://dx.doi.org/10.12659/AJCR.915154	Coello RD Pazmino BJ Reyes EO Rodriguez EX Rodas EI Rodas KA Davila AX Rodas JP Cedeno PP	The American Journal of Case Reports	2019	https://pmc.ncbi.nlm.nih.gov/articles/PMC6777378
219	Development of multi-ARMS-qPCR method for detection of hookworms from cats and dogs.	https://dx.doi.org/10.1016/j.parint.2019.101974	Wang M Hang J Abuzeid AMI Huang Y Fu Y Yan X Zhang P Huo C Liu Y Ran R Sun Y Li G	Parasitology International	2019
220	Occupational swine exposure and Hepatitis E virus, Leptospira, Ascaris suum seropositivity and MRSA colonization in Austrian veterinarians, 2017-2018-A cross-sectional study.	https://dx.doi.org/10.1111/zph.12633	Taus K Schmoll F El-Khatib Z Auer H Holzmann H Aberle S Pekard-Amenitsch S Monschein S Sattler T Steinparzer R Allerberger F Schmid D	Zoonoses & Public Health	2019	https://pmc.ncbi.nlm.nih.gov/articles/PMC6851874
221	Anti-Ascaris suum immunoglobulin Y as a novel biotechnological tool for the diagnosis of human ascariasis.	https://dx.doi.org/10.1017/S0022149X19000701	Lopes CA de Faria LS de Sousa JEN Borges IP Ribeiro RP Bueno LL Rodrigues Avila VM Ferreira Junior A Costa-Cruz JM	Journal of Helminthology	2019
222	Insights into the molecular systematics of Trichuris infecting captive primates based on mitochondrial DNA analysis.	https://dx.doi.org/10.1016/j.vetpar.2019.06.019	Cavallero S Nejsum P Cutillas C Callejon R Dolezalova J Modry D D'Amelio S	Veterinary Parasitology	2019
223	Intestinal parasites at the Late Bronze Age settlement of Must Farm, in the fens of East Anglia, UK (9th century B.C.E.).	https://dx.doi.org/10.1017/S0031182019001021	Ledger ML Grimshaw E Fairey M Whelton HL Bull ID Ballantyne R Knight M Mitchell PD	Parasitology	2019
224	Targeting a highly repeated germline DNA sequence for improved real-time PCR-based detection of Ascaris infection in human stool.	https://dx.doi.org/10.1371/journal.pntd.0007593	Pilotte N Maasch JRMA Easton AV Dahlstrom E Nutman TB Williams SA	PLoS Neglected Tropical Diseases [electronic resource]	2019	https://pmc.ncbi.nlm.nih.gov/articles/PMC6675119
225	Hookworm infection aggravates metabolic disorder in obesity.	https://dx.doi.org/10.1016/j.molbiopara.2019.111200	da Silva VJ Dias SRC Alves WP Furtado LFV Serafim LR Moreira TB de Aguiar PHN de Faria AMC Rabelo EML	Molecular & Biochemical Parasitology	2019
226	Comparative Genomic Analysis of Trichinella spiralis Reveals Potential Mechanisms of Adaptive Evolution.	https://dx.doi.org/10.1155/2019/2948973	Qu Z Li W Zhang N Li L Yan H Li T Cui J Yang Y Jia W Fu B	BioMed Research International	2019	https://pmc.ncbi.nlm.nih.gov/articles/PMC6556364
227	Genetic diversity of Ascaris spp. infecting humans and pigs in distinct Brazilian regions, as revealed by mitochondrial DNA.	https://dx.doi.org/10.1371/journal.pone.0218867	Monteiro KJL Calegar DA Santos JP Bacelar PAA Coronato-Nunes B Reis ERC Boia MN Carvalho-Costa FA Jaeger LH	PLoS ONE [Electronic Resource]	2019	https://pmc.ncbi.nlm.nih.gov/articles/PMC6590885
228	Development and validation of a multiplexed-tandem qPCR tool for diagnostics of human soil-transmitted helminth infections.	https://dx.doi.org/10.1371/journal.pntd.0007363	Stracke K Clarke N Awburn CV Vaz Nery S Khieu V Traub RJ Jex AR	PLoS Neglected Tropical Diseases [electronic resource]	2019	https://pmc.ncbi.nlm.nih.gov/articles/PMC6597125
229	Characterization of the Complete Mitochondrial Genome of a Whipworm Trichuris skrjabini (Nematoda: Trichuridae).	https://dx.doi.org/10.3390/genes10060438	Ahmad AA Shabbir MAB Xin Y Ikram M Hafeez MA Wang C Zhang T Zhou C Yan X Hassan M Hu M	Genes (Basel)	2019	https://pmc.ncbi.nlm.nih.gov/articles/PMC6627073
230	Development and optimization of a high-throughput screening method utilizing Ancylostoma ceylanicum egg hatching to identify novel anthelmintics.	https://dx.doi.org/10.1371/journal.pone.0217019	Abriola L Hoyer D Caffrey CR Williams DL Yoshino TP Vermeire JJ	PLoS ONE [Electronic Resource]	2019	https://pmc.ncbi.nlm.nih.gov/articles/PMC6546214
231	Helminth Therapy - From the Parasite Perspective. [Review]	https://dx.doi.org/10.1016/j.pt.2019.04.009	Sobotkova K Parker W Leva J Ruzkova J Lukes J Jirku Pomajbikova K	Trends in Parasitology	2019
232	An innovative approach in the detection of Toxocara canis excretory/secretory antigens using specific nanobodies.	https://dx.doi.org/10.1016/j.ijpara.2019.03.004	Morales-Yanez FJ Sariego I Vincke C Hassanzadeh-Ghassabeh G Polman K Muyldermans S	International Journal for Parasitology	2019
233	Cognitive and Microbiome Impacts of Experimental Ancylostoma ceylanicum Hookworm Infections in Hamsters.	https://dx.doi.org/10.1038/s41598-019-44301-4	Pan SC Ward DV Yin Y Hu Y Elfawal MA Clark RE Aroian RV	Scientific Reports	2019	https://pmc.ncbi.nlm.nih.gov/articles/PMC6536493
234	Evaluation of emodepside in laboratory models of human intestinal nematode and schistosome infections.	https://dx.doi.org/10.1186/s13071-019-3476-x	Karpstein T Pasche V Haberli C Scandale I Neodo A Keiser J	Parasites & Vectors [Electronic Resource]	2019	https://pmc.ncbi.nlm.nih.gov/articles/PMC6515646
235	Autochthonous Cutaneous Larva Migrans in France and Europe. [Review]	https://dx.doi.org/10.2340/00015555-3217	Del Giudice P Hakimi S Vandenbos F Magana C Hubiche T	Acta Dermato-Venereologica	2019
236	Nematicidal activity of silver nanoparticles from the fungus Duddingtonia flagrans.	https://dx.doi.org/10.2147/IJN.S193679	Barbosa ACMS Silva LPC Ferraz CM Tobias FL de Araujo JV Loureiro B Braga GMAM Veloso FBR Soares FEF Fronza M Braga FR	International Journal of Nanomedicine	2019	https://pmc.ncbi.nlm.nih.gov/articles/PMC6452826
237	Polyparasitism and zoonotic parasites in dogs from a rural area of the Argentine Chaco.	https://dx.doi.org/10.1016/j.vprsr.2019.100287	Enriquez GF Macchiaverna NP Argibay HD Lopez Arias L Farber M Gurtler RE Cardinal MV Garbossa G	Veterinary parasitology Regional Studies And Reports	2019
238	The regulatory actions of retinoic acid on M2 polarization of porcine macrophages.	https://dx.doi.org/10.1016/j.dci.2019.03.020	Chen C Perry TL Chitko-McKown CG Smith AD Cheung L Beshah E Urban JF Jr Dawson HD	Developmental & Comparative Immunology	2019
239	Prevalence of Endoparasites in Urban Stray Dogs from Brazil Diagnosed with Leishmania, with Potential for Human Zoonoses.	https://dx.doi.org/10.2478/s11686-019-00043-x	Saldanha-Elias AM Silva MA Silva VO Amorim SLA Coutinho AR Santos HA Giunchetti RC Vitor RWA Geiger SM	Acta Parasitologica	2019
240	Helminth therapy for autism under gut-brain axis- hypothesis.	https://dx.doi.org/10.1016/j.mehy.2019.02.042	Arroyo-Lopez C	Medical Hypotheses	2019
241	Galectin-2 suppresses nematode development by binding to the invertebrate-specific galactosebeta1-4fucose glyco-epitope.	https://dx.doi.org/10.1093/glycob/cwz022	Takeuchi T Tamura M Ishiwata K Hamasaki M Hamano S Arata Y Hatanaka T	Glycobiology	2019
242	Oxfendazole kinetics in pigs: In vivo assessment of its pattern of accumulation in Ascaris suum.	https://dx.doi.org/10.1016/j.exppara.2019.02.017	Ceballos L Canton C Cadenazzi G Virkel G Dominguez P Moreno L Lanusse C Alvarez L	Experimental Parasitology	2019
243	Molecular identification of hookworm isolates from stray dogs, humans and selected wildlife from South Africa.	https://dx.doi.org/10.1017/S0022149X19000130	Ngcamphalala PI Lamb J Mukaratirwa S	Journal of Helminthology	2019
244	Hookworm-Derived Metabolites Suppress Pathology in a Mouse Model of Colitis and Inhibit Secretion of Key Inflammatory Cytokines in Primary Human Leukocytes.	https://dx.doi.org/10.1128/IAI.00851-18	Wangchuk P Shepherd C Constantinoiu C Ryan RYM Kouremenos KA Becker L Jones L Buitrago G Giacomin P Wilson D Daly N McConville MJ Miles JJ Loukas A	Infection & Immunity	2019	https://pmc.ncbi.nlm.nih.gov/articles/PMC6434117
245	Molecular characterization of Trichuris species isolated from humans, dogs and cats in a rural community in Peninsular Malaysia.	https://dx.doi.org/10.1016/j.actatropica.2018.11.026	Mohd-Shaharuddin N Lim YAL Hassan NA Nathan S Ngui R	Acta Tropica	2019
246	Molecular analysis of human- and pig-derived Ascaris in Honduras.	https://dx.doi.org/10.1017/S0022149X18000160	Palma A Ortiz B Mendoza L Matamoros G Gabrie JA Sanchez AL Fontecha G	Journal of Helminthology	2019
247	Molecular differentiation of three canine and feline hookworms in South China through HRM analysis.	https://dx.doi.org/10.1017/S0022149X18000068	Wang MW Yan XX Hang JX Shi XL Fu YQ Zhang P Yang F Pan WD Li GQ	Journal of Helminthology	2019
248	Safety and efficacy of helminth treatment in relapsing-remitting multiple sclerosis: Results of the HINT 2 clinical trial.	https://dx.doi.org/10.1177/1352458517736377	Fleming J Hernandez G Hartman L Maksimovic J Nace S Lawler B Risa T Cook T Agni R Reichelderfer M Luzzio C Rolak L Field A Fabry Z	Multiple Sclerosis	2019	https://pmc.ncbi.nlm.nih.gov/articles/PMC5878983
249	Treatment of larva migrans syndrome with long-term administration of albendazole.	https://dx.doi.org/10.1016/j.jmii.2017.07.002	Hombu A Yoshida A Kikuchi T Nagayasu E Kuroki M Maruyama H	Journal of Microbiology, Immunology & Infection	2019
250	[STRUCTURAL, MOLECULAR AND FUNCTIONAL FEATURES OF NEMATODE SURFACES AND THE POSSIBILITY OF ANTHELMINTIC DRUGS DEVELOPMENT (REVIEW)]. [Review] [Russian]		Chebyshev N Larina S Berechikidze I Sakharova T Molodozhnikova N	Georgian Medical News	2018
251	Standardization and application of a modified RFLP-PCR methodology for analysis of polymorphisms linked to treatment resistance in Ancylostoma braziliense.	https://dx.doi.org/10.1186/s13071-018-3125-9	Furtado LFV Magalhaes JGS Rabelo EML	Parasites & Vectors [Electronic Resource]	2018	https://pmc.ncbi.nlm.nih.gov/articles/PMC6178248
252	Development and Evaluation of a Multiplex Quantitative Real-Time Polymerase Chain Reaction for Hookworm Species in Human Stool.	https://dx.doi.org/10.4269/ajtmh.18-0276	Hii SF Senevirathna D Llewellyn S Inpankaew T Odermatt P Khieu V Muth S McCarthy J Traub RJ	American Journal of Tropical Medicine & Hygiene	2018	https://pmc.ncbi.nlm.nih.gov/articles/PMC6221243
253	Silent Witness: Dual-Species Transcriptomics Reveals Epithelial Immunological Quiescence to Helminth Larval Encounter and Fostered Larval Development.	https://dx.doi.org/10.3389/fimmu.2018.01868	Ebner F Kuhring M Radonic A Midha A Renard BY Hartmann S	Frontiers in Immunology	2018	https://pmc.ncbi.nlm.nih.gov/articles/PMC6104121
254	Trichuris suis ova therapy in inflammatory bowel disease: A meta-analysis. [Review]	https://dx.doi.org/10.1097/MD.0000000000012087	Huang X Zeng LR Chen FS Zhu JP Zhu MH	Medicine	2018	https://pmc.ncbi.nlm.nih.gov/articles/PMC6113037
255	The Intestinal Roundworm Ascaris suum Releases Antimicrobial Factors Which Interfere With Bacterial Growth and Biofilm Formation.	https://dx.doi.org/10.3389/fcimb.2018.00271	Midha A Janek K Niewienda A Henklein P Guenther S Serra DO Schlosser J Hengge R Hartmann S	Frontiers in Cellular & Infection Microbiology	2018	https://pmc.ncbi.nlm.nih.gov/articles/PMC6090379
256	Molecular Confirmation of Ascaris suum: Further Investigation into the Zoonotic Origin of Infection in an 8-Year-Old Boy with Loeffler Syndrome.	https://dx.doi.org/10.1089/vbz.2018.2306	Avery RH Wall LA Verhoeve VI Gipson KS Malone JB	Vector Borne & Zoonotic Diseases	2018
257	Hygiene aspect of treating human urine by alkaline dehydration.	https://dx.doi.org/10.1016/j.watres.2018.07.030	Senecal J Nordin A Simha P Vinneras B	Water Research	2018
258	Prevalence of intestinal helminths of red foxes (Vulpes vulpes) in central Europe (Poland): a significant zoonotic threat.	https://dx.doi.org/10.1186/s13071-018-3021-3	Karamon J Dabrowska J Kochanowski M Samorek-Pierog M Sroka J Rozycki M Bilska-Zajac E Zdybel J Cencek T	Parasites & Vectors [Electronic Resource]	2018	https://pmc.ncbi.nlm.nih.gov/articles/PMC6064108
259	Gastrointestinal helminths in farmers and their ruminant livestock from the Coastal Savannah zone of Ghana.	https://dx.doi.org/10.1007/s00436-018-6017-1	Squire SA Yang R Robertson I Ayi I Squire DS Ryan U	Parasitology Research	2018
260	A Critical Role for Thermosensation in Host Seeking by Skin-Penetrating Nematodes.	https://dx.doi.org/10.1016/j.cub.2018.05.063	Bryant AS Ruiz F Gang SS Castelletto ML Lopez JB Hallem EA	Current Biology	2018	https://pmc.ncbi.nlm.nih.gov/articles/PMC6091634
261	Ancylostoma ceylanicum Hookworm in Myanmar Refugees, Thailand, 2012-2015.	https://dx.doi.org/10.3201/eid2408.180280	O'Connell EM Mitchell T Papaiakovou M Pilotte N Lee D Weinberg M Sakulrak P Tongsukh D Oduro-Boateng G Harrison S Williams SA Stauffer WM Nutman TB	Emerging Infectious Diseases	2018	https://pmc.ncbi.nlm.nih.gov/articles/PMC6056130
262	Parasitic infections and resource economy of Danish Iron Age settlement through ancient DNA sequencing.	https://dx.doi.org/10.1371/journal.pone.0197399	Tams KW Jensen Soe M Merkyte I Valeur Seersholm F Henriksen PS Klingenberg S Willerslev E Kjaer KH Hansen AJ Kapel CMO	PLoS ONE [Electronic Resource]	2018	https://pmc.ncbi.nlm.nih.gov/articles/PMC6010210
263	Development of nested multiplex polymerase chain reaction (PCR) assay for the detection of Toxocara canis, Toxocara cati and Ascaris suum contamination in meat and organ meats.	https://dx.doi.org/10.1016/j.parint.2018.06.006	Wang Z Shibata M Nguyen YTH Hayata Y Nonaka N Maruyama H Yoshida A	Parasitology International	2018
264	Carriage of critically important antimicrobial resistant bacteria and zoonotic parasites amongst camp dogs in remote Western Australian indigenous communities.	https://dx.doi.org/10.1038/s41598-018-26920-5	Rusdi B Laird T Abraham R Ash A Robertson ID Mukerji S Coombs GW Abraham S O'Dea MA	Scientific Reports	2018	https://pmc.ncbi.nlm.nih.gov/articles/PMC5992169
265	Molecular identification of Ascaris lumbricoides and Ascaris suum recovered from humans and pigs in Thailand, Lao PDR, and Myanmar.	https://dx.doi.org/10.1007/s00436-018-5931-6	Sadaow L Sanpool O Phosuk I Rodpai R Thanchomnang T Wijit A Anamnart W Laymanivong S Aung WPP Janwan P Maleewong W Intapan PM	Parasitology Research	2018
266	In vivo and in vitro studies of Cry5B and nicotinic acetylcholine receptor agonist anthelmintics reveal a powerful and unique combination therapy against intestinal nematode parasites.	https://dx.doi.org/10.1371/journal.pntd.0006506	Hu Y Miller M Zhang B Nguyen TT Nielsen MK Aroian RV	PLoS Neglected Tropical Diseases [electronic resource]	2018	https://pmc.ncbi.nlm.nih.gov/articles/PMC5979042
267	Bacillus thuringiensis Cry5B protein as a new pan-hookworm cure.	https://dx.doi.org/10.1016/j.ijpddr.2018.05.001	Hu Y Nguyen TT Lee ACY Urban JF Jr Miller MM Zhan B Koch DJ Noon JB Abraham A Fujiwara RT Bowman DD Ostroff GR Aroian RV	International Journal for Parasitology -- Drugs and Drug Resistance	2018	https://pmc.ncbi.nlm.nih.gov/articles/PMC6039361
268	Genetic Diversity of Ascaris in China Assessed Using Simple Sequence Repeat Markers.	https://dx.doi.org/10.3347/kjp.2018.56.2.175	Zhou C Jian S Peng W Li M	Korean Journal of Parasitology	2018	https://pmc.ncbi.nlm.nih.gov/articles/PMC5976020
269	Ancient DNA from latrines in Northern Europe and the Middle East (500 BC-1700 AD) reveals past parasites and diet.	https://dx.doi.org/10.1371/journal.pone.0195481	Soe MJ Nejsum P Seersholm FV Fredensborg BL Habraken R Haase K Hald MM Simonsen R Hojlund F Blanke L Merkyte I Willerslev E Kapel CMO	PLoS ONE [Electronic Resource]	2018	https://pmc.ncbi.nlm.nih.gov/articles/PMC5918799
270	Comparative analysis of Ancylostoma ceylanicum mitochondrial genome with other Ancylostoma species.	https://dx.doi.org/10.1016/j.meegid.2018.04.012	Shi X Wang M Abdullahi AY Fu Y Yang F Yu X Pan W Yan X Hang J Zhang P Li G	Infection, Genetics & Evolution	2018
271	Modulation of human dendritic cell activity by Giardia and helminth antigens.	https://dx.doi.org/10.1111/pim.12525	Summan A Nejsum P Williams AR	Parasite Immunology	2018
272	A novel blood-feeding detoxification pathway in Nippostrongylus brasiliensis L3 reveals a potential checkpoint for arresting hookworm development.	https://dx.doi.org/10.1371/journal.ppat.1006931	Bouchery T Filbey K Shepherd A Chandler J Patel D Schmidt A Camberis M Peignier A Smith AAT Johnston K Painter G Pearson M Giacomin P Loukas A Bottazzi ME Hotez P LeGros G	PLoS Pathogens	2018	https://pmc.ncbi.nlm.nih.gov/articles/PMC5864084
273	Prevalence of Intestinal Parasites and Associated Risk Factors for Infection among Rural Communities of Chachoengsao Province, Thailand.	https://dx.doi.org/10.3347/kjp.2018.56.1.33	Suntaravitun P Dokmaikaw A	Korean Journal of Parasitology	2018	https://pmc.ncbi.nlm.nih.gov/articles/PMC5858660
274	Protease-Activated Receptor 2 Facilitates Bacterial Dissemination in Pneumococcal Pneumonia.	https://dx.doi.org/10.1093/infdis/jiy010	van den Boogaard FE Brands X Duitman J de Stoppelaar SF Borensztajn KS Roelofs JJTH Hollenberg MD Spek CA Schultz MJ van 't Veer C van der Poll T	Journal of Infectious Diseases	2018
275	Of dogs and hookworms: man's best friend and his parasites as a model for translational biomedical research. [Review]	https://dx.doi.org/10.1186/s13071-018-2621-2	Shepherd C Wangchuk P Loukas A	Parasites & Vectors [Electronic Resource]	2018	https://pmc.ncbi.nlm.nih.gov/articles/PMC5785905
276	Halo Sign and Eosinophilia: What Is Your Diagnosis?.	https://dx.doi.org/10.1159/000485137	Thevenet F Beltramo G Georges M Foignot C Spanjaard M Bonniaud P	Respiration	2018
277	Manure management and public health: Sanitary and socio-economic aspects among urban livestock-keepers in Cambodia.	https://dx.doi.org/10.1016/j.scitotenv.2017.11.254	Strom G Albihn A Jinnerot T Boqvist S Andersson-Djurfeldt A Sokerya S Osbjer K San S Davun H Magnusson U	Science of the Total Environment	2018
278	Molecular Identification of Trichuris suis and Trichuris trichiura Eggs in Human Populations from Thailand, Lao PDR, and Myanmar.	https://dx.doi.org/10.4269/ajtmh.17-0651	Phosuk I Sanpool O Thanchomnang T Sadaow L Rodpai R Anamnart W Janwan P Wijit A Laymanivong S Pa Aung WP Intapan PM Maleewong W	American Journal of Tropical Medicine & Hygiene	2018	https://pmc.ncbi.nlm.nih.gov/articles/PMC5928743
279	Modulation of human macrophage activity by Ascaris antigens is dependent on macrophage polarization state.	https://dx.doi.org/10.1016/j.imbio.2017.11.003	Almeida S Nejsum P Williams AR	Immunobiology	2018
280	Prevalence of intestinal parasites in companion dogs with diarrhea in Beijing, China, and genetic characteristics of Giardia and Cryptosporidium species.	https://dx.doi.org/10.1007/s00436-017-5631-7	Yu Z Ruan Y Zhou M Chen S Zhang Y Wang L Zhu G Yu Y	Parasitology Research	2018	https://pmc.ncbi.nlm.nih.gov/articles/PMC7088013
281	Ascaris Suum Infection Downregulates Inflammatory Pathways in the Pig Intestine In Vivo and in Human Dendritic Cells In Vitro.	https://dx.doi.org/10.1093/infdis/jix585	Midttun HLE Acevedo N Skallerup P Almeida S Skovgaard K Andresen L Skov S Caraballo L van Die I Jorgensen CB Fredholm M Thamsborg SM Nejsum P Williams AR	Journal of Infectious Diseases	2018
282	A cross-sectional study of intestinal parasitoses in dogs and children of the periurban area of La Plata (Buenos Aires, Argentina): Zoonotic importance and implications in public health.	https://dx.doi.org/10.1111/zph.12408	Cociancic P Zonta ML Navone GT	Zoonoses & Public Health	2018
283	Toll-Like Receptor 7/8 Ligand, S28463, Suppresses Ascaris suum-induced Allergic Asthma in Nonhuman Primates.	https://dx.doi.org/10.1165/rcmb.2017-0184OC	Camateros P Kanagaratham C Najdekr L Holub D Vrbkova J Cote L Fournier J Gourdon J Creery D Olivenstein R Kopriva F Adam T Friedecky D Dzubak P Hajduch M Radzioch D	American Journal of Respiratory Cell & Molecular Biology	2018
284	Analysis of the internal transcribed spacer region of Ascaris suum and Ascaris lumbricoides derived from free range Tibetan pigs.	https://dx.doi.org/10.1080/24701394.2017.1331348	Li K Luo H Zhang H Mehmood K Shahzad M Zhang L Li J	Mitochondrial DNA. Part A. DNA Mapping, Sequencing, and Analysis	2018
285	Ancylostoma ceylanicum infective third-stage larvae are activated by co-culture with HT-29-MTX intestinal epithelial cells.	https://dx.doi.org/10.1186/s13071-017-2513-x	Feather CM Hawdon JM March JC	Parasites & Vectors [Electronic Resource]	2017	https://pmc.ncbi.nlm.nih.gov/articles/PMC5731058
286	Preventive Trichuris suis ova (TSO) treatment protects immunocompetent rabbits from DSS colitis but may be detrimental under conditions of immunosuppression.	https://dx.doi.org/10.1038/s41598-017-16287-4	Leonardi I Gerstgrasser A Schmidt TSB Nicholls F Tewes B Greinwald R von Mering C Rogler G Frey-Wagner I	Scientific Reports	2017	https://pmc.ncbi.nlm.nih.gov/articles/PMC5705695
287	Regression models to assess the risk factors of canine gastrointestinal parasitism.	https://dx.doi.org/10.1016/j.vetpar.2017.10.019	Symeonidou I Gelasakis AIota Arsenopoulos KV Schaper R Papadopoulos E	Veterinary Parasitology	2017
288	Pathway of oxfendazole from the host into the worm: Trichuris suis in pigs.	https://dx.doi.org/10.1016/j.ijpddr.2017.11.002	Hansen TVA Williams AR Denwood M Nejsum P Thamsborg SM Friis C	International Journal for Parasitology -- Drugs and Drug Resistance	2017	https://pmc.ncbi.nlm.nih.gov/articles/PMC5695533
289	Comparative genome analysis of programmed DNA elimination in nematodes.	https://dx.doi.org/10.1101/gr.225730.117	Wang J Gao S Mostovoy Y Kang Y Zagoskin M Sun Y Zhang B White LK Easton A Nutman TB Kwok PY Hu S Nielsen MK Davis RE	Genome Research	2017	https://pmc.ncbi.nlm.nih.gov/articles/PMC5741062
290	Helminth log reduction values for recycling water from sewage for the protection of human and stock health.	https://dx.doi.org/10.1016/j.watres.2017.08.069	Stevens DP Surapaneni A Thodupunuri R O'Connor NA Smith D	Water Research	2017
291	Bullous cutaneous larva migrans: case series and review of atypical clinical presentations.	https://dx.doi.org/10.23736/S0392-0488.16.04832-X	Veraldi S Cuka E Pontini P Vaira F	Giornale Italiano di Dermatologia e Venereologia	2017
292	Transmission of Opisthorchis viverrini, Schistosoma mekongi and soil-transmitted helminthes on the Mekong Islands, Southern Lao PDR.	https://dx.doi.org/10.1186/s40249-017-0343-x	Vonghachack Y Odermatt P Taisayyavong K Phounsavath S Akkhavong K Sayasone S	Infectious Diseases of Poverty	2017	https://pmc.ncbi.nlm.nih.gov/articles/PMC5582398
293	Screening of the 'Open Scaffolds' collection from Compounds Australia identifies a new chemical entity with anthelmintic activities against different developmental stages of the barber's pole worm and other parasitic nematodes.	https://dx.doi.org/10.1016/j.ijpddr.2017.05.004	Preston S Jiao Y Baell JB Keiser J Crawford S Koehler AV Wang T Simpson MM Kaplan RM Cowley KJ Simpson KJ Hofmann A Jabbar A Gasser RB	International Journal for Parasitology -- Drugs and Drug Resistance	2017	https://pmc.ncbi.nlm.nih.gov/articles/PMC5517787
294	Discovery of Parasite Eggs in Archeological Residence during the 15th Century in Seoul, Korea.	https://dx.doi.org/10.3347/kjp.2017.55.3.357	Cho PY Park JM Hwang MK Park SH Park YK Jeon BY Kim TS Lee HW	Korean Journal of Parasitology	2017	https://pmc.ncbi.nlm.nih.gov/articles/PMC5523905
295	Yeast-expressed recombinant As16 protects mice against Ascaris suum infection through induction of a Th2-skewed immune response.	https://dx.doi.org/10.1371/journal.pntd.0005769	Wei J Versteeg L Liu Z Keegan B Gazzinelli-Guimaraes AC Fujiwara RT Briggs N Jones KM Strych U Beaumier CM Bottazzi ME Hotez PJ Zhan B	PLoS Neglected Tropical Diseases [electronic resource]	2017	https://pmc.ncbi.nlm.nih.gov/articles/PMC5529013
296	A novel, species-specific, real-time PCR assay for the detection of the emerging zoonotic parasite Ancylostoma ceylanicum in human stool.	https://dx.doi.org/10.1371/journal.pntd.0005734	Papaiakovou M Pilotte N Grant JR Traub RJ Llewellyn S McCarthy JS Krolewiecki AJ Cimino R Mejia R Williams SA	PLoS Neglected Tropical Diseases [electronic resource]	2017	https://pmc.ncbi.nlm.nih.gov/articles/PMC5519186
297	An integrated study of human and animal infectious disease in the Lake Victoria crescent small-holder crop-livestock production system, Kenya.	https://dx.doi.org/10.1186/s12879-017-2559-6	Fevre EM de Glanville WA Thomas LF Cook EAJ Kariuki S Wamae CN	BMC Infectious Diseases	2017	https://pmc.ncbi.nlm.nih.gov/articles/PMC5493856
298	Invasive forms of canine endoparasites as a potential threat to public health - A review and own studies. [Review]	https://dx.doi.org/10.5604/12321966.1235019	Felsmann M Michalski M Felsmann M Sokol R Szarek J Strzyzewska-Worotynska E	Annals of Agricultural & Environmental Medicine	2017
299	Therapeutic potential of helminths in autoimmune diseases: helminth-derived immune-regulators and immune balance. [Review]	https://dx.doi.org/10.1007/s00436-017-5544-5	Wang M Wu L Weng R Zheng W Wu Z Lv Z	Parasitology Research	2017
300	Using a health-rating system to evaluate the usefulness of Caenorhabditis elegans as a model for anthelmintic study.	https://dx.doi.org/10.1371/journal.pone.0179376	Weaver KJ May CJ Ellis BL	PLoS ONE [Electronic Resource]	2017	https://pmc.ncbi.nlm.nih.gov/articles/PMC5478128
301	Immune responses and parasitological observations induced during probiotic treatment with medicinal Trichuris suis ova in a healthy volunteer.	https://dx.doi.org/10.1016/j.imlet.2017.06.002	Williams AR Dige A Rasmussen TK Hvas CL Dahlerup JF Iversen L Stensvold CR Agnholt J Nejsum P	Immunology Letters	2017
302	Prevalence of intestinal parasitic infection and associated risk factors among village health volunteers in rural communities of southern Thailand.	https://dx.doi.org/10.1186/s12889-017-4486-2	Punsawad C Phasuk N Bunratsami S Thongtup K Siripakonuaong N Nongnaul S	BMC Public Health	2017	https://pmc.ncbi.nlm.nih.gov/articles/PMC5466724
303	The impact of global climate change on the spread of parasitic nematodes.	https://dx.doi.org/10.17420/ap6301.79	Okulewicz A	Annals of Parasitology	2017
304	Description of a new species, Trichuris ursinus n. sp. (Nematoda: Trichuridae) from Papio ursinus Keer, 1792 from South Africa.	https://dx.doi.org/10.1016/j.meegid.2017.04.002	Callejon R Halajian A Cutillas C	Infection, Genetics & Evolution	2017
305	Detecting and enumerating soil-transmitted helminth eggs in soil: New method development and results from field testing in Kenya and Bangladesh.	https://dx.doi.org/10.1371/journal.pntd.0005522	Steinbaum L Kwong LH Ercumen A Negash MS Lovely AJ Njenga SM Boehm AB Pickering AJ Nelson KL	PLoS Neglected Tropical Diseases [electronic resource]	2017	https://pmc.ncbi.nlm.nih.gov/articles/PMC5393894
306	Dissociation between skin test reactivity and anti-aeroallergen IgE: Determinants among urban Brazilian children.	https://dx.doi.org/10.1371/journal.pone.0174089	Alcantara-Neves NM Veiga RV Ponte JC da Cunha SS Simoes SM Cruz AA Yazdanbakhsh M Matos SM Silva TM Figueiredo CA Pontes-de-Carvalho LC Rodrigues LC Fiaccone RL Cooper PJ Barreto ML	PLoS ONE [Electronic Resource]	2017	https://pmc.ncbi.nlm.nih.gov/articles/PMC5369757
307	Development of new microsatellites for the hookworm Ancylostoma caninum and analysis of genetic diversity in Brazilian populations.	https://dx.doi.org/10.1016/j.meegid.2017.03.008	Rabelo EML Miranda RRC Furtado LFV Redondo RAF Tennessen JA Blouin MS	Infection, Genetics & Evolution	2017
308	Rational design of reversible inhibitors for trehalose 6-phosphate phosphatases.	https://dx.doi.org/10.1016/j.ejmech.2017.02.001	Liu C Dunaway-Mariano D Mariano PS	European Journal of Medicinal Chemistry	2017
309	Diffuse Unilateral Subacute Neuroretinitis Caused by Ancylostoma Hookworm.	https://dx.doi.org/10.3201/eid2302.142064	Poppert S Heideking M Agostini H Fritzenwanker M Wuppenhorst N Muntau B Henneke P Kern W Krucken J Junker B Hufnagel M	Emerging Infectious Diseases	2017	https://pmc.ncbi.nlm.nih.gov/articles/PMC5324813
310	Ancylostoma ceylanicum Hookworm in the Solomon Islands.	https://dx.doi.org/10.3201/eid2302.160822	Bradbury RS Hii SF Harrington H Speare R Traub R	Emerging Infectious Diseases	2017	https://pmc.ncbi.nlm.nih.gov/articles/PMC5324822
311	Cutaneous Larva Migrans. [Review]	https://dx.doi.org/10.2174/1872213X11666170110162344	Leung AKC Barankin B Hon KLE	Recent Patents on Inflammation & Allergy Drug Discovery	2017
312	First Molecular Identifications of Necator americanus and Ancylostoma ceylanicum Infecting Rural Communities in Lower Myanmar.	https://dx.doi.org/10.4269/ajtmh.16-0610	Pa Pa Aung W Htoon TT Tin HH Sanpool O Jongthawin J Sadaow L Phosuk I Ropai R Intapan PM Maleewong W	American Journal of Tropical Medicine & Hygiene	2017	https://pmc.ncbi.nlm.nih.gov/articles/PMC5239696
313	The roundworm Strongyloides stercoralis in children, dogs, and soil inside and outside a segregated settlement in Eastern Slovakia: frequent but hardly detectable parasite.	https://dx.doi.org/10.1007/s00436-016-5362-1	Strkolcova G Goldova M Bockova E Mojzisova J	Parasitology Research	2017
314	Nematodes and human therapeutic trials for inflammatory disease. [Review]	https://dx.doi.org/10.1111/pim.12407	Elliott DE Weinstock JV	Parasite Immunology	2017	https://pmc.ncbi.nlm.nih.gov/articles/PMC5580940
315	Ascaris phylogeny based on multiple whole mtDNA genomes.	https://dx.doi.org/10.1016/j.meegid.2016.12.003	Nejsum P Hawash MB Betson M Stothard JR Gasser RB Andersen LO	Infection, Genetics & Evolution	2017
316	Co-operative suppression of inflammatory responses in human dendritic cells by plant proanthocyanidins and products from the parasitic nematode Trichuris suis.	https://dx.doi.org/10.1111/imm.12687	Williams AR Klaver EJ Laan LC Ramsay A Fryganas C Difborg R Kringel H Reed JD Mueller-Harvey I Skov S van Die I Thamsborg SM	Immunology	2017	https://pmc.ncbi.nlm.nih.gov/articles/PMC5290246
317	The whipworm (Trichuris suis) secretes prostaglandin E2 to suppress proinflammatory properties in human dendritic cells.	https://dx.doi.org/10.1096/fj.201600841R	Laan LC Williams AR Stavenhagen K Giera M Kooij G Vlasakov I Kalay H Kringel H Nejsum P Thamsborg SM Wuhrer M Dijkstra CD Cummings RD van Die I	FASEB Journal	2017	https://pmc.ncbi.nlm.nih.gov/articles/PMC5240662
318	A Randomised, Double-blind, Placebo-controlled Trial of Trichuris suis ova in Active Crohn's Disease.	https://dx.doi.org/10.1093/ecco-jcc/jjw184	Scholmerich J Fellermann K Seibold FW Rogler G Langhorst J Howaldt S Novacek G Petersen AM Bachmann O Matthes H Hesselbarth N Teich N Wehkamp J Klaus J Ott C Dilger K Greinwald R Mueller R	Journal of Crohn's & colitis	2017	https://pmc.ncbi.nlm.nih.gov/articles/PMC5881737
319	Practices and outcomes of self-treatment with helminths based on physicians' observations.	https://dx.doi.org/10.1017/S0022149X16000316	Liu J Morey RA Wilson JK Parker W	Journal of Helminthology	2017
320	Compartmentalization of functions and predicted miRNA regulation among contiguous regions of the nematode intestine.	https://dx.doi.org/10.1080/15476286.2016.1166333	Gao X Tyagi R Magrini V Ly A Jasmer DP Mitreva M	Rna Biology	2017	https://pmc.ncbi.nlm.nih.gov/articles/PMC5711464
321	Controlling Taenia solium and soil transmitted helminths in a northern Lao PDR village: Impact of a triple dose albendazole regime.	https://dx.doi.org/10.1016/j.actatropica.2015.05.018	Ash A Okello A Khamlome B Inthavong P Allen J Thompson RCA	Acta Tropica	2017
322	The mitochondrial genome of the dog hookworm Ancylostoma caninum (Nematoda, Ancylostomatidae) from Southwest China.	https://dx.doi.org/10.1080/23802359.2019.1666048	Xie Y Xu Z Zheng Y Li Y Liu Y Wang L Zhou X Zuo Z Gu X Yang G	Mitochondrial DNA. Part B, Resources	2019	https://pmc.ncbi.nlm.nih.gov/articles/PMC7706842
323	Intestinal parasitosis, undernutrition and socio-environmental factors in schoolchildren from Clorinda Formosa, Argentina.	https://dx.doi.org/10.15446/rsap.V21n2.73692	Zonta ML Cociancic P Oyhenart EE Navone GT	Revista de Salud Publica	2019
324	Safety of viable embryonated eggs of the whipworm Trichuris suis as a novel food pursuant to Regulation (EU) 2015/2283.	https://dx.doi.org/10.2903/j.efsa.2019.5777	Turck D Castenmiller J De Henauw S Hirsch-Ernst KI Kearney J Maciuk A Mangelsdorf I McArdle HJ Naska A Pelaez C Pentieva K Siani A Thies F Tsabouri S Vinceti M Cubadda F Engel KH Frenzel T Heinonen M Marchelli R Neuhauser-Berthold M Poting A Poulsen M Sanz Y Schlatter JR van Loveren H Fernandez Dumont A Gelbmann W Knutsen HK	EFSA Journal / European Food Safety Authority	2019	https://pmc.ncbi.nlm.nih.gov/articles/PMC7009231
325	The Prevalence of Intestinal Helminths in Free-Ranging Canids of Mazandaran, Northern Iran.		Siyadatpanah A Gholami S Daryani A Sarvi S Sharif M Seguel M Boundenga L Amouei A Pagheh AS Rahimi MT Hosseini SA Anvari D	Iranian Journal of Parasitology	2019	https://pmc.ncbi.nlm.nih.gov/articles/PMC7028244
326	Differentiation of Trichuris species using a morphometric approach.	https://dx.doi.org/10.1016/j.ijppaw.2019.05.012	Garcia-Sanchez AM Rivero J Callejon R Zurita A Reguera-Gomez M Valero MA Cutillas C	International Journal for Parasitology.Parasites and Wildlife	2019	https://pmc.ncbi.nlm.nih.gov/articles/PMC6551462
327	Prevalence and molecular characterization of zoonotic helminths in dogs.	https://dx.doi.org/10.1007/s12639-018-1066-z	Suganya G Porteen K Sekar M Sangaran A	Journal of Parasitic Diseases : Official Organ of the Indian Society for Parasitology	2019	https://pmc.ncbi.nlm.nih.gov/articles/PMC6423207
328	A wide diversity of zoonotic intestinal parasites in domestic and stray dogs in rural areas of Kermanshah province, Iran.		Mohaghegh MA Vafaei MR Ghomashlooyan M Azami M Falahati M Azadi Y Yousefi HA Jabalameli Z Hejazi SH	Tropical Biomedicine	2018
329	Frequency of Helminth Eggs in Faeces of Puppies Living in Urban or Rural Environments of Mexico City.		DE-LA-Rosa-Arana JL Tapia-Romero R	Iranian Journal of Parasitology	2018	https://pmc.ncbi.nlm.nih.gov/articles/PMC6348211
330	Parasitic Helminths in Wild Boars (Sus scrofa) in Mazandaran Province, Northern Iran.		Dodangeh S Azami D Daryani A Gholami S Sharif M Mobedi I Sarvi S Soleymani E Rahimi MT Pirestani M Gohardehi S Bastani R	Iranian Journal of Parasitology	2018	https://pmc.ncbi.nlm.nih.gov/articles/PMC6243164
331	Influence of NOD2 Variants on Trichuris suis ova Treatment Outcome in Crohn's Disease.	https://dx.doi.org/10.3389/fphar.2018.00764	Jaeger SU Schaeffeler E Winter S Tremmel R Scholmerich J Malek N Stange EF Schwab M Wehkamp J	Frontiers in Pharmacology	2018	https://pmc.ncbi.nlm.nih.gov/articles/PMC6054957
332	Ancylostoma ceylanicum, novel etiological agent for traveler's diarrhea-report of four Japanese patients who returned from Southeast Asia and Papua New Guinea.	https://dx.doi.org/10.1186/s41182-018-0087-8	Yoshikawa M Ouji Y Hirai N Nakamura-Uchiyama F Yamada M Arizono N Akamatsu N Yoh T Kaya D Nakatani T Kikuchi E Katanami Y Satoh K Maki R Miyazato Y Oba Y Kasahara K Mikasa K	Tropical Medicine & Health	2018	https://pmc.ncbi.nlm.nih.gov/articles/PMC5848582
333	Prevalence of intestinal parasites and molecular characterization of Giardia duodenalis from dogs in La Habana, Cuba.	https://dx.doi.org/10.1016/j.vprsr.2017.01.011	Puebla LEJ Nunez FA Rivero LR Hernandez YR Millan IA Muller N	Veterinary parasitology Regional Studies And Reports	2017
334	Dogs' Gastrointestinal Parasites and their Association with Public Health in Iran.	https://dx.doi.org/10.1515/jvetres-2017-0024	Kohansal MH Fazaeli A Nourian A Haniloo A Kamali K	Journal of Veterinary Research	2017	https://pmc.ncbi.nlm.nih.gov/articles/PMC5894391
335	Evaluation of the utility of conventional polymerase chain reaction for detection and species differentiation in human hookworm infections.	https://dx.doi.org/10.4103/tp.TP_26_17	Chidambaram M Parija SC Toi PC Mandal J Sankaramoorthy D George S Natarajan M Padukone S	Tropical Parasitology	2017	https://pmc.ncbi.nlm.nih.gov/articles/PMC5652048
336	Dot enzyme-linked immunosorbent assay (ELISA) for the detection of Toxocara infection using a rat model.	https://dx.doi.org/10.1007/s12639-017-0914-6	Paller VGV Besana CM Valdez IKM	Journal of Parasitic Diseases : Official Organ of the Indian Society for Parasitology	2017	https://pmc.ncbi.nlm.nih.gov/articles/PMC5660014
337	Characterization of Posa and Posa-like virus genomes in fecal samples from humans, pigs, rats, and bats collected from a single location in Vietnam.	https://dx.doi.org/10.1093/ve/vex022	Oude Munnink BB Phan MVT Simmonds P Koopmans MPG Kellam P van der Hoek L Cotten M	Virus Evolution	2017	https://pmc.ncbi.nlm.nih.gov/articles/PMC5597861
338	[Effect of Helminthic Infection on the Prevention and Treatment of Inflammatory Bowel Disease and the Mechanisms]. [Chinese]		Tang CL Shen ZQ Lei JH Wang LX	Chung-Kuo Chi Sheng Chung Hsueh Yu Chi Sheng Chung Ping Tsa Chih Chinese Journal of Parasitology & Parasitic Diseases	2016
339	PREVALENCE AND ASSOCIATED RISK FACTORS OF INTESTINAL PARASITES IN HUMANS AND DOMESTIC ANIMALS ACROSS BORDERS OF THAILAND AND LAO PDR: FOCUS ON HOOKWORM AND THREADWORM.		Niamnuy N Kaewthamasorn M Congpuong K Phaytanavanh B Lohsoonthorn V	Southeast Asian Journal of Tropical Medicine & Public Health	2016
340	The molecular speciation of soil-transmitted helminth eggs collected from school children across six endemic countries.	https://dx.doi.org/10.1093/trstmh/trw078	George S Geldhof P Albonico M Ame SM Bethony JM Engels D Mekonnen Z Montresor A Hem S Tchuem-Tchuente LA Huong NT Kang G Vercruysse J Levecke B	Transactions of the Royal Society of Tropical Medicine & Hygiene	2016	https://pmc.ncbi.nlm.nih.gov/articles/PMC5584671
341	Genetic Variants in CHIA and CHI3L1 Are Associated with the IgE Response to the Ascaris Resistance Marker ABA-1 and the Birch Pollen Allergen Bet v 1.	https://dx.doi.org/10.1371/journal.pone.0167453	Acevedo N Bornacelly A Mercado D Unneberg P Mittermann I Valenta R Kennedy M Scheynius A Caraballo L	PLoS ONE [Electronic Resource]	2016	https://pmc.ncbi.nlm.nih.gov/articles/PMC5157985
342	A Phosphorylcholine-Containing Glycolipid-like Antigen Present on the Surface of Infective Stage Larvae of Ascaris spp. Is a Major Antibody Target in Infected Pigs and Humans.	https://dx.doi.org/10.1371/journal.pntd.0005166	Vlaminck J Masure D Wang T Nejsum P Hokke CH Geldhof P	PLoS Neglected Tropical Diseases [electronic resource]	2016	https://pmc.ncbi.nlm.nih.gov/articles/PMC5131908
343	A Case of Ancylostoma ceylanicum Infection Occurring in an Australian Soldier Returned from Solomon Islands.	https://dx.doi.org/10.3347/kjp.2016.54.4.533	Speare R Bradbury RS Croese J	Korean Journal of Parasitology	2016	https://pmc.ncbi.nlm.nih.gov/articles/PMC5040074
344	Occurrence, clinical involvement and zoonotic potential of endoparasites infecting Swiss pigs.	https://dx.doi.org/10.1016/j.parint.2016.09.005	Schubnell F von Ah S Graage R Sydler T Sidler X Hadorn D Basso W	Parasitology International	2016	https://pmc.ncbi.nlm.nih.gov/articles/PMC7108367
345	Optimal ELISA antigen for the diagnosis of Ascaris suum infection in humans.	https://dx.doi.org/10.1007/s00436-016-5239-3	Yoshida A Kikuchi T Nakagaki S Maruyama H	Parasitology Research	2016
346	Neotropical Zoonotic Parasites in Bush Dogs (Speothos venaticus) from Upper Parana Atlantic Forests in Misiones, Argentina.	https://dx.doi.org/10.1089/vbz.2015.1929	Vizcaychipi KA Rinas M Irazu L Miyagi A Arguelles CF DeMatteo KE	Vector Borne & Zoonotic Diseases	2016
347	Phenolic Metabolites of Dalea ornata Affect Both Survival and Motility of the Human Pathogenic Hookworm Ancylostoma ceylanicum.	https://dx.doi.org/10.1021/acs.jnatprod.6b00444	Deardorff K Ray W Winterstein E Brown M McCornack J Cardenas-Garcia B Jones K McNutt S Fulkerson S Ferreira D Geny C Chen X Belofsky G Dondji B	Journal of Natural Products	2016	https://pmc.ncbi.nlm.nih.gov/articles/PMC5260846
348	Evaluating the efficacy of a centrifugation-flotation method for extracting Ascaris ova from soil.	https://dx.doi.org/10.1093/trstmh/trw044	Cranston I Teoh PJ Baker SM Sengupta ME Ensink JH	Transactions of the Royal Society of Tropical Medicine & Hygiene	2016
349	A Proteomic Investigation of Hepatic Resistance to Ascaris in a Murine Model.	https://dx.doi.org/10.1371/journal.pntd.0004837	Deslyper G Colgan TJ Cooper AJ Holland CV Carolan JC	PLoS Neglected Tropical Diseases [electronic resource]	2016	https://pmc.ncbi.nlm.nih.gov/articles/PMC4974003
350	Molecular Identification of Hookworm Isolates in Humans, Dogs and Soil in a Tribal Area in Tamil Nadu, India.	https://dx.doi.org/10.1371/journal.pntd.0004891	George S Levecke B Kattula D Velusamy V Roy S Geldhof P Sarkar R Kang G	PLoS Neglected Tropical Diseases [electronic resource]	2016	https://pmc.ncbi.nlm.nih.gov/articles/PMC4972381
351	Ancylostoma ceylanicum hookworm infection in Japanese traveler who presented chronic diarrhea after return from Lao People's Democratic Republic.	https://dx.doi.org/10.1016/j.parint.2016.07.001	Kaya D Yoshikawa M Nakatani T Tomo-Oka F Fujimoto Y Ishida K Fujinaga Y Aihara Y Nagamatsu S Matsuo E Tokoro M Ouji Y Kikuchi E	Parasitology International	2016
352	Vaccination with a cocktail of Ancylostoma ceylanicum recombinant antigens leads to worm burden reduction in hamsters.	https://dx.doi.org/10.1515/ap-2016-0074	Wisniewski M Lapinski M Danilowicz-Luebert E Jaros S Dlugosz E Wedrychowicz H	Acta Parasitologica	2016
353	Engineering Factor Xa Inhibitor with Multiple Platelet-Binding Sites Facilitates its Platelet Targeting.	https://dx.doi.org/10.1038/srep29895	Zhu Y Li R Lin Y Shui M Liu X Chen H Wang Y	Scientific Reports	2016	https://pmc.ncbi.nlm.nih.gov/articles/PMC4949463
354	Evaluation of an FDA approved library against laboratory models of human intestinal nematode infections.	https://dx.doi.org/10.1186/s13071-016-1616-0	Keiser J Panic G Adelfio R Cowan N Vargas M Scandale I	Parasites & Vectors [Electronic Resource]	2016	https://pmc.ncbi.nlm.nih.gov/articles/PMC4929775
355	Quantitative detection of viable helminth ova from raw wastewater, human feces, and environmental soil samples using novel PMA-qPCR methods.	https://dx.doi.org/10.1007/s11356-016-7039-9	Gyawali P Ahmed W Sidhu JP Nery SV Clements AC Traub R McCarthy JS Llewellyn S Jagals P Toze S	Environmental Science & Pollution Research	2016
356	Sequence data mining in search of hookworm (Necator americanus) microRNAs.	https://dx.doi.org/10.1016/j.gene.2016.05.039	Kulkarni AP Mittal SP	Gene	2016
357	Determination of Ancylostoma caninum ova viability using metabolic profiling.	https://dx.doi.org/10.1007/s00436-016-5112-4	Gyawali P Beale DJ Ahmed W Karpe AV Magalhaes RJ Morrison PD Palombo EA	Parasitology Research	2016
358	Seroepidemiology of human Toxocara and Ascaris infections in the Netherlands.	https://dx.doi.org/10.1007/s00436-016-5139-6	Mughini-Gras L Harms M van Pelt W Pinelli E Kortbeek T	Parasitology Research	2016
359	Similarity of a 16.5kDa tegumental protein of the human liver fluke Opisthorchis viverrini to nematode cytoplasmic motility protein.	https://dx.doi.org/10.1016/j.molbiopara.2016.04.002	Labbunruang N Phadungsil W Tesana S Smooker PM Grams R	Molecular & Biochemical Parasitology	2016
360	Treatment with Trichuris suis soluble products during monocyte-to-macrophage differentiation reduces inflammatory responses through epigenetic remodeling.	https://dx.doi.org/10.1096/fj.201600343R	Hoeksema MA Laan LC Postma JJ Cummings RD de Winther MP Dijkstra CD van Die I Kooij G	FASEB Journal	2016	https://pmc.ncbi.nlm.nih.gov/articles/PMC6137957
361	[Cutaneous larva migrans: report of three cases from the Western Black Sea Region, Turkey]. [Turkish]	https://dx.doi.org/10.5578/mb.10748	Caliskan E Uslu E Turan H Baskan E Kilic N	Mikrobiyoloji Bulteni	2016
362	The Ascaris suum nicotinic receptor, ACR-16, as a drug target: Four novel negative allosteric modulators from virtual screening.	https://dx.doi.org/10.1016/j.ijpddr.2016.02.001	Zheng F Robertson AP Abongwa M Yu EW Martin RJ	International Journal for Parasitology -- Drugs and Drug Resistance	2016	https://pmc.ncbi.nlm.nih.gov/articles/PMC4805779
363	Advancing a vaccine to prevent hookworm disease and anemia.	https://dx.doi.org/10.1016/j.vaccine.2016.03.078	Hotez PJ Beaumier CM Gillespie PM Strych U Hayward T Bottazzi ME	Vaccine	2016
364	Community Rates of IgG4 Antibodies to Ascaris Haemoglobin Reflect Changes in Community Egg Loads Following Mass Drug Administration.	https://dx.doi.org/10.1371/journal.pntd.0004532	Vlaminck J Supali T Geldhof P Hokke CH Fischer PU Weil GJ	PLoS Neglected Tropical Diseases [electronic resource]	2016	https://pmc.ncbi.nlm.nih.gov/articles/PMC4798312
365	Ascaris lumbricoides or Ascaris suum: What's in a Name?.	https://dx.doi.org/10.1093/infdis/jiw037	Betson M Stothard JR	Journal of Infectious Diseases	2016	https://pmc.ncbi.nlm.nih.gov/articles/PMC4799673
366	Ascaris lumbricoides, Ascaris suum, or "Ascaris lumbrisuum"?.	https://dx.doi.org/10.1093/infdis/jiw027	da Silva Alves EB Conceicao MJ Leles D	Journal of Infectious Diseases	2016
367	[Current Trend of Drug Development for Neglected Tropical Diseases (NTDs)]. [Review] [Japanese]	https://dx.doi.org/10.1248/yakushi.15-00233-1	Kita K	Yakugaku Zasshi - Journal of the Pharmaceutical Society of Japan	2016
368	Multiple Exposures to Ascaris suum Induce Tissue Injury and Mixed Th2/Th17 Immune Response in Mice.	https://dx.doi.org/10.1371/journal.pntd.0004382	Nogueira DS Gazzinelli-Guimaraes PH Barbosa FS Resende NM Silva CC de Oliveira LM Amorim CC Oliveira FM Mattos MS Kraemer LR Caliari MV Gaze S Bueno LL Russo RC Fujiwara RT	PLoS Neglected Tropical Diseases [electronic resource]	2016	https://pmc.ncbi.nlm.nih.gov/articles/PMC4729520
369	Whipworms in humans and pigs: origins and demography.	https://dx.doi.org/10.1186/s13071-016-1325-8	Hawash MB Betson M Al-Jubury A Ketzis J LeeWillingham A Bertelsen MF Cooper PJ Littlewood DT Zhu XQ Nejsum P	Parasites & Vectors [Electronic Resource]	2016	https://pmc.ncbi.nlm.nih.gov/articles/PMC4724142
370	Standardization of a method for the detection of helminth eggs and larvae in lettuce.	https://dx.doi.org/10.1007/s00436-016-4922-8	Matosinhos FC Valenzuela VC Silveira JA Rabelo EM	Parasitology Research	2016
371	Sweet secrets of a therapeutic worm: mass-spectrometric N-glycomic analysis of Trichuris suis.	https://dx.doi.org/10.1007/s00216-015-9154-8	Wilson IB Paschinger K	Analytical & Bioanalytical Chemistry	2016	https://pmc.ncbi.nlm.nih.gov/articles/PMC4712359
372	Incidence of Ascaris suum-specific antibodies in Austrian patients with suspected larva migrans visceralis (VLM) syndrome.	https://dx.doi.org/10.1007/s00436-015-4857-5	Schneider R Auer H	Parasitology Research	2016
373	Levels of Ancylostoma infections and phylogenetic analysis of cox 1 gene of A. ceylanicum in stray cat faecal samples from Guangzhou, China.	https://dx.doi.org/10.1017/S0022149X15000413	Hu W Yu XG Wu S Tan LP Song MR Abdulahi AY Wang Z Jiang B Li GQ	Journal of Helminthology	2016
374	The anti-inflammatory mediator palmitoylethanolamide enhances the levels of 2-arachidonoyl-glycerol and potentiates its actions at TRPV1 cation channels.	https://dx.doi.org/10.1111/bph.13084	Petrosino S Schiano Moriello A Cerrato S Fusco M Puigdemont A De Petrocellis L Di Marzo V	British Journal of Pharmacology	2016	https://pmc.ncbi.nlm.nih.gov/articles/PMC5338153
375	Parasites and fungi as risk factors for human and animal health.	https://dx.doi.org/10.17420/ap6104.10	Goralska K Blaszkowska J	Annals of Parasitology	2015
376	Sanitising black water by auto-thermal aerobic digestion (ATAD) combined with ammonia treatment.	https://dx.doi.org/10.2166/wst.2015.432	Nordin AC Vinneras B	Water Science & Technology	2015
377	Prevalence of gastrointestinal parasites in domestic dogs in Tabasco, southeastern Mexico.	https://dx.doi.org/10.1590/S1984-29612015077	Torres-Chable OM Garcia-Herrera RA Hernandez-Hernandez M Peralta-Torres JA Ojeda-Robertos NF Blitvich BJ Baak-Baak CM Garcia-Rejon JE Machain-Wiliams CI	Revista Brasileira de Parasitologia Veterinaria	2015
378	Rendering the Intractable More Tractable: Tools from Caenorhabditis elegans Ripe for Import into Parasitic Nematodes. [Review]	https://dx.doi.org/10.1534/genetics.115.182717	Ward JD	Genetics	2015	https://pmc.ncbi.nlm.nih.gov/articles/PMC4676526
379	Wild Red Foxes (Vulpes vulpes) as Sentinels of Parasitic Diseases in the Province of Soria, Northern Spain.	https://dx.doi.org/10.1089/vbz.2014.1766	Lledo L Gimenez-Pardo C Saz JV Serrano JL	Vector Borne & Zoonotic Diseases	2015
380	[A Case Strongly Suspected of Being Pulmonary Toxocariasis Showing Multiple Pulmonary Nodules with a Disappearing and Reappearing Halo Sign]. [Japanese]	https://dx.doi.org/10.11150/kansenshogakuzasshi.89.265	Takakura A Harada S Katono K Igawa S Katagiri M Yanase N Masuda N	Kansenshogaku Zasshi - Journal of the Japanese Association for Infectious Diseases	2015
381	A Multiplex PCR for Simultaneous Detection of Three Zoonotic Parasites Ancylostoma ceylanicum, A. caninum, and Giardia lamblia Assemblage A.	https://dx.doi.org/10.1155/2015/406168	Hu W Wu S Yu X Abullahi AY Song M Tan L Wang Z Jiang B Li G	BioMed Research International	2015	https://pmc.ncbi.nlm.nih.gov/articles/PMC4568324
382	A survey for potentially zoonotic gastrointestinal parasites of dogs and pigs in Cambodia.	https://dx.doi.org/10.1515/ap-2015-0083	Inpankaew T Murrell KD Pinyopanuwat N Chhoun C Khov K Sem T Sorn S Muth S Dalsgaard A	Acta Parasitologica	2015
383	Bloody Diarrhea Associated with Hookworm Infection in Traveler Returning to France from Myanmar.	https://dx.doi.org/10.3201/eid2110.150695	Brunet J Lemoine JP Lefebvre N Denis J Pfaff AW Abou-Bacar A Traub RJ Pesson B Candolfi E	Emerging Infectious Diseases	2015	https://pmc.ncbi.nlm.nih.gov/articles/PMC4593448
384	Mitochondrial Genome Analyses Suggest Multiple Trichuris Species in Humans, Baboons, and Pigs from Different Geographical Regions.	https://dx.doi.org/10.1371/journal.pntd.0004059	Hawash MB Andersen LO Gasser RB Stensvold CR Nejsum P	PLoS Neglected Tropical Diseases [electronic resource]	2015	https://pmc.ncbi.nlm.nih.gov/articles/PMC4569395
385	Comparison of concentration methods for rapid detection of hookworm ova in wastewater matrices using quantitative PCR.	https://dx.doi.org/10.1016/j.exppara.2015.09.002	Gyawali P Ahmed W Jagals P Sidhu JP Toze S	Experimental Parasitology	2015
386	A novel genus in the order Picornavirales detected in human stool.	https://dx.doi.org/10.1099/jgv.0.000279	Oude Munnink BB Cotten M Deijs M Jebbink MF Bakker M Jazaeri Farsani SM Canuti M Kellam P van der Hoek L	Journal of General Virology	2015
387	Apparent contact dermatitis caused by Ancylostoma caninum: a case report.		Alipour H Goldust M	Annals of Parasitology	2015
388	Parasites of wild animals as a potential source of hazard to humans.		Galecki R Sokol R Koziatek S	Annals of Parasitology	2015
389	Rapid concentration and sensitive detection of hookworm ova from wastewater matrices using a real-time PCR method.	https://dx.doi.org/10.1016/j.exppara.2015.08.009	Gyawali P Sidhu JP Ahmed W Jagals P Toze S	Experimental Parasitology	2015
390	Where are we heading to in pharmacological IBD therapy?. [Review]	https://dx.doi.org/10.1016/j.phrs.2015.07.005	Rogler G	Pharmacological Research	2015
391	[Nematodes with zoonotic potential in parks of the city of Tunja, Colombia]. [Spanish]		Diaz-Anaya AM Pulido-Medellin MO Giraldo-Forero JC	Salud Publica de Mexico	2015
392	Trichuris suis induces human non-classical patrolling monocytes via the mannose receptor and PKC: implications for multiple sclerosis.	https://dx.doi.org/10.1186/s40478-015-0223-1	Kooij G Braster R Koning JJ Laan LC van Vliet SJ Los T Eveleens AM van der Pol SM Forster-Waldl E Boztug K Belot A Szilagyi K van den Berg TK van Buul JD van Egmond M de Vries HE Cummings RD Dijkstra CD van Die I	Acta Neuropathologica Communications	2015	https://pmc.ncbi.nlm.nih.gov/articles/PMC4513676
393	A recombinant fusion protein derived from dog hookworm inhibits autoantibody-induced dermal-epidermal separation ex vivo.	https://dx.doi.org/10.1111/exd.12804	Kemmer A Bieber K Abadpour A Yu X Mitschker N Roth S Kauderer C Ludwig RJ Seeger K Kohl J Zillikens D Recke A	Experimental Dermatology	2015
394	The structure of hookworm platelet inhibitor (HPI), a CAP superfamily member from Ancylostoma caninum.	https://dx.doi.org/10.1107/S2053230X1500271X	Ma D Francischetti IM Ribeiro JM Andersen JF	Acta Crystallographica. Section F, Structural Biology Communications	2015	https://pmc.ncbi.nlm.nih.gov/articles/PMC4461323
395	Effect of different N7 substitution of dinucleotide cap analogs on the hydrolytic susceptibility towards scavenger decapping enzymes (DcpS).	https://dx.doi.org/10.1016/j.bbrc.2015.06.001	Piecyk K Darzynkiewicz ZM Jankowska-Anyszka M Ferenc-Mrozek A Stepinski J Darzynkiewicz E Bojarska E	Biochemical & Biophysical Research Communications	2015
396	New tools for NTD vaccines: A case study of quality control assays for product development of the human hookworm vaccine Na-APR-1M74.	https://dx.doi.org/10.4161/21645515.2014.980199	Pearson MS Jariwala AR Abbenante G Plieskatt J Wilson D Bottazzi ME Hotez PJ Keegan B Bethony JM Loukas A	Human vaccines & Immunotherapeutics	2015	https://pmc.ncbi.nlm.nih.gov/articles/PMC4514234
397	In vitro hatching of Trichuris suis eggs.	https://dx.doi.org/10.1007/s00436-015-4476-1	Vejzagic N Thamsborg SM Kringel H Roepstorff A Bruun JM Kapel CM	Parasitology Research	2015
398	Trichuris suis soluble products induce Rab7b expression and limit TLR4 responses in human dendritic cells.	https://dx.doi.org/10.1038/gene.2015.18	Klaver EJ van der Pouw Kraan TC Laan LC Kringel H Cummings RD Bouma G Kraal G van Die I	Genes & Immunity	2015	https://pmc.ncbi.nlm.nih.gov/articles/PMC6382076
399	Prevalence and risk factors of intestinal protozoan and helminth infections among pulmonary tuberculosis patients without HIV infection in a rural county in P. R. China.	https://dx.doi.org/10.1016/j.actatropica.2015.05.001	Li XX Chen JX Wang LX Tian LG Zhang YP Dong SP Hu XG Liu J Wang FF Wang Y Yin XM He LJ Yan QY Zhang HW Xu BL Zhou XN	Acta Tropica	2015
400	Differences in the faecal microbiome of non-diarrhoeic clinically healthy dogs and cats associated with Giardia duodenalis infection: impact of hookworms and coccidia.	https://dx.doi.org/10.1016/j.ijpara.2015.04.001	Slapeta J Dowd SE Alanazi AD Westman ME Brown GK	International Journal for Parasitology	2015
401	Draft genome of neurotropic nematode parasite Angiostrongylus cantonensis, causative agent of human eosinophilic meningitis.	https://dx.doi.org/10.1016/j.actatropica.2015.04.012	Yong HS Eamsobhana P Lim PE Razali R Aziz FA Rosli NS Poole-Johnson J Anwar A	Acta Tropica	2015
402	A genetic analysis of Trichuris trichiura and Trichuris suis from Ecuador.	https://dx.doi.org/10.1186/s13071-015-0782-9	Meekums H Hawash MB Sparks AM Oviedo Y Sandoval C Chico ME Stothard JR Cooper PJ Nejsum P Betson M	Parasites & Vectors [Electronic Resource]	2015	https://pmc.ncbi.nlm.nih.gov/articles/PMC4373032
403	Detection of a quantitative trait locus associated with resistance to infection with Trichuris suis in pigs.	https://dx.doi.org/10.1016/j.vetpar.2015.03.014	Skallerup P Thamsborg SM Jorgensen CB Mejer H Goring HH Archibald AL Fredholm M Nejsum P	Veterinary Parasitology	2015
404	Immune antibodies and helminth products drive CXCR2-dependent macrophage-myofibroblast crosstalk to promote intestinal repair.	https://dx.doi.org/10.1371/journal.ppat.1004778	Esser-von Bieren J Volpe B Sutherland DB Burgi J Verbeek JS Marsland BJ Urban JF Jr Harris NL	PLoS Pathogens	2015	https://pmc.ncbi.nlm.nih.gov/articles/PMC4373753
405	Hygienisation and nutrient conservation of sewage sludge or cattle manure by lactic acid fermentation.	https://dx.doi.org/10.1371/journal.pone.0118230	Scheinemann HA Dittmar K Stockel FS Muller H Kruger ME	PLoS ONE [Electronic Resource]	2015	https://pmc.ncbi.nlm.nih.gov/articles/PMC4364889
406	Zoonotic parasites in feces and fur of stray and private dogs from Italy.	https://dx.doi.org/10.1007/s00436-015-4402-6	Paoletti B Traversa D Iorio R De Berardinis A Bartolini R Salini R Di Cesare A	Parasitology Research	2015
407	Potent neutralizing anti-CD1d antibody reduces lung cytokine release in primate asthma model.	https://dx.doi.org/10.1080/19420862.2015.1016693	Nambiar J Clarke AW Shim D Mabon D Tian C Windloch K Buhmann C Corazon B Lindgren M Pollard M Domagala T Poulton L Doyle AG	mAbs	2015	https://pmc.ncbi.nlm.nih.gov/articles/PMC4623119
408	Neglected zoonotic helminths: Hymenolepis nana, Echinococcus canadensis and Ancylostoma ceylanicum. [Review]	https://dx.doi.org/10.1016/j.cmi.2015.01.004	Thompson RC	Clinical Microbiology & Infection	2015
409	The genome and transcriptome of the zoonotic hookworm Ancylostoma ceylanicum identify infection-specific gene families.	https://dx.doi.org/10.1038/ng.3237	Schwarz EM Hu Y Antoshechkin I Miller MM Sternberg PW Aroian RV	Nature Genetics	2015	https://pmc.ncbi.nlm.nih.gov/articles/PMC4617383
410	Oral administration of dextran sodium sulphate induces a caecum-localized colitis in rabbits.	https://dx.doi.org/10.1111/iep.12117	Leonardi I Nicholls F Atrott K Cee A Tewes B Greinwald R Rogler G Frey-Wagner I	International Journal of Experimental Pathology	2015	https://pmc.ncbi.nlm.nih.gov/articles/PMC4545426
411	Trichuris suis ova therapy in relapsing multiple sclerosis is safe but without signals of beneficial effect.	https://dx.doi.org/10.1177/1352458514568173	Voldsgaard A Bager P Garde E Akeson P Leffers AM Madsen CG Kapel C Roepstorff A Thamsborg SM Melbye M Siebner H Sondergaard HB Sellebjerg F Sorensen PS	Multiple Sclerosis	2015
412	Haemoglobin, a new major allergen of Anisakis simplex.	https://dx.doi.org/10.1016/j.ijpara.2015.01.002	Gonzalez-Fernandez J Daschner A Nieuwenhuizen NE Lopata AL Frutos CD Valls A Cuellar C	International Journal for Parasitology	2015
413	Tribendimidine: mode of action and nAChR subtype selectivity in Ascaris and Oesophagostomum.	https://dx.doi.org/10.1371/journal.pntd.0003495	Robertson AP Puttachary S Buxton SK Martin RJ	PLoS Neglected Tropical Diseases [electronic resource]	2015	https://pmc.ncbi.nlm.nih.gov/articles/PMC4334517
414	Seropositivity for ascariosis and toxocariosis and cytokine expression among the indigenous people in the Venezuelan Delta region.	https://dx.doi.org/10.1590/S0036-46652015000100007	Araujo Z Brandes S Pinelli E Bochichio MA Palacios A Wide A Rivas-Santiago B Jimenez JC	Revista do Instituto de Medicina Tropical de Sao Paulo	2015	https://pmc.ncbi.nlm.nih.gov/articles/PMC4325523
415	Identification of Ancylostoma ceylanicum in children from a tribal community in Tamil Nadu, India using a semi-nested PCR-RFLP tool.	https://dx.doi.org/10.1093/trstmh/trv001	George S Kaliappan SP Kattula D Roy S Geldhof P Kang G Vercruysse J Levecke B	Transactions of the Royal Society of Tropical Medicine & Hygiene	2015
416	Functional and phylogenetic characterization of proteins detected in various nematode intestinal compartments.	https://dx.doi.org/10.1074/mcp.M114.046227	Rosa BA Townsend R Jasmer DP Mitreva M	Molecular & Cellular Proteomics	2015	https://pmc.ncbi.nlm.nih.gov/articles/PMC4390262
417	Genome mining offers a new starting point for parasitology research. [Review]	https://dx.doi.org/10.1007/s00436-014-4299-5	Lv Z Wu Z Zhang L Ji P Cai Y Luo S Wang H Li H	Parasitology Research	2015
418	Systematic review of complementary and alternative medicine treatments in inflammatory bowel diseases. [Review]	https://dx.doi.org/10.1093/ecco-jcc/jju007	Langhorst J Wulfert H Lauche R Klose P Cramer H Dobos GJ Korzenik J	Journal of Crohn's & colitis	2015
419	Comparison of methodologies for enumerating and detecting the viability of Ascaris eggs in sewage sludge by standard incubation-microscopy, the BacLight Live/Dead viability assay and other vital dyes.	https://dx.doi.org/10.1016/j.watres.2014.10.003	Karkashan A Khallaf B Morris J Thurbon N Rouch D Smith SR Deighton M	Water Research	2015
420	Immunoblot for the detection of Ascaris suum-specific antibodies in patients with visceral larva migrans (VLM) syndrome.	https://dx.doi.org/10.1007/s00436-014-4196-y	Schneider R Obwaller A Auer H	Parasitology Research	2015
421	DNA typing of ancient parasite eggs from environmental samples identifies human and animal worm infections in Viking-age settlement.	https://dx.doi.org/10.1645/14-650.1	Soe MJ Nejsum P Fredensborg BL Kapel CM	Journal of Parasitology	2015
422	Morphological diversity of Trichuris spp. eggs observed during an anthelminthic drug trial in Yunnan, China, and relative performance of parasitologic diagnostic tools.	https://dx.doi.org/10.1016/j.actatropica.2014.08.018	Steinmann P Rinaldi L Cringoli G Du ZW Marti H Jiang JY Zhou H Zhou XN Utzinger J	Acta Tropica	2015
423	The Conqueror Worm: recent advances with cholinergic anthelmintics and techniques excite research for better therapeutic drugs.	https://dx.doi.org/10.1017/S0022149X1400039X	Martin RJ Puttachary S Buxton SK Verma S Robertson AP	Journal of Helminthology	2015	https://pmc.ncbi.nlm.nih.gov/articles/PMC4247809
424	Detection of intestinal parasites on field-grown strawberries in the Federal District of Brazil.	https://dx.doi.org/10.1590/0037-8682-0044-2014	Silva SR Maldonade IR Ginani VC Lima SA Mendes VS Azevedo ML Gurgel-Goncalves R Machado ER	Revista Da Sociedade Brasileira de Medicina Tropical	2014
425	[Potential hazard of zoonotic parasites present in canine feces in Puerto Escondido, Oaxaca]. [Spanish]		Velez-Hernandez L Reyes-Barrera KL Rojas-Almaraz D Calderon-Oropeza MA Cruz-Vazquez JK Arcos-Garcia JL	Salud Publica de Mexico	2014
426	Trichuris suis ova, lecithin and other fancy molecules. [Review]	https://dx.doi.org/10.1159/000367831	Scholmerich J	Digestive Diseases	2014
427	Molecular cloning and characterization of a nematode polyprotein antigen/allergen from the human and animal hookworm Ancylostoma ceylanicum.	https://dx.doi.org/10.1016/j.molbiopara.2014.11.005	Fairfax KC Harrison LM Cappello M	Molecular & Biochemical Parasitology	2014	https://pmc.ncbi.nlm.nih.gov/articles/PMC4354846
428	Canine fecal contamination in a metropolitan area (Milan, north-western Italy): prevalence of intestinal parasites and evaluation of health risks.	https://dx.doi.org/10.1155/2014/132361	Zanzani SA Di Cerbo AR Gazzonis AL Genchi M Rinaldi L Musella V Cringoli G Manfredi MT	Thescientificworldjournal	2014	https://pmc.ncbi.nlm.nih.gov/articles/PMC4248419
429	Diethylcarbamazine increases activation of voltage-activated potassium (SLO-1) currents in Ascaris suum and potentiates effects of emodepside.	https://dx.doi.org/10.1371/journal.pntd.0003276	Buxton SK Robertson AP Martin RJ	PLoS Neglected Tropical Diseases [electronic resource]	2014	https://pmc.ncbi.nlm.nih.gov/articles/PMC4238981
430	Effects of helminth co-infections on atopy, asthma and cytokine production in children living in a poor urban area in Latin America.	https://dx.doi.org/10.1186/1756-0500-7-817	Alcantara-Neves NM de S G Britto G Veiga RV Figueiredo CA Fiaccone RL da Conceicao JS Cruz AA Rodrigues LC Cooper PJ Pontes-de-Carvalho LC Barreto ML	BMC Research Notes	2014	https://pmc.ncbi.nlm.nih.gov/articles/PMC4289379
431	Hidden population structure and cross-species transmission of whipworms (Trichuris sp.) in humans and non-human primates in Uganda.	https://dx.doi.org/10.1371/journal.pntd.0003256	Ghai RR Simons ND Chapman CA Omeja PA Davies TJ Ting N Goldberg TL	PLoS Neglected Tropical Diseases [electronic resource]	2014	https://pmc.ncbi.nlm.nih.gov/articles/PMC4207677
432	Allergy and worms: let's bring back old friends?. [Review]	https://dx.doi.org/10.1007/s10354-014-0308-7	Schabussova I Wiedermann U	Wiener Medizinische Wochenschrift	2014
433	[Cutaneous larva migrans after a trip to the Caribean]. [Spanish]	https://dx.doi.org/10.4067/S0716-10182014000300016	Garcia-Fernandez L Calderon M	Revista Chilena de Infectologia	2014
434	Identification of Angiostrongylus cantonensis and other nematodes using the SSU rDNA in Achatina fulica populations of Metro Manila.		Constantino-Santos MA Basiao ZU Wade CM Santos BS Fontanilla I KC	Tropical Biomedicine	2014
435	Therapeutic potential of larval excretory/secretory proteins of the pig whipworm Trichuris suis in allergic disease.	https://dx.doi.org/10.1111/all.12496	Ebner F Hepworth MR Rausch S Janek K Niewienda A Kuhl A Henklein P Lucius R Hamelmann E Hartmann S	Allergy	2014
436	Role of posttranslational modifications in C. elegans and ascaris spermatogenesis and sperm function. [Review]	https://dx.doi.org/10.1007/978-1-4939-0817-2_10	Miao L L'Hernault SW	Advances in Experimental Medicine & Biology	2014
437	The helminth Trichuris suis suppresses TLR4-induced inflammatory responses in human macrophages.	https://dx.doi.org/10.1038/gene.2014.38	Ottow MK Klaver EJ van der Pouw Kraan TC Heijnen PD Laan LC Kringel H Vogel DY Dijkstra CD Kooij G van Die I	Genes & Immunity	2014
438	Helminth therapy or elimination: epidemiological, immunological, and clinical considerations. [Review]	https://dx.doi.org/10.1016/S1473-3099(14)70771-6	Wammes LJ Mpairwe H Elliott AM Yazdanbakhsh M	The Lancet Infectious Diseases	2014
439	Genome and transcriptome of the porcine whipworm Trichuris suis.	https://dx.doi.org/10.1038/ng.3012	Jex AR Nejsum P Schwarz EM Hu L Young ND Hall RS Korhonen PK Liao S Thamsborg S Xia J Xu P Wang S Scheerlinck JP Hofmann A Sternberg PW Wang J Gasser RB	Nature Genetics	2014	https://pmc.ncbi.nlm.nih.gov/articles/PMC4105696
440	Kv1.3 channel-blocking immunomodulatory peptides from parasitic worms: implications for autoimmune diseases.	https://dx.doi.org/10.1096/fj.14-251967	Chhabra S Chang SC Nguyen HM Huq R Tanner MR Londono LM Estrada R Dhawan V Chauhan S Upadhyay SK Gindin M Hotez PJ Valenzuela JG Mohanty B Swarbrick JD Wulff H Iadonato SP Gutman GA Beeton C Pennington MW Norton RS Chandy KG	FASEB Journal	2014	https://pmc.ncbi.nlm.nih.gov/articles/PMC4139903
441	Zoonotic Ancylostoma ceylanicum infection detected by endoscopy.	https://dx.doi.org/10.4269/ajtmh.13-0756	Ngui R Lim YA Ismail WH Lim KN Mahmud R	American Journal of Tropical Medicine & Hygiene	2014	https://pmc.ncbi.nlm.nih.gov/articles/PMC4080576
442	Cysteine proteinases from papaya (Carica papaya) in the treatment of experimental Trichuris suis infection in pigs: two randomized controlled trials.	https://dx.doi.org/10.1186/1756-3305-7-255	Levecke B Buttle DJ Behnke JM Duce IR Vercruysse J	Parasites & Vectors [Electronic Resource]	2014	https://pmc.ncbi.nlm.nih.gov/articles/PMC4049439
443	The zoonotic risk of Ancylostoma ceylanicum isolated from stray dogs and cats in Guangzhou, South China.	https://dx.doi.org/10.1155/2014/208759	Liu Y Zheng G Alsarakibi M Zhang X Hu W Lin L Tan L Luo Q Lu P Li G	BioMed Research International	2014	https://pmc.ncbi.nlm.nih.gov/articles/PMC4024403
444	High prevalence of Ancylostoma ceylanicum hookworm infections in humans, Cambodia, 2012.	https://dx.doi.org/10.3201/eid2006.131770	Inpankaew T Schar F Dalsgaard A Khieu V Chimnoi W Chhoun C Sok D Marti H Muth S Odermatt P Traub RJ	Emerging Infectious Diseases	2014	https://pmc.ncbi.nlm.nih.gov/articles/PMC4036766
445	Prevalence of helminthic infections and risk factors in villagers of Nanglae Sub-District, Chiang Rai Province, Thailand.		Ruankham W Bunchu N Koychusakun P	Journal of the Medical Association of Thailand	2014
446	Direct anthelmintic effects of condensed tannins from diverse plant sources against Ascaris suum.	https://dx.doi.org/10.1371/journal.pone.0097053	Williams AR Fryganas C Ramsay A Mueller-Harvey I Thamsborg SM	PLoS ONE [Electronic Resource]	2014	https://pmc.ncbi.nlm.nih.gov/articles/PMC4014605
447	Advances in the diagnosis of Ascaris suum infections in pigs and their possible applications in humans. [Review]	https://dx.doi.org/10.1017/S0031182014000328	Vlaminck J Levecke B Vercruysse J Geldhof P	Parasitology	2014
448	Comparative analysis of microRNA profiles between adult Ascaris lumbricoides and Ascaris suum.	https://dx.doi.org/10.1186/1746-6148-10-99	Shao CC Xu MJ Alasaad S Song HQ Peng L Tao JP Zhu XQ	BMC Veterinary Research [Electronic Resource]	2014	https://pmc.ncbi.nlm.nih.gov/articles/PMC4021693
449	Excreted/secreted Trichuris suis products reduce barrier function and suppress inflammatory cytokine production of intestinal epithelial cells.	https://dx.doi.org/10.1016/j.molimm.2014.03.003	Hiemstra IH Klaver EJ Vrijland K Kringel H Andreasen A Bouma G Kraal G van Die I den Haan JM	Molecular Immunology	2014
450	Trichuris suis and Oesophagostomum dentatum show different sensitivity and accumulation of fenbendazole, albendazole and levamisole in vitro.	https://dx.doi.org/10.1371/journal.pntd.0002752	Hansen TV Nejsum P Friis C Olsen A Thamsborg SM	PLoS Neglected Tropical Diseases [electronic resource]	2014	https://pmc.ncbi.nlm.nih.gov/articles/PMC3974671
451	Molecular epidemiology of ascariasis: a global perspective on the transmission dynamics of Ascaris in people and pigs.	https://dx.doi.org/10.1093/infdis/jiu193	Betson M Nejsum P Bendall RP Deb RM Stothard JR	Journal of Infectious Diseases	2014	https://pmc.ncbi.nlm.nih.gov/articles/PMC4136802
452	Independent anti-angiogenic capacities of coagulation factors X and Xa.	https://dx.doi.org/10.1002/jcp.24612	Lange S Gonzalez I Pinto MP Arce M Valenzuela R Aranda E Elliot M Alvarez M Henriquez S Velasquez EV Orge F Oliva B Gonzalez P Villalon M Cautivo KM Kalergis AM Pereira K Mendoza C Saez C Kato S Cuello MA Parborell F Irusta G Palma V Allende ML Owen GI	Journal of Cellular Physiology	2014
453	Evaluation of the use of C-terminal part of the Schistosoma mansoni 200kDa tegumental protein in schistosomiasis diagnosis and vaccine formulation.	https://dx.doi.org/10.1016/j.exppara.2014.02.003	Carvalho GB Pacifico LG Pimenta DL Siqueira LM Teixeira-Carvalho A Coelho PM Pinheiro Cda S Fujiwara RT Oliveira SC Fonseca CT	Experimental Parasitology	2014
454	Helminth therapy (worms) for induction of remission in inflammatory bowel disease. [Review]	https://dx.doi.org/10.1002/14651858.CD009400.pub2	Garg SK Croft AM Bager P	Cochrane Database of Systematic Reviews	2014	https://pmc.ncbi.nlm.nih.gov/articles/PMC10767620
455	Dogs, cats, parasites, and humans in Brazil: opening the black box. [Review]	https://dx.doi.org/10.1186/1756-3305-7-22	Dantas-Torres F Otranto D	Parasites & Vectors [Electronic Resource]	2014	https://pmc.ncbi.nlm.nih.gov/articles/PMC3914713
456	In vitro screening of compounds against laboratory and field isolates of human hookworm reveals quantitative differences in anthelmintic susceptibility.	https://dx.doi.org/10.4269/ajtmh.12-0547	Treger RS Otchere J Keil MF Quagraine JE Rai G Mott BT Humphries DL Wilson M Cappello M Vermeire JJ	American Journal of Tropical Medicine & Hygiene	2014	https://pmc.ncbi.nlm.nih.gov/articles/PMC3886431
457	Role of pathogens in multiple sclerosis. [Review]	https://dx.doi.org/10.3109/08830185.2013.823422	Libbey JE Cusick MF Fujinami RS	International Reviews of Immunology	2014	https://pmc.ncbi.nlm.nih.gov/articles/PMC4369909
458	New insights into an autoimmune mechanism, pharmacological treatment and relationship between multiple sclerosis and inflammatory bowel disease. [Review]	https://dx.doi.org/10.1016/j.autrev.2013.09.011	Lin CH Kadakia S Frieri M	Autoimmunity Reviews	2014
459	Characterization of Trichuris trichiura from humans and T. suis from pigs in China using internal transcribed spacers of nuclear ribosomal DNA.	https://dx.doi.org/10.1017/S0022149X12000740	Liu GH Zhou W Nisbet AJ Xu MJ Zhou DH Zhao GH Wang SK Song HQ Lin RQ Zhu XQ	Journal of Helminthology	2014
460	Use of Trichuris suis ova (TSO) therapy for the treatment of allergy.		Bager P	Arbeiten aus dem Paul-Ehrlich-Institut (Bundesinstitut fur Impfstoffe und biomedizinische Arzneimittel) Langen/Hessen	2013
461	Hybrid ascaris suum/lumbricoides (ascarididae) infestation in a pig farmer: a rare case of zoonotic ascariasis.	https://dx.doi.org/10.21101/cejph.a3798	Dutto M Petrosillo N	Central European Journal of Public Health	2013
462	Molecular detection of Ancylostoma duodenale, Ancylostoma ceylanicum, and Necator americanus in humans in northeastern and southern Thailand.	https://dx.doi.org/10.3347/kjp.2013.51.6.747	Phosuk I Intapan PM Thanchomnang T Sanpool O Janwan P Laummaunwai P Aamnart W Morakote N Maleewong W	Korean Journal of Parasitology	2013	https://pmc.ncbi.nlm.nih.gov/articles/PMC3916468
463	Complete mitochondrial genomes of chimpanzee- and gibbon-derived Ascaris isolated from a zoological garden in southwest China.	https://dx.doi.org/10.1371/journal.pone.0082795	Xie Y Niu L Zhao B Wang Q Nong X Chen L Zhou X Gu X Wang S Peng X Yang G	PLoS ONE [Electronic Resource]	2013	https://pmc.ncbi.nlm.nih.gov/articles/PMC3866200
464	Serum levels of brain-derived neurotrophic factor (BNDF) in multiple sclerosis patients with Trichuris suis ova therapy.	https://dx.doi.org/10.1051/parasite/2013056	Rosche B Werner J Benzel FJ Harms L Danker-Hopfe H Hellweg R	Parasite	2013	https://pmc.ncbi.nlm.nih.gov/articles/PMC3866952
465	the intestinal expulsion of the roundworm Ascaris suum is associated with eosinophils, intra-epithelial T cells and decreased intestinal transit time.	https://dx.doi.org/10.1371/journal.pntd.0002588	Masure D Wang T Vlaminck J Claerhoudt S Chiers K Van den Broeck W Saunders J Vercruysse J Geldhof P	PLoS Neglected Tropical Diseases [electronic resource]	2013	https://pmc.ncbi.nlm.nih.gov/articles/PMC3854935
466	Trichuris suis ova in inflammatory bowel disease. [Review]	https://dx.doi.org/10.1159/000354708	Scholmerich J	Digestive Diseases	2013
467	Prevalence and clustering of soil-transmitted helminth infections in a tribal area in southern India.	https://dx.doi.org/10.1111/tmi.12205	Kaliappan SP George S Francis MR Kattula D Sarkar R Minz S Mohan VR George K Roy S Ajjampur SS Muliyil J Kang G	Tropical Medicine & International Health	2013	https://pmc.ncbi.nlm.nih.gov/articles/PMC3923153
468	Soil contamination by parasite eggs in rural village in the Philippines.		Horiuchi S Paller VG Uga S	Tropical Biomedicine	2013
469	Proteomic analysis of the excretory-secretory products from larval stages of Ascaris suum reveals high abundance of glycosyl hydrolases.	https://dx.doi.org/10.1371/journal.pntd.0002467	Wang T Van Steendam K Dhaenens M Vlaminck J Deforce D Jex AR Gasser RB Geldhof P	PLoS Neglected Tropical Diseases [electronic resource]	2013	https://pmc.ncbi.nlm.nih.gov/articles/PMC3789772
470	Potential of recombinant inorganic pyrophosphatase antigen as a new vaccine candidate against Baylisascaris schroederi in mice.	https://dx.doi.org/10.1186/1297-9716-44-90	Xie Y Chen S Yan Y Zhang Z Li D Yu H Wang C Nong X Zhou X Gu X Wang S Peng X Yang G	Veterinary Research	2013	https://pmc.ncbi.nlm.nih.gov/articles/PMC3851530
471	Follow-up study of prevalence and control of ascariasis in swine populations in Serbia.	https://dx.doi.org/10.2478/s11686-013-0132-z	Ilic T Becskei Z Tasic A Dimitrijevic S	Acta Parasitologica	2013
472	Ancylostoma ceylanicum, a re-emerging but neglected parasitic zoonosis. [Review]	https://dx.doi.org/10.1016/j.ijpara.2013.07.006	Traub RJ	International Journal for Parasitology	2013
473	Phylogenetic characterization of beta-tubulins and development of pyrosequencing assays for benzimidazole resistance in cattle nematodes.	https://dx.doi.org/10.1371/journal.pone.0070212	Demeler J Kruger N Krucken J von der Heyden VC Ramunke S Kuttler U Miltsch S Lopez Cepeda M Knox M Vercruysse J Geldhof P Harder A von Samson-Himmelstjerna G	PLoS ONE [Electronic Resource]	2013	https://pmc.ncbi.nlm.nih.gov/articles/PMC3741318
474	Peroxiredoxin-1 from the human hookworm Ancylostoma ceylanicum forms a stable oxidized decamer and is covalently inhibited by conoidin A.	https://dx.doi.org/10.1016/j.chembiol.2013.06.011	Nguyen JB Pool CD Wong CY Treger RS Williams DL Cappello M Lea WA Simeonov A Vermeire JJ Modis Y	Chemistry & Biology	2013	https://pmc.ncbi.nlm.nih.gov/articles/PMC3755041
475	Inhibition of spleen tyrosine kinase attenuates allergen-mediated airway constriction.	https://dx.doi.org/10.1165/rcmb.2013-0200OC	Moy LY Jia Y Caniga M Lieber G Gil M Fernandez X Sirkowski E Miller R Alexander JP Lee HH Shin JD Ellis JM Chen H Wilhelm A Yu H Vincent S Chapman RW Kelly N Hickey E Abraham WM Northrup A Miller T Houshyar H Crackower MA	American Journal of Respiratory Cell & Molecular Biology	2013
476	An extensive comparison of the effect of anthelmintic classes on diverse nematodes.	https://dx.doi.org/10.1371/journal.pone.0070702	Hu Y Ellis BL Yiu YY Miller MM Urban JF Shi LZ Aroian RV	PLoS ONE [Electronic Resource]	2013	https://pmc.ncbi.nlm.nih.gov/articles/PMC3712009
477	Seroprevalence and risk factors for Toxocara infection in children from an urban large setting in Northeast Brazil.	https://dx.doi.org/10.1016/j.actatropica.2013.06.018	Mendonca LR Figueiredo CA Esquivel R Fiaccone RL Pontes-de-Carvalho L Cooper P Barreto ML Alcantara-Neves NM	Acta Tropica	2013	https://pmc.ncbi.nlm.nih.gov/articles/PMC7612831
478	Epidemiology of human fascioliasis and intestinal parasitosis among schoolchildren in Lake Tana Basin, northwest Ethiopia.	https://dx.doi.org/10.1093/trstmh/trt056	Fentie T Erqou S Gedefaw M Desta A	Transactions of the Royal Society of Tropical Medicine & Hygiene	2013
479	Mitochondrial and nuclear ribosomal DNA evidence supports the existence of a new Trichuris species in the endangered francois' leaf-monkey.	https://dx.doi.org/10.1371/journal.pone.0066249	Liu GH Gasser RB Nejsum P Wang Y Chen Q Song HQ Zhu XQ	PLoS ONE [Electronic Resource]	2013	https://pmc.ncbi.nlm.nih.gov/articles/PMC3688784
480	Toxocara spp. seroprevalence in sheep from southern Brazil.	https://dx.doi.org/10.1007/s00436-013-3499-8	Rassier GL Borsuk S Pappen F Scaini CJ Gallina T Villela MM da Rosa Farias NA Benavides MV Berne ME	Parasitology Research	2013
481	Other helminthic infections: Ascariasis, Dracontiasis, Lagochilascariasis, Micronemiasis. [Review]	https://dx.doi.org/10.1016/B978-0-444-53490-3.00021-2	Tanowitz HB Machado FS	Handbook of Clinical Neurology	2013
482	Bacillus thuringiensis-derived Cry5B has potent anthelmintic activity against Ascaris suum.	https://dx.doi.org/10.1371/journal.pntd.0002263	Urban JF Jr Hu Y Miller MM Scheib U Yiu YY Aroian RV	PLoS Neglected Tropical Diseases [electronic resource]	2013	https://pmc.ncbi.nlm.nih.gov/articles/PMC3688533
483	Trichuris suis ova in relapsing-remitting multiple sclerosis and clinically isolated syndrome (TRIOMS): study protocol for a randomized controlled trial.	https://dx.doi.org/10.1186/1745-6215-14-112	Rosche B Wernecke KD Ohlraun S Dorr JM Paul F	Trials [Electronic Resource]	2013	https://pmc.ncbi.nlm.nih.gov/articles/PMC3680966
484	Genetic characterization of the partial mitochondrial cytochrome oxidase c subunit I (cox 1) gene of the zoonotic parasitic nematode, Ancylostoma ceylanicum from humans, dogs and cats.	https://dx.doi.org/10.1016/j.actatropica.2013.06.003	Ngui R Mahdy MA Chua KH Traub R Lim YA	Acta Tropica	2013
485	[Worms in prevention of allergy]. [Review] [Finnish]		Toppila-Salmi S Haahtela T Maikela M Renkonen R	Duodecim	2013
486	A review of pig pathology in Tanzania. [Review]	https://dx.doi.org/10.1007/s11250-013-0426-z	Wilson RT Swai E	Tropical Animal Health & Production	2013
487	Randomised clinical trial: the safety and tolerability of Trichuris suis ova in patients with Crohn's disease.	https://dx.doi.org/10.1111/apt.12366	Sandborn WJ Elliott DE Weinstock J Summers RW Landry-Wheeler A Silver N Harnett MD Hanauer SB	Alimentary Pharmacology & Therapeutics	2013
488	TIMPs of parasitic helminths - a large-scale analysis of high-throughput sequence datasets.	https://dx.doi.org/10.1186/1756-3305-6-156	Cantacessi C Hofmann A Pickering D Navarro S Mitreva M Loukas A	Parasites & Vectors [Electronic Resource]	2013	https://pmc.ncbi.nlm.nih.gov/articles/PMC3679795
489	Faecal sludge management with the larvae of the black soldier fly (Hermetia illucens)--from a hygiene aspect.	https://dx.doi.org/10.1016/j.scitotenv.2013.04.033	Lalander C Diener S Magri ME Zurbrugg C Lindstrom A Vinneras B	Science of the Total Environment	2013
490	Discrimination of gastrointestinal nematode eggs from crude fecal egg preparations by inhibitor-resistant conventional and real-time PCR.	https://dx.doi.org/10.1371/journal.pone.0061285	Demeler J Ramunke S Wolken S Ianiello D Rinaldi L Gahutu JB Cringoli G von Samson-Himmelstjerna G Krucken J	PLoS ONE [Electronic Resource]	2013	https://pmc.ncbi.nlm.nih.gov/articles/PMC3631180
491	Possible use of Trichuris suis ova in autism spectrum disorders therapy. [Review]	https://dx.doi.org/10.1016/j.mehy.2013.03.024	Siniscalco D Antonucci N	Medical Hypotheses	2013
492	Phylogeographical studies of Ascaris spp. based on ribosomal and mitochondrial DNA sequences.	https://dx.doi.org/10.1371/journal.pntd.0002170	Cavallero S Snabel V Pacella F Perrone V D'Amelio S	PLoS Neglected Tropical Diseases [electronic resource]	2013	https://pmc.ncbi.nlm.nih.gov/articles/PMC3623706
493	Genetic characterization of selected parasites from people with histories of gastrointestinal disorders using a mutation scanning-coupled approach.	https://dx.doi.org/10.1002/elps.201300100	Koehler AV Bradbury RS Stevens MA Haydon SR Jex AR Gasser RB	Electrophoresis	2013
494	Molecular and biological diagnostic tests for monitoring benzimidazole resistance in human soil-transmitted helminths.	https://dx.doi.org/10.4269/ajtmh.12-0484	Diawara A Schwenkenbecher JM Kaplan RM Prichard RK	American Journal of Tropical Medicine & Hygiene	2013	https://pmc.ncbi.nlm.nih.gov/articles/PMC3752802
495	Evolutionary immune response to conserved domains in parasites and aeroallergens.	https://dx.doi.org/10.2500/aap.2013.34.3616	Bielory BP Mainardi T Rottem M	Allergy & Asthma Proceedings	2013
496	Prevalence of faecal-borne parasites in colony stray cats in northern Italy.	https://dx.doi.org/10.1177/1098612X12473467	Spada E Proverbio D Della Pepa A Domenichini G Bagnagatti De Giorgi G Traldi G Ferro E	Journal of Feline Medicine & Surgery	2013	https://pmc.ncbi.nlm.nih.gov/articles/PMC11191711
497	Comparative profiling of microRNAs in male and female adults of Ascaris suum.	https://dx.doi.org/10.1007/s00436-012-3250-x	Xu MJ Fu JH Nisbet AJ Huang SY Zhou DH Lin RQ Song HQ Zhu XQ	Parasitology Research	2013
498	Prerequisites for the pharmaceutical industry to develop and commercialise helminths and helminth-derived product therapy. [Review]	https://dx.doi.org/10.1016/j.ijpara.2012.12.003	Tilp C Kapur V Loging W Erb KJ	International Journal for Parasitology	2013
499	Frequency and intensity of exposure mediate resistance to experimental infection with the hookworm, Ancylostoma ceylanicum.	https://dx.doi.org/10.1016/j.exppara.2012.11.010	Davey D Manickam N Simms BT Harrison LM Vermeire JJ Cappello M	Experimental Parasitology	2013	https://pmc.ncbi.nlm.nih.gov/articles/PMC3580025
500	Trichuris suis-induced modulation of human dendritic cell function is glycan-mediated.	https://dx.doi.org/10.1016/j.ijpara.2012.10.021	Klaver EJ Kuijk LM Laan LC Kringel H van Vliet SJ Bouma G Cummings RD Kraal G van Die I	International Journal for Parasitology	2013
501	Translatability of helminth therapy in inflammatory bowel diseases. [Review]	https://dx.doi.org/10.1016/j.ijpara.2012.10.016	Weinstock JV Elliott DE	International Journal for Parasitology	2013	https://pmc.ncbi.nlm.nih.gov/articles/PMC3683647
502	Inactivation kinetics of Cryptosporidium parvum oocysts in a swine waste lagoon and spray field.	https://dx.doi.org/10.1645/GE-3193.1	Jenkins MB Liotta JL Bowman DD	Journal of Parasitology	2013
503	Toxocariasis, Intestinal Parasitoses and Eosinophilia in Schoolchildren from Argentina.	https://dx.doi.org/10.12865/CHSJ.42.01.01	Ciarmela ML Pezzani BC Minvielle MC	Current Health Sciences Journal	2016	https://pmc.ncbi.nlm.nih.gov/articles/PMC6256146
504	Parasite species of the endangered Iberian wolf (Canis lupus signatus) and a sympatric widespread carnivore.	https://dx.doi.org/10.1016/j.ijppaw.2016.04.002	Figueiredo A Oliveira L Madeira de Carvalho L Fonseca C Torres RT	International Journal for Parasitology.Parasites and Wildlife	2016	https://pmc.ncbi.nlm.nih.gov/articles/PMC4916035
505	Larva migrans in India: veterinary and public health perspectives. [Review]	https://dx.doi.org/10.1007/s12639-013-0402-6	Sharma R Singh BB Gill JP	Journal of Parasitic Diseases : Official Organ of the Indian Society for Parasitology	2015	https://pmc.ncbi.nlm.nih.gov/articles/PMC4675582
506	Molecular cloning and characterization of arginine kinase gene of Toxocara canis.	https://dx.doi.org/10.1007/s12639-013-0334-1	Sahu S Samanta S Harish DR Sudhakar NR Raina OK Shantaveer SB Madhu DN Kumar A	Journal of Parasitic Diseases : Official Organ of the Indian Society for Parasitology	2015	https://pmc.ncbi.nlm.nih.gov/articles/PMC4456516
507	Uptake of benzimidazoles by Trichuris suis in vivo in pigs.	https://dx.doi.org/10.1016/j.ijpddr.2014.03.003	Hansen TV Friis C Nejsum P Olsen A Thamsborg SM	International Journal for Parasitology -- Drugs and Drug Resistance	2014	https://pmc.ncbi.nlm.nih.gov/articles/PMC4095043
508	Parasitism of the Zweeloo Woman: Dicrocoeliasis evidenced in a Roman period bog mummy.	https://dx.doi.org/10.1016/j.ijpp.2013.05.006	Searcey N Reinhard KJ Egarter-Vigl E Maixner F Piombino-Mascali D Zink AR van der Sanden W Gardner SL Bianucci R	International Journal Of Paleopathology	2013
509	First report of Ancylostoma ceylanicum in wild canids.	https://dx.doi.org/10.1016/j.ijppaw.2013.04.003	Smout FA Thompson RC Skerratt LF	International Journal for Parasitology.Parasites and Wildlife	2013	https://pmc.ncbi.nlm.nih.gov/articles/PMC3862515
510	Gastrointestinal parasitic infection in diverse species of domestic ruminants inhabiting tribal rural areas of southern Rajasthan, India.	https://dx.doi.org/10.1007/s12639-012-0178-0	Choubisa SL Jaroli VJ	Journal of Parasitic Diseases : Official Organ of the Indian Society for Parasitology	2013	https://pmc.ncbi.nlm.nih.gov/articles/PMC3793104
511	Duplex quantitative real-time PCR assay for the detection and discrimination of the eggs of Toxocara canis and Toxocara cati (Nematoda, Ascaridoidea) in soil and fecal samples.	https://dx.doi.org/10.1186/1756-3305-5-288	Durant JF Irenge LM Fogt-Wyrwas R Dumont C Doucet JP Mignon B Losson B Gala JL	Parasites & Vectors [Electronic Resource]	2012	https://pmc.ncbi.nlm.nih.gov/articles/PMC3533947
512	Mechanistic and single-dose in vivo therapeutic studies of Cry5B anthelmintic action against hookworms.	https://dx.doi.org/10.1371/journal.pntd.0001900	Hu Y Zhan B Keegan B Yiu YY Miller MM Jones K Aroian RV	PLoS Neglected Tropical Diseases [electronic resource]	2012	https://pmc.ncbi.nlm.nih.gov/articles/PMC3493396
513	Trichuris suis ova therapy for allergic rhinitis does not affect allergen-specific cytokine responses despite a parasite-specific cytokine response.	https://dx.doi.org/10.1111/j.1365-2222.2012.04063.x	Bourke CD Mutapi F Nausch N Photiou DM Poulsen LK Kristensen B Arnved J Ronborg S Roepstorff A Thamsborg S Kapel C Melbye M Bager P	Clinical & Experimental Allergy	2012
514	Where are we on worms?. [Review]	https://dx.doi.org/10.1097/MOG.0b013e3283572f73	Elliott DE Weinstock JV	Current Opinion in Gastroenterology	2012	https://pmc.ncbi.nlm.nih.gov/articles/PMC3744105
515	Detailed transcriptome description of the neglected cestode Taenia multiceps.	https://dx.doi.org/10.1371/journal.pone.0045830	Wu X Fu Y Yang D Zhang R Zheng W Nie H Xie Y Yan N Hao G Gu X Wang S Peng X Yang G	PLoS ONE [Electronic Resource]	2012	https://pmc.ncbi.nlm.nih.gov/articles/PMC3458062
516	Phylogenetic evidence that two distinct Trichuris genotypes infect both humans and non-human primates.	https://dx.doi.org/10.1371/journal.pone.0044187	Ravasi DF O'Riain MJ Davids F Illing N	PLoS ONE [Electronic Resource]	2012	https://pmc.ncbi.nlm.nih.gov/articles/PMC3429462
517	Characterization of the complete mitochondrial genomes of two whipworms Trichuris ovis and Trichuris discolor (Nematoda: Trichuridae).	https://dx.doi.org/10.1016/j.meegid.2012.08.005	Liu GH Wang Y Xu MJ Zhou DH Ye YG Li JY Song HQ Lin RQ Zhu XQ	Infection, Genetics & Evolution	2012
518	Rapid detection and identification of human hookworm infections through high resolution melting (HRM) analysis.	https://dx.doi.org/10.1371/journal.pone.0041996	Ngui R Lim YA Chua KH	PLoS ONE [Electronic Resource]	2012	https://pmc.ncbi.nlm.nih.gov/articles/PMC3406038
519	High prevalence of intestinal infections and ectoparasites in dogs, Minas Gerais State (southeast Brazil).	https://dx.doi.org/10.1007/s00436-012-3037-0	Heukelbach J Frank R Ariza L de Sousa Lopes I de Assis E Silva A Borges AC Limongi JE de Alencar CH Klimpel S	Parasitology Research	2012
520	Diagnosis of Ancylostoma ceylanicum infestation by single-balloon enteroscopy (with video).	https://dx.doi.org/10.1016/j.gie.2012.05.010	Chung CS Lin CK Su KE Liu CY Lin CC Liang CC Lee TH	Gastrointestinal Endoscopy	2012
521	Pulmonary ascariasis in patients from wealthy countries: shift in epidemiology?.	https://dx.doi.org/10.1016/j.ijid.2012.05.1028	Hoenigl M Seeber K Valentin T Zollner-Schwetz I Krause R	International Journal of Infectious Diseases	2012
522	Cutaneous larva migrans: a bad souvenir from the vacation.		Criado PR Belda W Jr Vasconcellos C Silva CS	Dermatology Online Journal	2012
523	Trichuris suis ova: testing a helminth-based therapy as an extension of the hygiene hypothesis. [Review]	https://dx.doi.org/10.1016/j.jaci.2012.05.028	Jouvin MH Kinet JP	Journal of Allergy & Clinical Immunology	2012
524	The future of food allergy therapeutics. [Review]	https://dx.doi.org/10.1007/s00281-012-0319-7	Henson M Burks AW	Seminars In Immunopathology	2012	https://pmc.ncbi.nlm.nih.gov/articles/PMC3464915
525	Fusion of Na-ASP-2 with human immunoglobulin Fcgamma abrogates histamine release from basophils sensitized with anti-Na-ASP-2 IgE.	https://dx.doi.org/10.1111/j.1365-3024.2012.01371.x	Zhan B Santiago H Keegan B Gillespie P Xue J Bethony J de Oliveira LM Jiang D Diemert D Xiao SH Jones K Feng X Hotez PJ Bottazzi ME	Parasite Immunology	2012
526	Prevalence and zoonotic potential of canine hookworms in Malaysia.	https://dx.doi.org/10.1186/1756-3305-5-88	Mahdy MA Lim YA Ngui R Siti Fatimah MR Choy SH Yap NJ Al-Mekhlafi HM Ibrahim J Surin J	Parasites & Vectors [Electronic Resource]	2012	https://pmc.ncbi.nlm.nih.gov/articles/PMC3461414
527	Bacterial pore-forming proteins as anthelmintics. [Review]	https://dx.doi.org/10.1007/s10158-012-0135-8	Hu Y Aroian RV	Invertebrate Neuroscience	2012	https://pmc.ncbi.nlm.nih.gov/articles/PMC3889471
528	Molecular characterization of Ancylostoma braziliense larvae in a patient with hookworm-related cutaneous larva migrans.	https://dx.doi.org/10.4269/ajtmh.2012.11-0734	Le Joncour A Lacour SA Lecso G Regnier S Guillot J Caumes E	American Journal of Tropical Medicine & Hygiene	2012	https://pmc.ncbi.nlm.nih.gov/articles/PMC3335691
529	Molecular identification of human hookworm infections in economically disadvantaged communities in Peninsular Malaysia.	https://dx.doi.org/10.4269/ajtmh.2012.11-0446	Ngui R Ching LS Kai TT Roslan MA Lim YA	American Journal of Tropical Medicine & Hygiene	2012	https://pmc.ncbi.nlm.nih.gov/articles/PMC3335690
530	An anticancer agent, pyrvinium pamoate inhibits the NADH-fumarate reductase system--a unique mitochondrial energy metabolism in tumour microenvironments.	https://dx.doi.org/10.1093/jb/mvs041	Tomitsuka E Kita K Esumi H	Journal of Biochemistry	2012
531	Helminth therapy (worms) for allergic rhinitis. [Review]	https://dx.doi.org/10.1002/14651858.CD009238.pub2	Croft AM Bager P Kumar S	Cochrane Database of Systematic Reviews	2012	https://pmc.ncbi.nlm.nih.gov/articles/PMC7388915
532	Parasites in stool samples in the environment of Ilha da Marambaia, Rio de Janeiro, Brazil: an approach in public health.	https://dx.doi.org/10.1590/s0036-46652012000200002	Coronato B Bastos OM Duarte R Duarte AN Laurentino-Silva V de Souza MB Uchoa CM	Revista do Instituto de Medicina Tropical de Sao Paulo	2012
533	Genetic analysis of Trichuris suis and Trichuris trichiura recovered from humans and pigs in a sympatric setting in Uganda.	https://dx.doi.org/10.1016/j.vetpar.2012.03.004	Nissen S Al-Jubury A Hansen TV Olsen A Christensen H Thamsborg SM Nejsum P	Veterinary Parasitology	2012
534	Alterations in the porcine colon microbiota induced by the gastrointestinal nematode Trichuris suis.	https://dx.doi.org/10.1128/IAI.00141-12	Li RW Wu S Li W Navarro K Couch RD Hill D Urban JF Jr	Infection & Immunity	2012	https://pmc.ncbi.nlm.nih.gov/articles/PMC3370577
535	Soil-transmitted helminthiasis in Laos: a community-wide cross-sectional study of humans and dogs in a mass drug administration environment.	https://dx.doi.org/10.4269/ajtmh.2012.11-0413	Conlan JV Khamlome B Vongxay K Elliot A Pallant L Sripa B Blacksell SD Fenwick S Thompson RC	American Journal of Tropical Medicine & Hygiene	2012	https://pmc.ncbi.nlm.nih.gov/articles/PMC3403769
536	Soluble helminth products suppress clinical signs in murine experimental autoimmune encephalomyelitis and differentially modulate human dendritic cell activation.	https://dx.doi.org/10.1016/j.molimm.2012.03.020	Kuijk LM Klaver EJ Kooij G van der Pol SM Heijnen P Bruijns SC Kringel H Pinelli E Kraal G de Vries HE Dijkstra CD Bouma G van Die I	Molecular Immunology	2012
537	Ascaris suum enolase is a potential vaccine candidate against ascariasis.	https://dx.doi.org/10.1016/j.vaccine.2012.02.075	Chen N Yuan ZG Xu MJ Zhou DH Zhang XX Zhang YZ Wang XW Yan C Lin RQ Zhu XQ	Vaccine	2012
538	Images in clinical medicine. Intestinal infestation with Ancylostoma ceylanicum.	https://dx.doi.org/10.1056/NEJMicm1101717	Hsu YC Lin JT	New England Journal of Medicine	2012
539	Trichuris vulpis (Froelich, 1789) infection in a child: a case report.	https://dx.doi.org/10.3347/kjp.2012.50.1.69	Marquez-Navarro A Garcia-Bracamontes G Alvarez-Fernandez BE Avila-Caballero LP Santos-Aranda I Diaz-Chiguer DL Sanchez-Manzano RM Rodriguez-Bataz E Nogueda-Torres B	Korean Journal of Parasitology	2012	https://pmc.ncbi.nlm.nih.gov/articles/PMC3309054
540	Genetic structure of Ascaris roundworm in Japan and patterns of its geographical variation.		Snabel V Taira K Cavallero S D'Amelio S Rudohradska P Saitoh Y	Japanese Journal of Infectious Diseases	2012
541	Assessing the zoonotic potential of Ascaris suum and Trichuris suis: looking to the future from an analysis of the past. [Review]	https://dx.doi.org/10.1017/S0022149X12000193	Nejsum P Betson M Bendall RP Thamsborg SM Stothard JR	Journal of Helminthology	2012
542	Clear genetic distinctiveness between human- and pig-derived Trichuris based on analyses of mitochondrial datasets.	https://dx.doi.org/10.1371/journal.pntd.0001539	Liu GH Gasser RB Su A Nejsum P Peng L Lin RQ Li MW Xu MJ Zhu XQ	PLoS Neglected Tropical Diseases [electronic resource]	2012	https://pmc.ncbi.nlm.nih.gov/articles/PMC3283558
543	Are Ascaris lumbricoides and Ascaris suum a single species?. [Review]	https://dx.doi.org/10.1186/1756-3305-5-42	Leles D Gardner SL Reinhard K Iniguez A Araujo A	Parasites & Vectors [Electronic Resource]	2012	https://pmc.ncbi.nlm.nih.gov/articles/PMC3293767
544	Epidemiological and genetic data supporting the transmission of Ancylostoma ceylanicum among human and domestic animals.	https://dx.doi.org/10.1371/journal.pntd.0001522	Ngui R Lim YA Traub R Mahmud R Mistam MS	PLoS Neglected Tropical Diseases [electronic resource]	2012	https://pmc.ncbi.nlm.nih.gov/articles/PMC3274503
545	Comparison of novel and existing tools for studying drug sensitivity against the hookworm Ancylostoma ceylanicum in vitro.	https://dx.doi.org/10.1017/S0031182011001934	Tritten L Braissant O Keiser J	Parasitology	2012
546	Serine protease inhibitors of parasitic helminths. [Review]	https://dx.doi.org/10.1017/S0031182011002435	Molehin AJ Gobert GN McManus DP	Parasitology	2012
547	Anthelminthic properties of mangostin and mangostin diacetate.	https://dx.doi.org/10.1016/j.parint.2012.01.004	Keiser J Vargas M Winter R	Parasitology International	2012
548	Mitochondrial fumarate reductase as a target of chemotherapy: from parasites to cancer cells. [Review]	https://dx.doi.org/10.1016/j.bbagen.2011.12.013	Sakai C Tomitsuka E Esumi H Harada S Kita K	Biochimica et Biophysica Acta	2012
549	16S partial gene mitochondrial DNA and internal transcribed spacers ribosomal DNA as differential markers of Trichuris discolor populations.	https://dx.doi.org/10.1016/j.vetpar.2011.11.033	Callejon R Halajian A de Rojas M Marrugal A Guevara D Cutillas C	Veterinary Parasitology	2012
550	Comparative analyses of the complete mitochondrial genomes of Ascaris lumbricoides and Ascaris suum from humans and pigs.	https://dx.doi.org/10.1016/j.gene.2011.10.043	Liu GH Wu CY Song HQ Wei SJ Xu MJ Lin RQ Zhao GH Huang SY Zhu XQ	Gene	2012
551	Generation of bioactive recombinant Ancylostoma caninum anticoagulant peptide c2.	https://dx.doi.org/10.1016/j.pep.2011.08.029	Tong Y Zhou J Mao M Gao J Yuan L	Protein Expression & Purification	2012
552	Immune monitoring of Trichuris suis egg therapy in multiple sclerosis patients.	https://dx.doi.org/10.1017/S0022149X11000460	Benzel F Erdur H Kohler S Frentsch M Thiel A Harms L Wandinger KP Rosche B	Journal of Helminthology	2012
553	Detection of zoonotic intestinal parasites in public parks of Spain. Potential epidemiological role of microsporidia.	https://dx.doi.org/10.1111/j.1863-2378.2011.01411.x	Dado D Izquierdo F Vera O Montoya A Mateo M Fenoy S Galvan AL Garcia S Garcia A Aranguez E Lopez L del Aguila C Miro G	Zoonoses & Public Health	2012
554	Molecular and catalytic properties of an arginine kinase from the nematode Ascaris suum.	https://dx.doi.org/10.1017/S0022149X11000381	Nagataki M Uda K Jarilla BR Tokuhiro S Wickramasinghe S Suzuki T Blair D Agatsuma T	Journal of Helminthology	2012
555	Coprological survey of alimentary tract parasites in dogs from Zambia and evaluation of a coproantigen assay for canine echinococcosis.	https://dx.doi.org/10.1179/2047773211Y.0000000001 https://dx.doi.org/10.1179/atm.2011.105.7.07	Nonaka N Nakamura S Inoue T Oku Y Katakura K Matsumoto J Mathis A Chembesofu M Phiri IG	Annals of Tropical Medicine & Parasitology	2011	https://pmc.ncbi.nlm.nih.gov/articles/PMC4100310
556	Utility of capsule endoscopy for evaluating anthelmintic efficacy in fully conscious dogs.	https://dx.doi.org/10.1016/j.ijpara.2011.09.005	Lee AC Epe C Simpson KW Bowman DD	International Journal for Parasitology	2011
557	A history of hookworm vaccine development. [Review]	https://dx.doi.org/10.4161/hv.7.11.18443	Schneider B Jariwala AR Periago MV Gazzinelli MF Bose SN Hotez PJ Diemert DJ Bethony JM	Human Vaccines	2011	https://pmc.ncbi.nlm.nih.gov/articles/PMC3323499
558	Ascaris suum draft genome.	https://dx.doi.org/10.1038/nature10553	Jex AR Liu S Li B Young ND Hall RS Li Y Yang L Zeng N Xu X Xiong Z Chen F Wu X Zhang G Fang X Kang Y Anderson GA Harris TW Campbell BE Vlaminck J Wang T Cantacessi C Schwarz EM Ranganathan S Geldhof P Nejsum P Sternberg PW Yang H Wang J Wang J Gasser RB	Nature	2011
559	Transgenic C. elegans dauer larvae expressing hookworm phospho null DAF-16/FoxO exit dauer.	https://dx.doi.org/10.1371/journal.pone.0025996	Gelmedin V Brodigan T Gao X Krause M Wang Z Hawdon JM	PLoS ONE [Electronic Resource]	2011	https://pmc.ncbi.nlm.nih.gov/articles/PMC3189237
560	Determinants of nucleotide-binding selectivity of malic enzyme.	https://dx.doi.org/10.1371/journal.pone.0025312	Hsieh JY Chen MC Hung HC	PLoS ONE [Electronic Resource]	2011	https://pmc.ncbi.nlm.nih.gov/articles/PMC3183043
561	Drug repositioning and pharmacophore identification in the discovery of hookworm MIF inhibitors.	https://dx.doi.org/10.1016/j.chembiol.2011.07.011	Cho Y Vermeire JJ Merkel JS Leng L Du X Bucala R Cappello M Lolis E	Chemistry & Biology	2011	https://pmc.ncbi.nlm.nih.gov/articles/PMC3294498
562	Eosinophilic pneumonia due to visceral larva migrans possibly caused by Ascaris suum: a case report and review of recent literatures. [Review]		Izumikawa K Kohno Y Izumikawa K Hara K Hayashi H Maruyama H Kohno S	Japanese Journal of Infectious Diseases	2011
563	The transcriptome of Trichuris suis--first molecular insights into a parasite with curative properties for key immune diseases of humans.	https://dx.doi.org/10.1371/journal.pone.0023590	Cantacessi C Young ND Nejsum P Jex AR Campbell BE Hall RS Thamsborg SM Scheerlinck JP Gasser RB	PLoS ONE [Electronic Resource]	2011	https://pmc.ncbi.nlm.nih.gov/articles/PMC3160910
564	Prevalence of selected zoonotic and vector-borne agents in dogs and cats in Costa Rica.	https://dx.doi.org/10.1016/j.vetpar.2011.06.025	Scorza AV Duncan C Miles L Lappin MR	Veterinary Parasitology	2011
565	A review of parasitic zoonoses in a changing Southeast Asia. [Review]	https://dx.doi.org/10.1016/j.vetpar.2011.07.013	Conlan JV Sripa B Attwood S Newton PN	Veterinary Parasitology	2011
566	Symptoms after ingestion of pig whipworm Trichuris suis eggs in a randomized placebo-controlled double-blind clinical trial.	https://dx.doi.org/10.1371/journal.pone.0022346	Bager P Kapel C Roepstorff A Thamsborg S Arnved J Ronborg S Kristensen B Poulsen LK Wohlfahrt J Melbye M	PLoS ONE [Electronic Resource]	2011	https://pmc.ncbi.nlm.nih.gov/articles/PMC3149054
567	Fate of the pathogen indicators phage PHIX174 and Ascaris suum eggs during the production of struvite fertilizer from source-separated urine.	https://dx.doi.org/10.1016/j.watres.2011.06.042	Decrey L Udert KM Tilley E Pecson BM Kohn T	Water Research	2011
568	[Heterogeneity of parasitic contamination of megalopolis soils]. [Russian]		Aliautdinova LV Semenova TA Zavoikin VD	Meditsinskaia Parazitologiia i Parazitarnye Bolezni	2011
569	Helminth parasites in pigs: new challenges in pig production and current research highlights. [Review]	https://dx.doi.org/10.1016/j.vetpar.2011.05.029	Roepstorff A Mejer H Nejsum P Thamsborg SM	Veterinary Parasitology	2011
570	Microarray-based analysis of differential gene expression between infective and noninfective larvae of Strongyloides stercoralis.	https://dx.doi.org/10.1371/journal.pntd.0001039	Ramanathan R Varma S Ribeiro JM Myers TG Nolan TJ Abraham D Lok JB Nutman TB	PLoS Neglected Tropical Diseases [electronic resource]	2011	https://pmc.ncbi.nlm.nih.gov/articles/PMC3086827
571	Larva migrans in the oral mucosa: report of two cases.	https://dx.doi.org/10.1590/s0103-64402011000200014	Damante JH Chinellato LE Oliveira FT Soares CT Fleury RN	Brazilian Dental Journal	2011
572	Solution structure of a repeated unit of the ABA-1 nematode polyprotein allergen of Ascaris reveals a novel fold and two discrete lipid-binding sites.	https://dx.doi.org/10.1371/journal.pntd.0001040	Meenan NA Ball G Bromek K Uhrin D Cooper A Kennedy MW Smith BO	PLoS Neglected Tropical Diseases [electronic resource]	2011	https://pmc.ncbi.nlm.nih.gov/articles/PMC3079579
573	Parasitism of prehistoric humans and companion animals from Antelope Cave, Mojave County, northwest Arizona.	https://dx.doi.org/10.1645/GE-2459.1	Fugassa MH Reinhard KJ Johnson KL Gardner SL Vieira M Araujo A	Journal of Parasitology	2011
574	On the mode of action of emodepside: slow effects on membrane potential and voltage-activated currents in Ascaris suum.	https://dx.doi.org/10.1111/j.1476-5381.2011.01428.x	Buxton SK Neveu C Charvet CL Robertson AP Martin RJ	British Journal of Pharmacology	2011	https://pmc.ncbi.nlm.nih.gov/articles/PMC3188918
575	Bugs as drugs, part two: worms, leeches, scorpions, snails, ticks, centipedes, and spiders. [Review]		Cherniack EP	Alternative Medicine Review	2011
576	Lactobacillus rhamnosus HN001 attenuates allergy development in a pig model.	https://dx.doi.org/10.1371/journal.pone.0016577	Thomas DJ Husmann RJ Villamar M Winship TR Buck RH Zuckermann FA	PLoS ONE [Electronic Resource]	2011	https://pmc.ncbi.nlm.nih.gov/articles/PMC3046142
577	Probiotic helminth administration in relapsing-remitting multiple sclerosis: a phase 1 study.	https://dx.doi.org/10.1177/1352458511398054	Fleming JO Isaak A Lee JE Luzzio CC Carrithers MD Cook TD Field AS Boland J Fabry Z	Multiple Sclerosis	2011	https://pmc.ncbi.nlm.nih.gov/articles/PMC3894910
578	Toxocara and Ascaris seropositivity among patients suspected of visceral and ocular larva migrans in the Netherlands: trends from 1998 to 2009.	https://dx.doi.org/10.1007/s10096-011-1170-9	Pinelli E Herremans T Harms MG Hoek D Kortbeek LM	European Journal of Clinical Microbiology & Infectious Diseases	2011
579	Ancylostoma ceylanicum excretory-secretory protein 2 adopts a netrin-like fold and defines a novel family of nematode proteins.	https://dx.doi.org/10.1016/j.jmb.2011.02.033	Kucera K Harrison LM Cappello M Modis Y	Journal of Molecular Biology	2011	https://pmc.ncbi.nlm.nih.gov/articles/PMC3070796
580	A coproantigen diagnostic test for Strongyloides infection.	https://dx.doi.org/10.1371/journal.pntd.0000955	Sykes AM McCarthy JS	PLoS Neglected Tropical Diseases [electronic resource]	2011	https://pmc.ncbi.nlm.nih.gov/articles/PMC3035667
581	Phylogeography of Ascaris lumbricoides and A. suum from China.	https://dx.doi.org/10.1007/s00436-011-2260-4	Zhou C Li M Yuan K Hu N Peng W	Parasitology Research	2011
582	Hookworm products ameliorate dextran sodium sulfate-induced colitis in BALB/c mice.	https://dx.doi.org/10.1002/ibd.21629	Cancado GG Fiuza JA de Paiva NC Lemos Lde C Ricci ND Gazzinelli-Guimaraes PH Martins VG Bartholomeu DC Negrao-Correa DA Carneiro CM Fujiwara RT	Inflammatory Bowel Diseases	2011
583	Ac-AP-12, a novel factor Xa anticoagulant peptide from the esophageal glands of adult Ancylostoma caninum.	https://dx.doi.org/10.1016/j.molbiopara.2011.01.008	Jiang D Zhan B Mayor RS Gillespie P Keegan B Bottazzi ME Hotez P	Molecular & Biochemical Parasitology	2011
584	Angiogenesis and parasitic helminth-associated neovascularization. [Review]	https://dx.doi.org/10.1017/S0031182010001642	Dennis RD Schubert U Bauer C	Parasitology	2011
585	Characterisation of hookworm heat shock factor binding protein (HSB-1) during heat shock and larval activation.	https://dx.doi.org/10.1016/j.ijpara.2010.12.001	Krepp J Gelmedin V Hawdon JM	International Journal for Parasitology	2011	https://pmc.ncbi.nlm.nih.gov/articles/PMC3062737
586	Effects of high pressure processing on hatching of eggs of the zoonotic rat tapeworm Hymenolepis diminuta.	https://dx.doi.org/10.1016/j.vetpar.2010.10.055	Merwad AM Mitchell SM Zajac AM Flick GJ Lindsay DS	Veterinary Parasitology	2011
587	Ascaris and ascariasis. [Review]	https://dx.doi.org/10.1016/j.micinf.2010.09.012	Dold C Holland CV	Microbes & Infection	2011
588	Presidential address. Sanitizing sewage sludge: the intersection of parasitology, civil engineering, and public health.	https://dx.doi.org/10.1645/GE-2631.1	Cain GD	Journal of Parasitology	2010
589	Environmental monitoring and analysis of faecal contamination in an urban setting in the city of Bari (Apulia region, Italy): health and hygiene implications.	https://dx.doi.org/10.3390/ijerph7113972	Tarsitano E Greco G Decaro N Nicassio F Lucente MS Buonavoglia C Tempesta M	International Journal of Environmental Research & Public Health [Electronic Resource]	2010	https://pmc.ncbi.nlm.nih.gov/articles/PMC2996219
590	Ascariasis in Japan: is pig-derived Ascaris infecting humans?.		Arizono N Yoshimura Y Tohzaka N Yamada M Tegoshi T Onishi K Uchikawa R	Japanese Journal of Infectious Diseases	2010
591	Potency testing for the experimental Na-GST-1 hookworm vaccine. [Review]	https://dx.doi.org/10.1586/erv.10.107	Jariwala AR Oliveira LM Diemert DJ Keegan B Plieskatt JL Periago MV Bottazzi ME Hotez PJ Bethony JM	Expert Review of Vaccines	2010
592	Identification of hookworm DAF-16/FOXO response elements and direct gene targets.	https://dx.doi.org/10.1371/journal.pone.0012289	Gao X Wang Z Martin J Abubucker S Zhang X Mitreva M Hawdon JM	PLoS ONE [Electronic Resource]	2010	https://pmc.ncbi.nlm.nih.gov/articles/PMC2924398
593	Activation of Nippostrongylus brasiliensis infective larvae is regulated by a pathway distinct from the hookworm Ancylostoma caninum.	https://dx.doi.org/10.1016/j.ijpara.2010.06.004	Huang SC Chan DT Smyth DJ Ball G Gounaris K Selkirk ME	International Journal for Parasitology	2010
594	In vitro predatory activity of the fungi Duddingtonia flagrans, Monacrosporium thaumasium, Monacrosporium sinense and Arthrobotrys robusta on Ancylostoma ceylanicum third-stage larvae.	https://dx.doi.org/10.1016/j.vetmic.2010.05.003	Braga FR Silva AR Carvalho RO Araujo JV Guimaraes PH Fujiwara RT Frassy LN	Veterinary Microbiology	2010
595	A macrophage migration inhibitory factor-like tautomerase from Teladorsagia circumcincta (Nematoda: Strongylida).	https://dx.doi.org/10.1111/j.1365-3024.2010.01215.x	Nisbet AJ Bell NE McNeilly TN Knox DP Maizels RM Meikle LI Wildblood LA Matthews JB	Parasite Immunology	2010	https://pmc.ncbi.nlm.nih.gov/articles/PMC6485387
596	Production of monoclonal antibody against Toxocara cati second-stage larvae and its application for the detection of circulating antigens.	https://dx.doi.org/10.1089/hyb.2009.0108	Zibaei M Sadjjadi SM Ishiyama S Sarkari B Uga S	Hybridoma	2010
597	Matrix metalloproteinase-12 is a therapeutic target for asthma in children and young adults.	https://dx.doi.org/10.1016/j.jaci.2010.03.027	Mukhopadhyay S Sypek J Tavendale R Gartner U Winter J Li W Page K Fleming M Brady J O'Toole M Macgregor DF Goldman S Tam S Abraham W Williams C Miller DK Palmer CN	Journal of Allergy & Clinical Immunology	2010
598	Gastrointestinal and ectoparasites from urban stray dogs in Fortaleza (Brazil): high infection risk for humans?.	https://dx.doi.org/10.1007/s00436-010-1926-7	Klimpel S Heukelbach J Pothmann D Ruckert S	Parasitology Research	2010
599	Massively parallel sequencing and analysis of the Necator americanus transcriptome.	https://dx.doi.org/10.1371/journal.pntd.0000684	Cantacessi C Mitreva M Jex AR Young ND Campbell BE Hall RS Doyle MA Ralph SA Rabelo EM Ranganathan S Sternberg PW Loukas A Gasser RB	PLoS Neglected Tropical Diseases [electronic resource]	2010	https://pmc.ncbi.nlm.nih.gov/articles/PMC2867931
600	Characterizing Ancylostoma caninum transcriptome and exploring nematode parasitic adaptation.	https://dx.doi.org/10.1186/1471-2164-11-307	Wang Z Abubucker S Martin J Wilson RK Hawdon J Mitreva M	BMC Genomics	2010	https://pmc.ncbi.nlm.nih.gov/articles/PMC2882930
601	Serological, clinical and epidemiological evaluation of toxocariasis in urban areas of south Brazil.	https://dx.doi.org/10.1590/s0036-46652010000200002	Colli CM Rubinsky-Elefant G Paludo ML Falavigna DL Guilherme EV Mattia S Araujo SM Ferreira EC Previdelli IT Falavigna-Guilherme AL	Revista do Instituto de Medicina Tropical de Sao Paulo	2010
602	Molecular evidence for sustained transmission of zoonotic Ascaris suum among zoo chimpanzees (Pan troglodytes).	https://dx.doi.org/10.1016/j.vetpar.2010.03.030	Nejsum P Bertelsen MF Betson M Stothard JR Murrell KD	Veterinary Parasitology	2010
603	Experimental infection with Ancylostoma ceylanicum in dogs and efficacy of a spot on combination containing imidacloprid 10% and moxidectin 2.5% (Advocate/Advantage Multi, Bayer Animal Health).	https://dx.doi.org/10.1007/s00436-010-1819-9	Taweethavonsawat P Chungpivat S Satranarakun P Traub RJ Schaper R	Parasitology Research	2010
604	Fate and transport of zoonotic, bacterial, viral, and parasitic pathogens during swine manure treatment, storage, and land application. [Review] [128 refs]	https://dx.doi.org/10.2527/jas.2009-2331	Ziemer CJ Bonner JM Cole D Vinje J Constantini V Goyal S Gramer M Mackie R Meng XJ Myers G Saif LJ	Journal of Animal Science	2010
605	The increase in seroprevalence to Toxocara canis in asthmatic children is related to cross-reaction with Ascaris suum antigens.	https://dx.doi.org/10.1016/j.aller.2009.09.007	Munoz-Guzman MA del Rio-Navarro BE Valdivia-Anda G Alba-Hurtado F	Allergologia et Immunopathologia	2010
606	Hookworms of dogs and cats as agents of cutaneous larva migrans. [Review] [50 refs]	https://dx.doi.org/10.1016/j.pt.2010.01.005	Bowman DD Montgomery SP Zajac AM Eberhard ML Kazacos KR	Trends in Parasitology	2010
607	Intestinal parasites of dogs on the Galapagos Islands.	https://dx.doi.org/10.1016/j.vetpar.2010.01.018	Gingrich EN Scorza AV Clifford EL Olea-Popelka FJ Lappin MR	Veterinary Parasitology	2010
608	The role of dogs in transmission of Ascaris lumbricoides for humans.	https://dx.doi.org/10.1007/s00436-010-1755-8	Shalaby HA Abdel-Shafy S Derbala AA	Parasitology Research	2010
609	Looking into the future of Trichuris suis therapy.	https://dx.doi.org/10.1016/j.jaci.2009.11.041	Hepworth MR Hamelmann E Lucius R Hartmann S	Journal of Allergy & Clinical Immunology	2010
610	Trichuris suis might be effective in treating allergic rhinitis.	https://dx.doi.org/10.1016/j.jaci.2009.12.937	Summers RW Elliott DE Weinstock JV	Journal of Allergy & Clinical Immunology	2010
611	Molecular cloning, biochemical characterization, and partial protective immunity of the heme-binding glutathione S-transferases from the human hookworm Necator americanus.	https://dx.doi.org/10.1128/IAI.00848-09	Zhan B Perally S Brophy PM Xue J Goud G Liu S Deumic V de Oliveira LM Bethony J Bottazzi ME Jiang D Gillespie P Xiao SH Gupta R Loukas A Ranjit N Lustigman S Oksov Y Hotez P	Infection & Immunity	2010	https://pmc.ncbi.nlm.nih.gov/articles/PMC2849424
612	Identification of an anticoagulant peptide that inhibits both fXIa and fVIIa/tissue factor from the blood-feeding nematode Ancylostoma caninum.	https://dx.doi.org/10.1016/j.bbrc.2009.12.177	Li D He Q Kang T Yin H Jin X Li H Gan W Yang C Hu J Wu Y Peng L	Biochemical & Biophysical Research Communications	2010
613	The mucosal response to secondary infection with Ancylostoma ceylanicum in hamsters immunized by abbreviated primary infection.	https://dx.doi.org/10.1111/j.1365-3024.2009.01158.x	Alkazmi L Behnke JM	Parasite Immunology	2010
614	Efficacy of a combination product containing pyrantel, febantel and praziquantel (Drontal Plus Flavour, Bayer Animal Health) against experimental infection with the hookworm Ancylostoma ceylanicum in dogs.	https://dx.doi.org/10.1007/s00436-009-1665-9	Taweethavonsawat P Chungpivat S Satranarakun P Traub RJ Schaper R	Parasitology Research	2010
615	Nematicidal activity of two monoterpenoids and SER-2 tyramine receptor of Caenorhabditis elegans.	https://dx.doi.org/10.1016/j.bcp.2009.11.002	Lei J Leser M Enan E	Biochemical Pharmacology	2010
616	Trichuris suis ova therapy for allergic rhinitis: a randomized, double-blind, placebo-controlled clinical trial.	https://dx.doi.org/10.1016/j.jaci.2009.08.006	Bager P Arnved J Ronborg S Wohlfahrt J Poulsen LK Westergaard T Petersen HW Kristensen B Thamsborg S Roepstorff A Kapel C Melbye M	Journal of Allergy & Clinical Immunology	2010
617	Inhaled vs subcutaneous effects of a dual IL-4/IL-13 antagonist in a monkey model of asthma.	https://dx.doi.org/10.1111/j.1398-9995.2009.02156.x	Tomkinson A Tepper J Morton M Bowden A Stevens L Harris P Lindell D Fitch N Gundel R Getz EB	Allergy	2010
618	Genetic influence on the kinetics and associated pathology of the early stage (intestinal-hepatic) migration of Ascaris suum in mice.	https://dx.doi.org/10.1017/S0031182009990850	Dold C Cassidy JP Stafford P Behnke JM Holland CV	Parasitology	2010
619	Interleukin-13 neutralization by two distinct receptor blocking mechanisms reduces immunoglobulin E responses and lung inflammation in cynomolgus monkeys.	https://dx.doi.org/10.1124/jpet.108.136515	Kasaian MT Tan XY Jin M Fitz L Marquette K Wood N Cook TA Lee J Widom A Agostinelli R Bree A Schlerman FJ Olland S Wadanoli M Sypek J Gill D Goldman SJ Tchistiakova L	Journal of Pharmacology & Experimental Therapeutics	2008
620	Chemokine receptor 2 blockade prevents asthma in a cynomolgus monkey model.	https://dx.doi.org/10.1124/jpet.107.128538	Mellado M Martin de Ana A Gomez L Martinez C Rodriguez-Frade JM	Journal of Pharmacology & Experimental Therapeutics	2008
621	Survival of Ascaris eggs and hygienic quality of human excreta in Vietnamese composting latrines.	https://dx.doi.org/10.1186/1476-069X-8-57	Jensen PK Phuc PD Konradsen F Klank LT Dalsgaard A	Environmental Health: A Global Access Science Source	2009	https://pmc.ncbi.nlm.nih.gov/articles/PMC2804663
622	Prevalence of Giardia intestinalis and other zoonotic intestinal parasites in private household dogs of the Hachinohe area in Aomori prefecture, Japan in 1997, 2002 and 2007.	https://dx.doi.org/10.4142/jvs.2009.10.4.305	Itoh N Kanai K Hori Y Hoshi F Higuchi S	Journal of Veterinary Science	2009	https://pmc.ncbi.nlm.nih.gov/articles/PMC2807266
623	Review of zoonotic parasites in medical and veterinary fields in the Republic of Korea. [Review] [71 refs]	https://dx.doi.org/10.3347/kjp.2009.47.S.S133	Youn H	Korean Journal of Parasitology	2009	https://pmc.ncbi.nlm.nih.gov/articles/PMC2769215
624	Investigation of intestinal parasites in pig feces that are also human pathogens.		Uysal HK Boral O Metiner K Ilgaz A	Turkiye Parazitoloji Dergisi	2009
625	CpG-containing immunostimulatory DNA sequences elicit TNF-alpha-dependent toxicity in rodents but not in humans.	https://dx.doi.org/10.1172/JCI38294	Campbell JD Cho Y Foster ML Kanzler H Kachura MA Lum JA Ratcliffe MJ Sathe A Leishman AJ Bahl A McHale M Coffman RL Hessel EM	Journal of Clinical Investigation	2009	https://pmc.ncbi.nlm.nih.gov/articles/PMC2735936
626	Population dynamics of Ascaris suum in trickle-infected pigs.	https://dx.doi.org/10.1645/GE-1987.1	Nejsum P Thamsborg SM Petersen HH Kringel H Fredholm M Roepstorff A	Journal of Parasitology	2009
627	Prevalence of antibodies against Ascaris suum and its association with allergic manifestations in 4-year-old children in The Netherlands: the PIAMA birth cohort study.	https://dx.doi.org/10.1007/s10096-009-0785-6	Pinelli E Willers SM Hoek D Smit HA Kortbeek LM Hoekstra M de Jongste J van Knapen F Postma D Kerkhof M Aalberse R van der Giessen JW Brunekreef B	European Journal of Clinical Microbiology & Infectious Diseases	2009
628	IgE cross-reactivity between Ascaris and domestic mite allergens: the role of tropomyosin and the nematode polyprotein ABA-1.	https://dx.doi.org/10.1111/j.1398-9995.2009.02084.x	Acevedo N Sanchez J Erler A Mercado D Briza P Kennedy M Fernandez A Gutierrez M Chua KY Cheong N Jimenez S Puerta L Caraballo L	Allergy	2009
629	Dose-response assay templates for in vitro assessment of resistance to benzimidazole and nicotinic acetylcholine receptor agonist drugs in human hookworms.		Kotze AC Lowe A O'Grady J Kopp SR Behnke JM	American Journal of Tropical Medicine & Hygiene	2009
630	A prostaglandin D2 receptor antagonist modifies experimental asthma in sheep.	https://dx.doi.org/10.1111/j.1365-2222.2009.03275.x	Shichijo M Arimura A Hirano Y Yasui K Suzuki N Deguchi M Abraham WM	Clinical & Experimental Allergy	2009
631	Cytogenetic study of Ascaris trypsin inhibitor in cultured human lymphocytes with metabolic activation.	https://dx.doi.org/10.1007/s12041-009-0009-y	Blaszkowska J Bratkowska W Lopaczynska D Ferenc T	Journal of Genetics	2009
632	Frequency of human toxocariasis in a rural population from Cajamarca, Peru determined by DOT-ELISA test.	https://dx.doi.org/10.1590/s0036-46652009000200002	Roldan WH Espinoza YA Huapaya PE Huiza AF Sevilla CR Jimenez S	Revista do Instituto de Medicina Tropical de Sao Paulo	2009
633	An enzymatically inactivated hemoglobinase from Necator americanus induces neutralizing antibodies against multiple hookworm species and protects dogs against heterologous hookworm infection.	https://dx.doi.org/10.1096/fj.09-131433	Pearson MS Bethony JM Pickering DA de Oliveira LM Jariwala A Santiago H Miles AP Zhan B Jiang D Ranjit N Mulvenna J Tribolet L Plieskatt J Smith T Bottazzi ME Jones K Keegan B Hotez PJ Loukas A	FASEB Journal	2009	https://pmc.ncbi.nlm.nih.gov/articles/PMC2735369
634	Population dynamics of Trichuris suis in trickle-infected pigs.	https://dx.doi.org/10.1017/S0031182009005976	Nejsum P Thamsborg SM Petersen HH Kringel H Fredholm M Roepstorff A	Parasitology	2009
635	Classic and molecular study of Giardia duodenalis in children from a daycare center in the region of Presidente Prudente, Sao Paulo, Brazil.	https://dx.doi.org/10.1590/s0036-46652009000100004	Tashima NT Simoes MJ Leite CQ Fluminhan A Nogueira MA Malaspina AC	Revista do Instituto de Medicina Tropical de Sao Paulo	2009
636	[Pulmonary eosinophilia caused by visceral larva due to Ascaris suum]. [Japanese]	https://dx.doi.org/10.2169/naika.98.144	Hirakawa E Suetsugu T Tanoue A Takagi K Shinmura M Machida K Fukuoka T Niina K	Nippon Naika Gakkai Zasshi - Journal of Japanese Society of Internal Medicine	2009
637	The mitochondrial genomes of Ancylostoma caninum and Bunostomum phlebotomum--two hookworms of animal health and zoonotic importance.	https://dx.doi.org/10.1186/1471-2164-10-79	Jex AR Waeschenbach A Hu M van Wyk JA Beveridge I Littlewood DT Gasser RB	BMC Genomics	2009	https://pmc.ncbi.nlm.nih.gov/articles/PMC2656527
638	Expression and characterization of aspartic protease gene in eggs and larvae stage of Ancylostoma caninum.	https://dx.doi.org/10.1007/s00436-009-1332-1	Yang Y Wei H Qin W Zheng J	Parasitology Research	2009
639	Can helminths or helminth-derived products be used in humans to prevent or treat allergic diseases?.	https://dx.doi.org/10.1016/j.it.2008.11.005	Erb KJ	Trends in Immunology	2009
640	rNAPc2 inhibits colorectal cancer in mice through tissue factor.	https://dx.doi.org/10.1158/1078-0432.CCR-08-0407	Zhao J Aguilar G Palencia S Newton E Abo A	Clinical Cancer Research	2009
641	Inactivation of Ascaris eggs in source-separated urine and feces by ammonia at ambient temperatures.	https://dx.doi.org/10.1128/AEM.01250-08	Nordin A Nyberg K Vinneras B	Applied & Environmental Microbiology	2009	https://pmc.ncbi.nlm.nih.gov/articles/PMC2632132
642	Anthelmintic activity of cyclotides: In vitro studies with canine and human hookworms.	https://dx.doi.org/10.1016/j.actatropica.2008.11.003	Colgrave ML Kotze AC Kopp S McCarthy JS Coleman GT Craik DJ	Acta Tropica	2009
643	An update on the use of helminths to treat Crohn's and other autoimmunune diseases. [Review] [38 refs]	https://dx.doi.org/10.1007/s00436-008-1297-5	Reddy A Fried B	Parasitology Research	2009
644	Dose-dependent impact of larval Ascaris suum on host body weight in the mouse model.	https://dx.doi.org/10.1017/S0022149X08912402	Lewis R Behnke JM Stafford P Holland CV	Journal of Helminthology	2009
645	Effects of SDPNFLRF-amide (PF1) on voltage-activated currents in Ascaris suum muscle.	https://dx.doi.org/10.1016/j.ijpara.2008.07.007	Verma S Robertson AP Martin RJ	International Journal for Parasitology	2009	https://pmc.ncbi.nlm.nih.gov/articles/PMC2632723
646	[Relationship between companion animals and intestinal parasites in children at municipality of Seropedica, RJ]. [Portuguese]		Fernandes AB Baeta Bde A Filho WF Massad FV Reboucas FA De Carvalho JB Lopes CW	Revista Brasileira de Parasitologia Veterinaria	2008
647	Epidemiological survey on gastro-intestinal and blood-borne helminths of dogs in north-east Gabon.	https://dx.doi.org/10.4102/ojvr.v75i4.112	Davoust B Normand T Bourry O Dang H Leroy E Bourdoiseau G	Onderstepoort Journal of Veterinary Research	2008
648	Parasites of importance for human health in Nigerian dogs: high prevalence and limited knowledge of pet owners.	https://dx.doi.org/10.1186/1746-6148-4-49	Ugbomoiko US Ariza L Heukelbach J	BMC Veterinary Research [Electronic Resource]	2008	https://pmc.ncbi.nlm.nih.gov/articles/PMC2615757
649	What's eating you? Extensive cutaneous larva migrans (Ancylostoma braziliense).		Patel S Aboutalebi S Vindhya PL Smith J	Cutis	2008
650	Preclinical safety and pharmacology of an anti-human interleukin-13 monoclonal antibody in normal macaques and in macaques with allergic asthma.	https://dx.doi.org/10.1080/10915810802430509	Martin PL Fisher D Glass W O'Neil K Das A Martin EC Li L	International Journal of Toxicology	2008
651	Recent research developments in the direct inhibition of coagulation proteinases--inhibitors of the initiation phase. [Review] [149 refs]	https://dx.doi.org/10.2174/187152508785909519	Henry BL Desai UR	Cardiovascular & Hematological Agents in Medicinal Chemistry	2008
652	High prevalence of intestinal zoonotic parasites in dogs from Belgrade, Serbia--short communication.	https://dx.doi.org/10.1556/AVet.56.2008.3.7	Nikolic A Dimitrijevic S Katic-Radivojevic S Klun I Bobrc B Djurkovic-Djakovic O	Acta Veterinaria Hungarica	2008
653	Prevalence of dog intestinal parasites and risk perception of zoonotic infection by dog owners in Sao Paulo State, Brazil.	https://dx.doi.org/10.1111/j.1863-2378.2008.01163.x	Katagiri S Oliveira-Sequeira TC	Zoonoses & Public Health	2008
654	Molecular cloning and characterization of Ac-TMP-2, a tissue inhibitor of metalloproteinase secreted by adult Ancylostoma caninum.	https://dx.doi.org/10.1016/j.molbiopara.2008.08.008	Zhan B Gupta R Wong SP Bier S Jiang D Goud G Hotez P	Molecular & Biochemical Parasitology	2008
655	Helminth infections and intestinal inflammation. [Review] [92 refs]	https://dx.doi.org/10.3748/wjg.14.5125	Wang LJ Cao Y Shi HN	World Journal of Gastroenterology	2008	https://pmc.ncbi.nlm.nih.gov/articles/PMC2744001
656	Phenotypic characterization of two Ancylostoma caninum isolates with different susceptibilities to the anthelmintic pyrantel.	https://dx.doi.org/10.1128/AAC.00523-08	Kopp SR Coleman GT McCarthy JS Kotze AC	Antimicrobial Agents & Chemotherapy	2008	https://pmc.ncbi.nlm.nih.gov/articles/PMC2573120
657	The mitochondrial genome of Toxocara canis.	https://dx.doi.org/10.1371/journal.pntd.0000273	Jex AR Waeschenbach A Littlewood DT Hu M Gasser RB	PLoS Neglected Tropical Diseases [electronic resource]	2008	https://pmc.ncbi.nlm.nih.gov/articles/PMC2483351
658	Parasitic nematode modulation of allergic disease. [Review] [50 refs]	https://dx.doi.org/10.1007/s11882-008-0076-9	Harnett W Harnett MM	Current Allergy & Asthma Reports	2008
659	Encroachment of Echinococcus granulosus into urban areas in eastern Queensland, Australia.	https://dx.doi.org/10.1111/j.1751-0813.2008.00327.x	Jenkins DJ Allen L Goullet M	Australian Veterinary Journal	2008
660	Major sperm protein as a diagnostic antigen for onchocerciasis.	https://dx.doi.org/10.1016/j.bmc.2008.06.038	Park J Dickerson TJ Janda KD	Bioorganic & Medicinal Chemistry	2008
661	[Cutaneous larva migrans]. [German]	https://dx.doi.org/10.1007/s00105-008-1514-2	Hoff NP Mota R Groffik A Hengge UR	Hautarzt	2008
662	[Helminths and inflammatory bowel diseases]. [French]	https://dx.doi.org/10.1016/j.gcb.2008.04.030	Laclotte C Oussalah A Rey P Bensenane M Pluvinage N Chevaux JB Trouilloud I Serre AA Boucekkine T Bigard MA Peyrin-Biroulet L	Gastroenterologie Clinique et Biologique	2008
663	PCR-based coprodiagnostic tools reveal dogs as reservoirs of zoonotic ancylostomiasis caused by Ancylostoma ceylanicum in temple communities in Bangkok.	https://dx.doi.org/10.1016/j.vetpar.2008.05.001	Traub RJ Inpankaew T Sutthikornchai C Sukthana Y Thompson RC	Veterinary Parasitology	2008
664	A laboratory study of survival of selected microorganisms after heat treatment of biowaste used in biogas plants.	https://dx.doi.org/10.1016/j.biortech.2007.09.071	Sahlstrom L Bagge E Emmoth E Holmqvist A Danielsson-Tham ML Albihn A	Bioresource Technology	2008
665	Clinical and serological evidence of Toxocara infection in school children from Morrope district, Lambayeque, Peru.	https://dx.doi.org/10.1590/s0036-46652008000200007	Espinoza YA Huapaya PH Roldan WH Jimenez S Arce Z Lopez E	Revista do Instituto de Medicina Tropical de Sao Paulo	2008
666	The complete mitochondrial genomes for three Toxocara species of human and animal health significance.	https://dx.doi.org/10.1186/1471-2164-9-224	Li MW Lin RQ Song HQ Wu XY Zhu XQ	BMC Genomics	2008	https://pmc.ncbi.nlm.nih.gov/articles/PMC2396643
667	The image of surgical infection: hidradenitis suppurativa and Ancylostoma braziliense.	https://dx.doi.org/10.1089/sur.2007.077	Sciaudone G Limongelli P Selvaggi F	Surgical Infections	2008
668	A novel small heat shock protein 12.6 (HSP12.6) from Brugia malayi functions as a human IL-10 receptor binding protein.	https://dx.doi.org/10.1016/j.molbiopara.2008.02.010	Gnanasekar M Anandharaman V Anand SB Nutman TB Ramaswamy K	Molecular & Biochemical Parasitology	2008	https://pmc.ncbi.nlm.nih.gov/articles/PMC2396197
669	Glucocorticoids ameliorate antigen-induced bronchial smooth muscle hyperresponsiveness by inhibiting upregulation of RhoA in rats.	https://dx.doi.org/10.1254/jphs.fp0071825	Chiba Y Goto K Hirahara M Sakai H Misawa M	Journal of Pharmacological Sciences	2008
670	Cloning and expression of Ani s 9, a new Anisakis simplex allergen.	https://dx.doi.org/10.1016/j.molbiopara.2008.02.008	Rodriguez-Perez R Moneo I Rodriguez-Mahillo A Caballero ML	Molecular & Biochemical Parasitology	2008
671	Identification of gender-regulated genes in Ancylostoma braziliense by real-time RT-PCR.	https://dx.doi.org/10.1016/j.vetpar.2008.02.005	Costa AF Gomes-Ruiz AC Rabelo EM	Veterinary Parasitology	2008
672	Modeling of asthma, COPD and cystic fibrosis in sheep. [Review] [82 refs]	https://dx.doi.org/10.1016/j.pupt.2008.01.010	Abraham WM	Pulmonary Pharmacology & Therapeutics	2008
673	Mucosal antibody responses in experimental hookworm infection.	https://dx.doi.org/10.1111/j.1365-3024.2008.01023.x	Bungiro RD Jr Sun T Harrison LM Shoemaker CB Cappello M	Parasite Immunology	2008
674	Application of in vitro anthelmintic sensitivity assays to canine parasitology: detecting resistance to pyrantel in Ancylostoma caninum.	https://dx.doi.org/10.1016/j.vetpar.2007.12.020	Kopp SR Coleman GT McCarthy JS Kotze AC	Veterinary Parasitology	2008
675	Ascaris suum cytochrome b5, an adult-specific secretory protein reducing oxygen-avid ferric hemoglobin.	https://dx.doi.org/10.1016/j.abb.2007.12.003	Hashimoto M Takamiya S Yokota T Nakajima Y Yamakura F Sugio S Aoki T	Archives of Biochemistry & Biophysics	2008
676	Benzenesulfonamide indole inhibitors of cytosolic phospholipase A2alpha: optimization of in vitro potency and rat pharmacokinetics for oral efficacy.	https://dx.doi.org/10.1016/j.bmc.2007.10.060	Lee KL Behnke ML Foley MA Chen L Wang W Vargas R Nunez J Tam S Mollova N Xu X Shen MW Ramarao MK Goodwin DG Nickerson-Nutter CL Abraham WM Williams C Clark JD McKew JC	Bioorganic & Medicinal Chemistry	2008
677	Mitochondrial DNA variation of the dog hookworm Ancylostoma caninum in Brazilian populations.	https://dx.doi.org/10.1016/j.vetpar.2007.09.027	Miranda RR Tennessen JA Blouin MS Rabelo EM	Veterinary Parasitology	2008
678	A mouse Fcgamma-Fcepsilon protein that inhibits mast cells through activation of FcgammaRIIB, SH2 domain-containing inositol phosphatase 1, and SH2 domain-containing protein tyrosine phosphatases.	https://dx.doi.org/10.1016/j.jaci.2007.08.051	Mertsching E Bafetti L Hess H Perper S Giza K Allen LC Negrou E Hathaway K Hopp J Chung J Perret D Shields M Saxon A Kehry MR	Journal of Allergy & Clinical Immunology	2008
679	The evaluation of recombinant hookworm antigens as vaccines in hamsters (Mesocricetus auratus) challenged with human hookworm, Necator americanus.	https://dx.doi.org/10.1016/j.exppara.2007.05.010	Xiao S Zhan B Xue J Goud GN Loukas A Liu Y Williamson A Liu S Deumic V Hotez P	Experimental Parasitology	2008
680	Seasonal fluctuations in prevalence of dog intestinal parasites in public squares of Mar del Plata city, Argentina and its risk for humans.		Andresiuk V Sardella N Denegri G	Revista Argentina de Microbiologia	2007
681	Multiple roles of arginine 181 in binding and catalysis in the NAD-malic enzyme from Ascaris suum.	https://dx.doi.org/10.1021/bi701524z	Karsten WE Cook PF	Biochemistry	2007
682	Eosinophilic cholecystitis as a rare manifestation of visceral larva migrans.	https://dx.doi.org/10.3748/wjg.v13.45.6119	Yoshiji H Yoshikawa M Kaji K Fukui H	World Journal of Gastroenterology	2007	https://pmc.ncbi.nlm.nih.gov/articles/PMC4250905
683	In vitro anthelmintic effects of cysteine proteinases from plants against intestinal helminths of rodents.	https://dx.doi.org/10.1017/S0022149X0786408X	Stepek G Lowe AE Buttle DJ Duce IR Behnke JM	Journal of Helminthology	2007
684	Analysis of binding interactions of pepsin inhibitor-3 to mammalian and malarial aspartic proteases.	https://dx.doi.org/10.1021/bi7014844	Moose RE Clemente JC Jackson LR Ngo M Wooten K Chang R Bennett A Chakraborty S Yowell CA Dame JB Agbandje-McKenna M Dunn BM	Biochemistry	2007	https://pmc.ncbi.nlm.nih.gov/articles/PMC2518667
685	The bandit, a new DNA transposon from a hookworm-possible horizontal genetic transfer between host and parasite.	https://dx.doi.org/10.1371/journal.pntd.0000035	Laha T Loukas A Wattanasatitarpa S Somprakhon J Kewgrai N Sithithaworn P Kaewkes S Mitreva M Brindley PJ	PLoS Neglected Tropical Diseases [electronic resource]	2007	https://pmc.ncbi.nlm.nih.gov/articles/PMC2041818
686	Western blot antibody determination in sera from patients diagnosed with Anisakis sensitization with different antigenic fractions of Anisakis simplex purified by affinity chromatography.	https://dx.doi.org/10.1017/s0022149x07820220	Rodero M Cuellar C Chivato T Mateos JM Laguna R	Journal of Helminthology	2007
687	Characterization of beta-tubulin genes in hookworms and investigation of resistance-associated mutations using real-time PCR.	https://dx.doi.org/10.1016/j.molbiopara.2007.07.019	Schwenkenbecher JM Albonico M Bickle Q Kaplan RM	Molecular & Biochemical Parasitology	2007
688	[Children enteroparasitosis in north east Argentine urban area]. [Spanish]		Milano AM Oscherov EB Palladino AC Bar AR	Medicina	2007
689	Recombinant nematode anticoagulant protein c2 in patients with non-ST-segment elevation acute coronary syndrome: the ANTHEM-TIMI-32 trial.	https://dx.doi.org/10.1016/j.jacc.2007.02.065	Giugliano RP Wiviott SD Stone PH Simon DI Schweiger MJ Bouchard A Leesar MA Goulder MA Deitcher SR McCabe CH Braunwald E	Journal of the American College of Cardiology	2007
690	Active and exo-site inhibition of human factor Xa: structure of des-Gla factor Xa inhibited by NAP5, a potent nematode anticoagulant protein from Ancylostoma caninum.	https://dx.doi.org/10.1016/j.jmb.2007.05.042	Rios-Steiner JL Murakami MT Tulinsky A Arni RK	Journal of Molecular Biology	2007
691	Infection with parasitic nematodes confounds vaccination efficacy.	https://dx.doi.org/10.1016/j.vetpar.2007.05.006	Urban JF Jr Steenhard NR Solano-Aguilar GI Dawson HD Iweala OI Nagler CR Noland GS Kumar N Anthony RM Shea-Donohue T Weinstock J Gause WC	Veterinary Parasitology	2007	https://pmc.ncbi.nlm.nih.gov/articles/PMC1959410
692	Structural and functional characterization of a secreted hookworm Macrophage Migration Inhibitory Factor (MIF) that interacts with the human MIF receptor CD74.	https://dx.doi.org/10.1074/jbc.M702950200	Cho Y Jones BF Vermeire JJ Leng L DiFedele L Harrison LM Xiong H Kwong YK Chen Y Bucala R Lolis E Cappello M	Journal of Biological Chemistry	2007	https://pmc.ncbi.nlm.nih.gov/articles/PMC3707627
693	[A case of visceral larva migrans due to Toxocara canis showing varied manifestations]. [Japanese]	https://dx.doi.org/10.11150/kansenshogakuzasshi1970.81.305	Mitamura M Fukuoka M Haruta Y Koarada S Tada Y Nagasawa K	Kansenshogaku Zasshi - Journal of the Japanese Association for Infectious Diseases	2007
694	Pulmonary computed tomography findings of visceral larva migrans caused by Ascaris suum.	https://dx.doi.org/10.1097/01.rct.0000243444.18363.69	Okada F Ono A Ando Y Yotsumoto S Yotsumoto S Tanoue S Matsumoto S Wakisaka M Mori H	Journal of Computer Assisted Tomography	2007
695	The nematode neuropeptide, AF2 (KHEYLRF-NH2), increases voltage-activated calcium currents in Ascaris suum muscle.	https://dx.doi.org/10.1038/sj.bjp.0707296	Verma S Robertson AP Martin RJ	British Journal of Pharmacology	2007	https://pmc.ncbi.nlm.nih.gov/articles/PMC2014128
696	Trichuris suis excretory/secretory antigen-specific antibodies in serum from single-inoculated pigs.	https://dx.doi.org/10.1111/j.1365-3024.2007.00943.x	Kringel H Roepstorff A	Parasite Immunology	2007
697	Modulation of anaphylaxis by helminth-derived products in animal models. [Review] [58 refs]	https://dx.doi.org/10.1007/s11882-007-0031-1	de Macedo Soares MF de Macedo MS	Current Allergy & Asthma Reports	2007
698	L-454,560, a potent and selective PDE4 inhibitor with in vivo efficacy in animal models of asthma and cognition.	https://dx.doi.org/10.1016/j.bcp.2007.03.010	Huang Z Dias R Jones T Liu S Styhler A Claveau D Otu F Ng K Laliberte F Zhang L Goetghebeur P Abraham WM Macdonald D Dube D Gallant M Lacombe P Girard Y Young RN Turner MJ Nicholson DW Mancini JA	Biochemical Pharmacology	2007
699	The migration of Ascaris suum larvae, and the associated pulmonary inflammatory response in susceptible C57BL/6j and resistant CBA/Ca mice.	https://dx.doi.org/10.1017/S0031182007002582	Lewis R Behnke JM Cassidy JP Stafford P Murray N Holland CV	Parasitology	2007
700	IL-13 blockade reduces lung inflammation after Ascaris suum challenge in cynomolgus monkeys.	https://dx.doi.org/10.1016/j.jaci.2007.02.009	Bree A Schlerman FJ Wadanoli M Tchistiakova L Marquette K Tan XY Jacobson BA Widom A Cook TA Wood N Vunnum S Krykbaev R Xu X Donaldson DD Goldman SJ Sypek J Kasaian MT	Journal of Allergy & Clinical Immunology	2007
701	Characterization of a Toxocara canis species-specific excretory-secretory antigen (TcES-57) and development of a double sandwich ELISA for diagnosis of visceral larva migrans.	https://dx.doi.org/10.3347/kjp.2007.45.1.19	Iddawela RD Rajapakse RP Perera NA Agatsuma T	Korean Journal of Parasitology	2007	https://pmc.ncbi.nlm.nih.gov/articles/PMC2526337
702	Iatrogenic Trichuris suis infection.	https://dx.doi.org/10.5858/2007-131-180-ITSI	Van Kruiningen HJ West AB	Archives of Pathology & Laboratory Medicine	2007
703	The veterinary and public health significance of hookworm in dogs and cats in Australia and the status of A. ceylanicum.	https://dx.doi.org/10.1016/j.vetpar.2006.12.018	Palmer CS Traub RJ Robertson ID Hobbs RP Elliot A While L Rees R Thompson RC	Veterinary Parasitology	2007
704	Reduction of worm fecundity and canine host blood loss mediates protection against hookworm infection elicited by vaccination with recombinant Ac-16.	https://dx.doi.org/10.1128/CVI.00404-06	Fujiwara RT Zhan B Mendez S Loukas A Bueno LL Wang Y Plieskatt J Oksov Y Lustigman S Bottazzi ME Hotez P Bethony JM	Clinical & Vaccine Immunology: CVI	2007	https://pmc.ncbi.nlm.nih.gov/articles/PMC1828853
705	The use of Trichuris suis and other helminth therapies to treat Crohn's disease. [Review] [43 refs]	https://dx.doi.org/10.1007/s00436-006-0416-4	Reddy A Fried B	Parasitology Research	2007
706	Intermolecular interactions and characterization of the novel factor Xa exosite involved in macromolecular recognition and inhibition: crystal structure of human Gla-domainless factor Xa complexed with the anticoagulant protein NAPc2 from the hematophagous nematode Ancylostoma caninum.	https://dx.doi.org/10.1016/j.jmb.2006.11.040	Murakami MT Rios-Steiner J Weaver SE Tulinsky A Geiger JH Arni RK	Journal of Molecular Biology	2007
707	Development and characterization of microsatellite markers for the canine hookworm, Ancylostoma caninum.	https://dx.doi.org/10.1007/s00436-006-0367-9	Schwenkenbecher JM Kaplan RM	Parasitology Research	2007
708	Protein profile analysis from advanced third-stage larvae (AdvL3) and adult worms of Gnathostoma binucleatum (Nematoda: Spirurida).	https://dx.doi.org/10.1007/s00436-006-0354-1	Caballero-Garcia Mde L Almeyda-Artigas RJ Mosqueda-Cabrera MA Jimenez-Cardoso E	Parasitology Research	2007
709	Efficacy of IL-13 neutralization in a sheep model of experimental asthma.	https://dx.doi.org/10.1165/rcmb.2006-0244OC	Kasaian MT Donaldson DD Tchistiakova L Marquette K Tan XY Ahmed A Jacobson BA Widom A Cook TA Xu X Barry AB Goldman SJ Abraham WM	American Journal of Respiratory Cell & Molecular Biology	2007
710	Estimation of canine intestinal parasites in Cordoba (Spain) and their risk to public health.	https://dx.doi.org/10.1016/j.vetpar.2006.08.004	Martinez-Moreno FJ Hernandez S Lopez-Cobos E Becerra C Acosta I Martinez-Moreno A	Veterinary Parasitology	2007
711	[Search for protective antigens of hookworms]. [Review] [41 refs] [Polish]		Wisniewski M Dlugosz E Baska P Wedrychowicz H	Wiadomosci Parazytologiczne	2006
712	Intestinal helminths: a clue explaining the low incidence of inflammatory bowel diseases in Subsaharan Africa? Potential benefits and hazards of helminth therapy. [Review] [26 refs]		Fiasse R Latinne D	Acta Gastroenterologica Belgica	2006
713	Prevalence of helminth ova in soil samples from public places in Shiraz.		Motazedian H Mehrabani D Tabatabaee SH Pakniat A Tavalali M	Eastern Mediterranean Health Journal	2006
714	Paleoparasitological remains revealed by seven historic contexts from "Place d'Armes", Namur, Belgium.	https://dx.doi.org/10.1590/s0074-02762006001000008	da Rocha GC Harter-Lailheugue S Le Bailly M Araujo A Ferreira LF da Serra-Freire NM Bouchet F	Memorias do Instituto Oswaldo Cruz	2006
715	Therapeutic colonization with Trichuris suis.	https://dx.doi.org/10.5858/2006-130-1753b-IR	Summers RW Elliott DE Weinstock JV	Archives of Pathology & Laboratory Medicine	2006
716	[The influence of the Metarhizium fungi on the embryonic development of Ascaris suum]. [Polish]		Jaborowska M Kuzna-Grygiel W Mazurkiewicz-Zapalowicz K	Annales Academiae Medicae Stetinensis	2006
717	ELISA antibody determination in patients with anisakiosis or toxocariosis using affinity chromatography purified antigen.	https://dx.doi.org/10.2500/aap.2006.27.2926	Rodero M Cuellar C Fenoy S del Aguila C Chivato T Mateos JM Laguna R	Allergy & Asthma Proceedings	2006
718	Larva migrans in the oral mucosa: report of a case.		Thome Capuano AC Catanhede Orsini Machado de Sousa S Aburad de Carvalhosa A dos Santos Pinto Junior D	Quintessence International	2006
719	A purified Bacillus thuringiensis crystal protein with therapeutic activity against the hookworm parasite Ancylostoma ceylanicum.	https://dx.doi.org/10.1073/pnas.0607002103	Cappello M Bungiro RD Harrison LM Bischof LJ Griffitts JS Barrows BD Aroian RV	Proceedings of the National Academy of Sciences of the United States of America	2006	https://pmc.ncbi.nlm.nih.gov/articles/PMC1622792
720	[Parasitic dead-end: update]. [French]		Magnaval JF	Medecine Tropicale	2006
721	Early stages of Ascaris suum induce airway inflammation and hyperreactivity in a mouse model.	https://dx.doi.org/10.1111/j.1365-3024.2006.00892.x	Enobe CS Araujo CA Perini A Martins MA Macedo MS Macedo-Soares MF	Parasite Immunology	2006
722	Geographical Information Systems and canine faecal contamination: the experience in the city of Naples (southern Italy).		Veneziano V Rinaldi L Carbone S Biggeri A Cringoli G	Parassitologia	2006
723	Antibody responses to Ascaris-derived proteins and glycolipids: the role of phosphorylcholine.	https://dx.doi.org/10.1111/j.1365-3024.2006.00844.x	van Riet E Wuhrer M Wahyuni S Retra K Deelder AM Tielens AG van der Kleij D Yazdanbakhsh M	Parasite Immunology	2006
724	[Comparative studies on the difference between Ascaris lumbricoides and Ascaris suum]. [Review] [32 refs] [Chinese]		Weng PL Peng WD	Chung-Kuo Chi Sheng Chung Hsueh Yu Chi Sheng Chung Ping Tsa Chih Chinese Journal of Parasitology & Parasitic Diseases	2006
725	Endotoxaemia induces resistance to activated protein C in healthy humans.	https://dx.doi.org/10.1111/j.1365-2141.2006.06127.x	de Pont AC Bakhtiari K Hutten BA de Jonge E Vlasuk GP Rote WE Levi M Buller HR Meijers JC	British Journal of Haematology	2006
726	Comparative immunology of human and animal models of hookworm infection.	https://dx.doi.org/10.1111/j.1365-3024.2006.00821.x	Fujiwara RT Geiger SM Bethony J Mendez S	Parasite Immunology	2006
727	MRI studies of spinal visceral larva migrans syndrome.	https://dx.doi.org/10.1016/j.jns.2006.05.057	Umehara F Ookatsu H Hayashi D Uchida A Douchi Y Kawabata H Goto R Hashiguchi A Matsuura E Okubo R Higuchi I Arimura K Nawa Y Osame M	Journal of the Neurological Sciences	2006
728	A time course study of immunological responses in Trichuris suis infected pigs demonstrates induction of a local type 2 response associated with worm burden.	https://dx.doi.org/10.1016/j.ijpara.2006.04.008	Kringel H Iburg T Dawson H Aasted B Roepstorff A	International Journal for Parasitology	2006
729	Pulmonary lesions associated with visceral larva migrans due to Ascaris suum or Toxocara canis: imaging of six cases.	https://dx.doi.org/10.2214/AJR.04.1507	Sakai S Shida Y Takahashi N Yabuuchi H Soeda H Okafuji T Hatakenaka M Honda H	AJR. American Journal of Roentgenology	2006
730	Iatrogenic Trichuris suis infection in a patient with Crohn disease.	https://dx.doi.org/10.5858/2006-130-718-ITSIIA	Kradin RL Badizadegan K Auluck P Korzenik J Lauwers GY	Archives of Pathology & Laboratory Medicine	2006
731	Local activation of the tissue factor-factor VIIa pathway in patients with pneumonia and the effect of inhibition of this pathway in murine pneumococcal pneumonia.	https://dx.doi.org/10.1097/01.CCM.0000218807.20570.C2	Rijneveld AW Weijer S Bresser P Florquin S Vlasuk GP Rote WE Spek CA Reitsma PH van der Zee JS Levi M van der Poll T	Critical Care Medicine	2006
732	Molecular evidence for the infection of zoo chimpanzees by pig Ascaris.	https://dx.doi.org/10.1016/j.vetpar.2006.02.025	Nejsum P Grondahl C Murrell KD	Veterinary Parasitology	2006
733	A survey of the intestinal transcriptomes of the hookworms, Necator americanus and Ancylostoma caninum, using tissues isolated by laser microdissection microscopy.	https://dx.doi.org/10.1016/j.ijpara.2006.01.015	Ranjit N Jones MK Stenzel DJ Gasser RB Loukas A	International Journal for Parasitology	2006
734	A case of Ascaris suum visceral larva migrans diagnosed by using A. suum larval excretory-secretory (ES) antigen.	https://dx.doi.org/10.1080/00365540500348952	Nakamura-Uchiyama F Tokunaga Y Suzuki A Akao N Hiromatsu K Hitomi S Nawa Y	Scandinavian Journal of Infectious Diseases	2006
735	Prevalence of zoonotic agents in dogs visiting hospitalized people in Ontario: implications for infection control.	https://dx.doi.org/10.1016/j.jhin.2005.09.025	Lefebvre SL Waltner-Toews D Peregrine AS Reid-Smith R Hodge L Arroyo LG Weese JS	Journal of Hospital Infection	2006
736	The impact of concurrent and treated Ancylostoma ceylanicum hookworm infections on the immunogenicity of a recombinant hookworm vaccine in hamsters.	https://dx.doi.org/10.1086/498528	Ghosh K Wu W Antoine AD Bottazzi ME Valenzuela JG Hotez PJ Mendez S	Journal of Infectious Diseases	2006
737	The development of a mouse model to explore resistance and susceptibility to early Ascaris suum infection.	https://dx.doi.org/10.1017/S0031182005008978	Lewis R Behnke JM Stafford P Holland CV	Parasitology	2006
738	Risk factors for Fasciola hepatica infection in children: a case-control study.	https://dx.doi.org/10.1016/j.trstmh.2005.05.016	Marcos L Maco V Samalvides F Terashima A Espinoza JR Gotuzzo E	Transactions of the Royal Society of Tropical Medicine & Hygiene	2006
739	Vaccination with irradiated Ancylostoma caninum third stage larvae induces a Th2 protective response in dogs.	https://dx.doi.org/10.1016/j.vaccine.2005.07.091	Fujiwara RT Loukas A Mendez S Williamson AL Bueno LL Wang Y Samuel A Zhan B Bottazzi ME Hotez PJ Bethony JM	Vaccine	2006
740	A recombinant enolase from Anisakis simplex is differentially recognized in natural human and mouse experimental infections.	https://dx.doi.org/10.1007/s00430-005-0236-7	Rodriguez E Romaris F Lorenzo S Moreno J Bonay P Ubeira FM Garate T	Medical Microbiology & Immunology	2006
741	New anticoagulants for the prevention and treatment of venous thromboembolism. [Review] [78 refs]	https://dx.doi.org/10.2147/vhrm.1.1.41.58936	McRae SJ Ginsberg JS	Vascular Health & Risk Management	2005	https://pmc.ncbi.nlm.nih.gov/articles/PMC1993925
742	Intestinal macro- and microparasites of wolves (Canis lupus L.) from north-eastern Poland recovered by coprological study.		Kloch A Bednarska M Bajer A	Annals of Agricultural & Environmental Medicine	2005
743	Ivermectin: pharmacology and application in dermatology. [Review] [103 refs]	https://dx.doi.org/10.1111/j.1365-4632.2004.02253.x	Dourmishev AL Dourmishev LA Schwartz RA	International Journal of Dermatology	2005
744	Preparation and characterization of specific monoclonal antibodies for the detection of adult worm infections in onchocerciasis.	https://dx.doi.org/10.1089/hyb.2005.24.283	Cho-Ngwa F Daggfeldt A Titanji VP Gronvik KO	Hybridoma	2005
745	Detection of excretory/secretory coproantigens in experimental hookworm infection.		Bungiro RD Jr Cappello M	American Journal of Tropical Medicine & Hygiene	2005
746	[Prevalence of intestinal helminths in dogs from Quindio Province]. [Spanish]		Giraldo MI Garcia NL Castano JC	Biomedica	2005
747	Biochemical characterization and vaccine potential of a heme-binding glutathione transferase from the adult hookworm Ancylostoma caninum.	https://dx.doi.org/10.1128/IAI.73.10.6903-6911.2005	Zhan B Liu S Perally S Xue J Fujiwara R Brophy P Xiao S Liu Y Feng J Williamson A Wang Y Bueno LL Mendez S Goud G Bethony JM Hawdon JM Loukas A Jones K Hotez PJ	Infection & Immunity	2005	https://pmc.ncbi.nlm.nih.gov/articles/PMC1230892
748	Enzyme-linked immunosorbent assay and Western blot antibody determination in sera from patients diagnosed with different helminthic infections with Anisakis simplex antigen purified by affinity chromatography.	https://dx.doi.org/10.1590/s0074-02762005000300015	Rodero M Chivato T Muro A Cuellar C	Memorias do Instituto Oswaldo Cruz	2005
749	Cloning and nucleotide sequence of a full-length cDNA encoding Ascaris suum phosphofructokinase.	https://dx.doi.org/10.1645/GE-369R	Kulkarni G Sabnis NA Bhat KS Harris BG	Journal of Parasitology	2005
750	Trichuris suis therapy for ulcerative colitis: nonresponsive patients may need anti-helminth therapy.	https://dx.doi.org/10.1016/j.gastro.2005.06.038	Hsu SJ Tseng PH Chen PJ	Gastroenterology	2005
751	Why Trichuris suis should prove safe for use in inflammatory bowel diseases.	https://dx.doi.org/10.1097/01.mib.0000179316.50002.f3	Summers RW Elliott DE Weinstock JV	Inflammatory Bowel Diseases	2005
752	Antibodies against a secreted protein from hookworm larvae reduce the intensity of hookworm infection in humans and vaccinated laboratory animals.	https://dx.doi.org/10.1096/fj.05-3936fje	Bethony J Loukas A Smout M Brooker S Mendez S Plieskatt J Goud G Bottazzi ME Zhan B Wang Y Williamson A Lustigman S Correa-Oliveira R Xiao S Hotez PJ	FASEB Journal	2005
753	Cloning and characterization of a novel immunogenic protein 3 (NIP3) from Brugia malayi by immuno screening of a phage-display cDNA expression library.	https://dx.doi.org/10.1007/s00436-005-1375-x	Gnanasekar M Padmavathi B Ramaswamy K	Parasitology Research	2005	https://pmc.ncbi.nlm.nih.gov/articles/PMC1307516
754	Host cytokine production, lymphoproliferation, and antibody responses during the course of Ancylostoma ceylanicum infection in the Golden Syrian hamster.	https://dx.doi.org/10.1128/IAI.73.6.3402-3407.2005	Mendez S Valenzuela JG Wu W Hotez PJ	Infection & Immunity	2005	https://pmc.ncbi.nlm.nih.gov/articles/PMC1111885
755	Potential danger in the medical use of Trichuris suis for the treatment of inflammatory bowel disease.	https://dx.doi.org/10.1097/01.mib.0000160369.47671.a2	Van Kruiningen HJ West AB	Inflammatory Bowel Diseases	2005
756	Effects of inhaled brevetoxins in allergic airways: toxin-allergen interactions and pharmacologic intervention.	https://dx.doi.org/10.1289/ehp.7498	Abraham WM Bourdelais AJ Ahmed A Serebriakov I Baden DG	Environmental Health Perspectives	2005	https://pmc.ncbi.nlm.nih.gov/articles/PMC1257560
757	Investigating hookworm genomes by comparative analysis of two Ancylostoma species.	https://dx.doi.org/10.1186/1471-2164-6-58	Mitreva M McCarter JP Arasu P Hawdon J Martin J Dante M Wylie T Xu J Stajich JE Kapulkin W Clifton SW Waterston RH Wilson RK	BMC Genomics	2005	https://pmc.ncbi.nlm.nih.gov/articles/PMC1112591
758	Cecropin P1 and novel nematode cecropins: a bacteria-inducible antimicrobial peptide family in the nematode Ascaris suum.	https://dx.doi.org/10.1042/BJ20050218	Pillai A Ueno S Zhang H Lee JM Kato Y	Biochemical Journal	2005	https://pmc.ncbi.nlm.nih.gov/articles/PMC1184576
759	Parasitic zoonoses in Papua New Guinea. [Review] [98 refs]	https://dx.doi.org/10.1079/joh2004266	Owen IL	Journal of Helminthology	2005
760	Trichuris suis therapy for active ulcerative colitis: a randomized controlled trial.	https://dx.doi.org/10.1053/j.gastro.2005.01.005	Summers RW Elliott DE Urban JF Jr Thompson RA Weinstock JV	Gastroenterology	2005
761	Tribendimidine: a promising, safe and broad-spectrum anthelmintic agent from China. [Review] [39 refs]	https://dx.doi.org/10.1016/j.actatropica.2005.01.013	Xiao SH Hui-Ming W Tanner M Utzinger J Chong W	Acta Tropica	2005
762	Helminths and the modulation of mucosal inflammation. [Review] [85 refs]		Elliott DE Summers RW Weinstock JV	Current Opinion in Gastroenterology	2005
763	Localized multigene expression patterns support an evolving Th1/Th2-like paradigm in response to infections with Toxoplasma gondii and Ascaris suum.	https://dx.doi.org/10.1128/IAI.73.2.1116-1128.2005	Dawson HD Beshah E Nishi S Solano-Aguilar G Morimoto M Zhao A Madden KB Ledbetter TK Dubey JP Shea-Donohue T Lunney JK Urban JF Jr	Infection & Immunity	2005	https://pmc.ncbi.nlm.nih.gov/articles/PMC546930
764	Infective larvae of the human hookworms Necator americanus and Ancylostoma duodenale differ in their orientation behaviour when crawling on surfaces.	https://dx.doi.org/10.1007/s00436-004-1256-8	Haas W Haberl B Syafruddin Idris I Kersten S	Parasitology Research	2005
765	Trichuris suis therapy in Crohn's disease.	https://dx.doi.org/10.1136/gut.2004.041749	Summers RW Elliott DE Urban JF Jr Thompson R Weinstock JV	Gut	2005	https://pmc.ncbi.nlm.nih.gov/articles/PMC1774382
766	[A case of eosinophilic pneumonia caused by visceral larva migrans due to Ascaris suum]. [Japanese]	https://dx.doi.org/10.11150/kansenshogakuzasshi1970.78.1036	Tokojima M Ashitani J Nakazato M	Kansenshogaku Zasshi - Journal of the Japanese Association for Infectious Diseases	2004
767	[Diagnosis and treatment of CNS parasite infection with special reference to parasitic myelitis]. [Review] [5 refs] [Japanese]		Osoegawa M	Rinsho Shinkeigaku - Clinical Neurology	2004
768	Identification of specific male and female genes in adult Ancylostoma caninum.	https://dx.doi.org/10.1196/annals.1307.030	Miranda RR Costa-Junior LM Campos AK Santos HA Rabelo EM	Annals of the New York Academy of Sciences	2004
769	Current biological therapies for inflammatory bowel disease. [Review] [290 refs]	https://dx.doi.org/10.2174/1381612043382413	Baumgart DC Dignass AU	Current Pharmaceutical Design	2004
770	Lymphoglandular complexes are important colonic sites for immunoglobulin A induction against Campylobacter jejuni in a swine disease model.		Mansfield LS Gauthier DT	Comparative Medicine	2004
771	An in vitro larval motility assay to determine anthelmintic sensitivity for human hookworm and Strongyloides species.		Kotze AC Clifford S O'Grady J Behnke JM McCarthy JS	American Journal of Tropical Medicine & Hygiene	2004
772	Recombinant Ascaris 16-Kilodalton protein-induced protection against Ascaris suum larval migration after intranasal vaccination in pigs.	https://dx.doi.org/10.1086/425074	Tsuji N Miyoshi T Islam MK Isobe T Yoshihara S Arakawa T Matsumoto Y Yokomizo Y	Journal of Infectious Diseases	2004
773	Liver lesions of visceral larva migrans due to Ascaris suum infection: CT findings.	https://dx.doi.org/10.1007/s00261-003-0153-4	Kakihara D Yoshimitsu K Ishigami K Irie H Aibe H Tajima T Shinozaki K Nishie A Nakayama T Hayashida K Nakamuta M Nawata H Honda H	Abdominal Imaging	2004
774	Ozonation by-products issued from the destruction of microorganisms present in wastewaters treated for reuse.		Rojas-Valencia MN Orta-de-Velasquez MT Vaca-Mier M Franco V	Water Science & Technology	2004
775	Application of a species-specific PCR-RFLP to identify Ancylostoma eggs directly from canine faeces.	https://dx.doi.org/10.1016/j.vetpar.2004.05.026	Traub RJ Robertson ID Irwin P Mencke N Thompson RC	Veterinary Parasitology	2004
776	Ac-SAA-1, an immunodominant 16 kDa surface-associated antigen of infective larvae and adults of Ancylostoma caninum.	https://dx.doi.org/10.1016/j.ijpara.2004.04.015	Zhan B Wang Y Liu Y Williamson A Loukas A Hawdon JM Xue HC Xiao SH Hotez PJ	International Journal for Parasitology	2004
777	Gastrodiscoides hominis infection in a Nigerian-case report.	https://dx.doi.org/10.4314/wajm.v23i2.28116	Dada-Adegbola HO Falade CO Oluwatoba OA Abiodun OO	West African Journal of Medicine	2004
778	Ancylostoma ceylanicum anticoagulant peptide-1: role of the predicted reactive site amino acid in mediating inhibition of coagulation factors Xa and VIIa.	https://dx.doi.org/10.1016/j.molbiopara.2004.05.011	Mieszczanek J Harrison LM Cappello M	Molecular & Biochemical Parasitology	2004
779	Opiate alkaloids in Ascaris suum.	https://dx.doi.org/10.1556/ABiol.55.2004.1-4.41	Pryor SC Putnam J Hoo N	Acta Biologica Hungarica	2004
780	Intestinal obstruction by eosinophilic jejunitis.	https://dx.doi.org/10.4321/s1130-01082004000400008	Alamo Martinez JM Ibanez Delgado F Galindo Galindo A Bernnal Bellido C Duren Ferreras I Suarez Artacho G Martinez Vieira A	Revista Espanola de Enfermedades Digestivas	2004
781	[A case of myeloradiculitis as a complication of visceral larva migrans due to Ascaris suum]. [Japanese]		Yoshida S Matsui M Wang HY Oeda T Sasaki T Komure O Ozawa K Konisi T Saida T Yoshikawa H Nawa Y	Rinsho Shinkeigaku - Clinical Neurology	2004
782	Evaluation by the skin prick test of Anisakis simplex antigen purified by affinity chromatography in patients clinically diagnosed with Anisakis sensitization.	https://dx.doi.org/10.1079/joh2003218	Rodero M Cuellar C Chivato T Jimenez A Mateos JM Laguna R	Journal of Helminthology	2004
783	Chromosome aberrations, sister chromatid exchanges (SCE) and cell division kinetics in human lymphocytes exposed in vitro to purified trypsin inhibitor from Ascaris.		Blaszkowska J Bratkowska W Lopaczynska D Strozynski H Ferenc T	Journal of Applied Genetics	2004
784	rNAPc2. Nuvelo. [Review] [40 refs]		Mungall D	Current Opinion in Investigational Drugs	2004
785	Does whipworm increase the pathogenicity of Campylobacter jejuni? A clinical correlate of an experimental observation.	https://dx.doi.org/10.1155/2004/298064	Shin JL Gardiner GW Deitel W Kandel G	Canadian Journal of Gastroenterology	2004
786	Recombinant factor VIIa as an antidote for anticoagulant treatment. [Review] [35 refs]	https://dx.doi.org/10.1053/j.seminhematol.2003.11.013	Levi M Bijsterveld NR Keller TT	Seminars in Hematology	2004
787	Recombinant nematode anticoagulant protein c2, an inhibitor of tissue factor/factor VIIa, attenuates coagulation and the interleukin-10 response in human endotoxemia.	https://dx.doi.org/10.1111/j.1538-7836.2004.00526.x	de Pont AC Moons AH de Jonge E Meijers JC Vlasuk GP Rote WE Buller HR van der Poll T Levi M	Journal of Thrombosis & Haemostasis	2004
788	Identification of tissue-embedded ascarid larvae by ribosomal DNA sequencing.	https://dx.doi.org/10.1007/s00436-003-1010-7	Ishiwata K Shinohara A Yagi K Horii Y Tsuchiya K Nawa Y	Parasitology Research	2004
789	Helminth parasites of cats from the Vientiane province, Laos, as indicators of the occurrence of causative agents of human parasitoses.	https://dx.doi.org/10.1051/parasite/2003104343	Scholz T Uhlirova M Ditrich O	Parasite	2003
790	A serologically diagnosed human case of cutaneous larva migrans caused by Ancylostoma caninum.	https://dx.doi.org/10.3347/kjp.2003.41.4.233	Kwon IH Kim HS Lee JH Choi MH Chai JY Nakamura-Uchiyama F Nawa Y Cho KH	Korean Journal of Parasitology	2003	https://pmc.ncbi.nlm.nih.gov/articles/PMC2717515
791	Virology. New vaccine and treatment excite Ebola researchers.	https://dx.doi.org/10.1126/science.302.5648.1141	Enserink M	Science	2003
792	Pharmacokinetics and anticoagulant properties of the factor VIIa-tissue factor inhibitor recombinant Nematode Anticoagulant Protein c2 following subcutaneous administration in man. Dependence on the stoichiometric binding to circulating factor X.	https://dx.doi.org/10.1160/TH03-05-0265	Vlasuk GP Bradbury A Lopez-Kinninger L Colon S Bergum PW Maki S Rote WE	Thrombosis & Haemostasis	2003
793	Hyaluronan blocks human neutrophil elastase (HNE)-induced airway responses in sheep.	https://dx.doi.org/10.1016/S1094-5539(03)00089-0	Scuri M Abraham WM	Pulmonary Pharmacology & Therapeutics	2003
794	[Biology and physiopathology of tissue factor and its relevance for cardiovascular diseases]. [Review] [66 refs] [Italian]		Del Turco S De Caterina R	Italian Heart Journal Supplement	2003
795	Parasite mitochondria as drug target: diversity and dynamic changes during the life cycle. [Review] [107 refs]	https://dx.doi.org/10.2174/0929867033456549	Kita K Nihei C Tomitsuka E	Current Medicinal Chemistry	2003
796	Evaluation of the role of the asialoglycoprotein receptor in the clearance of UK-279,276 (recombinant neutrophil inhibitory factor).	https://dx.doi.org/10.1080/00498250310001614295	Webster R Phipps J Hyland R Walker D	Xenobiotica	2003
797	Trichuris suis seems to be safe and possibly effective in the treatment of inflammatory bowel disease.	https://dx.doi.org/10.1111/j.1572-0241.2003.07660.x	Summers RW Elliott DE Qadir K Urban JF Jr Thompson R Weinstock JV	American Journal of Gastroenterology	2003
798	Cyclooctadepsipeptides--an anthelmintically active class of compounds exhibiting a novel mode of action. [Review] [52 refs]	https://dx.doi.org/10.1016/s0924-8579(03)00219-x	Harder A Schmitt-Wrede HP Krucken J Marinovski P Wunderlich F Willson J Amliwala K Holden-Dye L Walker R	International Journal of Antimicrobial Agents	2003
799	Recombinant nematode anticoagulant protein c2 and other inhibitors targeting blood coagulation factor VIIa/tissue factor. [Review] [49 refs]	https://dx.doi.org/10.1046/j.1365-2796.2003.01224.x	Lee AY Vlasuk GP	Journal of Internal Medicine	2003
800	Cutaneous larva migrans: the creeping eruption. [Review] [25 refs]		Brenner MA Patel MB	Cutis	2003
801	[Frequency of seropositivity to Toxocara canis in children of different socioeconomic strata]. [Portuguese]		Campos Junior D Elefant GR de Melo e Silva EO Gandolfi L Jacob CM Tofeti A Pratesi R	Revista Da Sociedade Brasileira de Medicina Tropical	2003
802	Mice intranasally immunized with a recombinant 16-kilodalton antigen from roundworm Ascaris parasites are protected against larval migration of Ascaris suum.	https://dx.doi.org/10.1128/IAI.71.9.5314-5323.2003	Tsuji N Suzuki K Kasuga-Aoki H Isobe T Arakawa T Matsumoto Y	Infection & Immunity	2003	https://pmc.ncbi.nlm.nih.gov/articles/PMC187325
803	Diagnosis of parasitic zoonoses by immunoenzymatic assays--analysis of cross-reactivity among the excretory/secretory antigens of Fasciola hepatica, Toxocara canis, and Ascaris suum.	https://dx.doi.org/10.1081/imm-120022974	Romasanta A Romero JL Arias M Sanchez-Andrade R Lopez C Suarez JL Diaz P Diez-Banos P Morrondo P Paz-Silva A	Immunological Investigations	2003
804	Ascaris suum NAD-malic enzyme is activated by L-malate and fumarate binding to separate allosteric sites.	https://dx.doi.org/10.1021/bi034101w	Karsten WE Pais JE Rao GS Harris BG Cook PF	Biochemistry	2003
805	Helminth parasites of the wild boar, Sus scrofa, in Luristan province, western Iran and their public health significance.	https://dx.doi.org/10.1079/JOH2003168	Solaymani-Mohammadi S Mobedi I Rezaian M Massoud J Mohebali M Hooshyar H Ashrafi K Rokni MB	Journal of Helminthology	2003
806	Structure and organization of the mitochondrial genome of the canine heartworm, Dirofilaria immitis.	https://dx.doi.org/10.1017/s0031182003003275	Hu M Gasser RB Abs El-Osta YG Chilton NB	Parasitology	2003
807	Inorganic pyrophosphatase in the roundworm Ascaris and its role in the development and molting process of the larval stage parasites.	https://dx.doi.org/10.1046/j.1432-1033.2003.03658.x	Islam MK Miyoshi T Kasuga-Aoki H Isobe T Arakawa T Matsumoto Y Tsuji N	European Journal of Biochemistry	2003
808	Recombinant nematode anticoagulant protein c2, an inhibitor of the tissue factor/factor VIIa complex, in patients undergoing elective coronary angioplasty.	https://dx.doi.org/10.1016/s0735-1097(03)00478-9	Moons AH Peters RJ Bijsterveld NR Piek JJ Prins MH Vlasuk GP Rote WE Buller HR	Journal of the American College of Cardiology	2003
809	Effects of a selective CD11b/CD18 antagonist and recombinant human tissue plasminogen activator treatment alone and in combination in a rat embolic model of stroke.	https://dx.doi.org/10.1161/01.STR.0000077016.55891.2E	Zhang L Zhang ZG Zhang RL Lu M Krams M Chopp M	Stroke	2003
810	UK-279,276, a neutrophil inhibitory glycoprotein, in acute stroke: tolerability and pharmacokinetics.	https://dx.doi.org/10.1161/01.STR.0000078563.72650.61	Lees KR Diener HC Asplund K Krams M	Stroke	2003
811	Activation of coagulation by administration of recombinant factor VIIa elicits interleukin 6 (IL-6) and IL-8 release in healthy human subjects.	https://dx.doi.org/10.1128/cdli.10.3.495-497.2003	de Jonge E Friederich PW Vlasuk GP Rote WE Vroom MB Levi M van der Poll T	Clinical & Diagnostic Laboratory Immunology	2003	https://pmc.ncbi.nlm.nih.gov/articles/PMC154959
812	Ascaris nematodes from pig and human make three antibacterial peptides: isolation of cecropin P1 and two ASABF peptides.	https://dx.doi.org/10.1007/s000180300051	Andersson M Boman A Boman HG	Cellular & Molecular Life Sciences	2003	https://pmc.ncbi.nlm.nih.gov/articles/PMC11138939
813	Evolution of ascariasis in humans and pigs: a multi-disciplinary approach.	https://dx.doi.org/10.1590/s0074-02762003000900008	Loreille O Bouchet F	Memorias do Instituto Oswaldo Cruz	2003
814	Oral transfer of adult Ancylostoma ceylanicum hookworms into permissive and nonpermissive host species.	https://dx.doi.org/10.1128/IAI.71.4.1880-1886.2003	Bungiro RD Jr Anderson BR Cappello M	Infection & Immunity	2003	https://pmc.ncbi.nlm.nih.gov/articles/PMC152085
815	Hookworm cathepsin D aspartic proteases: contributing roles in the host-specific degradation of serum proteins and skin macromolecules.	https://dx.doi.org/10.1017/s0031182002002706	Williamson AL Brindley PJ Loukas A	Parasitology	2003
816	Hookworm aspartic protease, Na-APR-2, cleaves human hemoglobin and serum proteins in a host-specific fashion.	https://dx.doi.org/10.1086/367708	Williamson AL Brindley PJ Abbenante G Datu BJ Prociv P Berry C Girdwood K Pritchard DI Fairlie DP Hotez PJ Zhan B Loukas A	Journal of Infectious Diseases	2003
817	Prevalence of enteric pathogens in dogs of north-central Colorado.	https://dx.doi.org/10.5326/0390052	Hackett T Lappin MR	Journal of the American Animal Hospital Association	2003
818	Experimental human infection with the dog hookworm, Ancylostoma caninum.	https://dx.doi.org/10.5694/j.1326-5377.2003.tb05222.x	Landmann JK Prociv P	Medical Journal of Australia	2003
819	Immunohistochemical distribution of antigens in liver of infected and immunized pigs with Ascaris suum.	https://dx.doi.org/10.1016/s0304-4017(02)00347-3	Frontera E Roepstorff A Gazquez A Reina D Serrano FJ Navarrete I	Veterinary Parasitology	2003
820	Pharmacology of N-(3,5-dichloro-1-oxido-4-pyridinyl)-8-methoxy-2-(trifluoromethyl)-5-quinoline carboxamide (SCH 351591), a novel, orally active phosphodiesterase 4 inhibitor.	https://dx.doi.org/10.1124/jpet.302.1.127	Billah MM Cooper N Minnicozzi M Warneck J Wang P Hey JA Kreutner W Rizzo CA Smith SR Young S Chapman RW Dyke H Shih NY Piwinski JJ Cuss FM Montana J Ganguly AK Egan RW	Journal of Pharmacology & Experimental Therapeutics	2002
821	Pathogenic intestinal parasites and bacterial agents in solid wastes.	https://dx.doi.org/10.4314/eamj.v79i11.8807	Adeyeba OA Akinbo JA	East African Medical Journal	2002
822	Inhibition of factor VIIa/tissue factor with nematode anticoagulant protein c2: from unique mechanism to a promising new clinical anticoagulant. [Review] [40 refs]	https://dx.doi.org/10.1016/s1050-1738(02)00185-8	Vlasuk GP Rote WE	Trends in Cardiovascular Medicine	2002
823	Ascarid nematodes in domestic and wild terrestrial mammals. [Review] [43 refs]		Okulewicz A Lonc E Borgsteede FH	Polish Journal of Veterinary Sciences	2002
824	The role of dogs in transmission of gastrointestinal parasites in a remote tea-growing community in northeastern India.	https://dx.doi.org/10.4269/ajtmh.2002.67.539	Traub RJ Robertson ID Irwin P Mencke N Thompson RC	American Journal of Tropical Medicine & Hygiene	2002
825	Characterization of a recombinant immunodiagnostic antigen (NIE) from Strongyloides stercoralis L3-stage larvae.	https://dx.doi.org/10.1016/s0166-6851(02)00214-1	Ravi V Ramachandran S Thompson RW Andersen JF Neva FA	Molecular & Biochemical Parasitology	2002
826	Antimicrobial peptides and protease inhibitors in the skin secretions of the crawfish frog, Rana areolata.	https://dx.doi.org/10.1016/s1570-9639(02)00432-6	Ali MF Lips KR Knoop FC Fritzsch B Miller C Conlon JM	Biochimica et Biophysica Acta	2002
827	Functional characterization of alternatively spliced 5-HT2 receptor isoforms from the pharynx and muscle of the parasitic nematode, Ascaris suum.	https://dx.doi.org/10.1046/j.1471-4159.2002.01067.x	Huang X Xiao H Rex EB Hobson RJ Messer WS Komuniecki PR Komuniecki RW	Journal of Neurochemistry	2002
828	An embryo-associated fatty acid-binding protein in the filarial nematode Brugia malayi.	https://dx.doi.org/10.1016/s0166-6851(02)00081-6	Michalski ML Monsey JD Cistola DP Weil GJ	Molecular & Biochemical Parasitology	2002
829	Cleavage of hemoglobin by hookworm cathepsin D aspartic proteases and its potential contribution to host specificity.	https://dx.doi.org/10.1096/fj.02-0181fje	Williamson AL Brindley PJ Abbenante G Prociv P Berry C Girdwood K Pritchard DI Fairlie DP Hotez PJ Dalton JP Loukas A	FASEB Journal	2002
830	Lung-stage protein profile and antigenic relationship between Ascaris lumbricoides and Ascaris suum.	https://dx.doi.org/10.1645/0022-3395(2002)088[0826:LSPPAA]2.0.CO;2	Wossene A Tsuji N Kasuga-Aoki H Miyoshi T Isobe T Arakawa T Matsumoto Y Yoshihara S	Journal of Parasitology	2002
831	Response of intestinal epithelial cells to Trichuris suis excretory-secretory products and the influence on Campylobacter jejuni invasion under in vitro conditions.	https://dx.doi.org/10.1645/0022-3395(2002)088[0738:ROIECT]2.0.CO;2	Abner SR Hill DE Turner JR Black ED Bartlett P Urban JF Mansfield LS	Journal of Parasitology	2002
832	Species-specific proteins identified in Ascaris lumbricoides and Ascaris suum using two-dimensional electrophoresis.	https://dx.doi.org/10.1007/s00436-002-0640-5	Abebe W Tsuji N Kasuga-Aoki H Miyoshi T Isobe T Arakawa T Matsumoto Y Yoshihara S	Parasitology Research	2002
833	Helminths in dogs from a peri-urban resource-limited community in Free State Province, South Africa.	https://dx.doi.org/10.1016/s0304-4017(02)00155-3	Minnaar WN Krecek RC Fourie LJ	Veterinary Parasitology	2002
834	Visceral larva migrans due to Ascaris suum which presented with eosinophilic pneumonia and multiple intra-hepatic lesions with severe eosinophil infiltration--outbreak in a Japanese area other than Kyushu.	https://dx.doi.org/10.2169/internalmedicine.41.574	Sakakibara A Baba K Niwa S Yagi T Wakayama H Yoshida K Kobayashi T Yokoi T Hara K Itoh M Kimura E	Internal Medicine	2002
835	Eggs of the pig whipworm Trichuris suis.	https://dx.doi.org/10.1067/mlc.2002.124796	Hammerschmidt D	Journal of Laboratory & Clinical Medicine	2002
836	Evolution of glycoprotein hormone subunit genes in bilateral metazoa: identification of two novel human glycoprotein hormone subunit family genes, GPA2 and GPB5.	https://dx.doi.org/10.1210/mend.16.7.0871	Hsu SY Nakabayashi K Bhalla A	Molecular Endocrinology	2002
837	Trichuris vulpis recovered from a patient with chronic diarrhea and five dogs.	https://dx.doi.org/10.1128/JCM.40.7.2703-2704.2002	Dunn JJ Columbus ST Aldeen WE Davis M Carroll KC	Journal of Clinical Microbiology	2002	https://pmc.ncbi.nlm.nih.gov/articles/PMC120537
838	A cathepsin L protease essential for Caenorhabditis elegans embryogenesis is functionally conserved in parasitic nematodes.	https://dx.doi.org/10.1016/s0166-6851(02)00066-x	Britton C Murray L	Molecular & Biochemical Parasitology	2002
839	Cutaneous larva migrans with parts of the larva in the epidermis.		Balfour E Zalka A Lazova R	Cutis	2002
840	Crystal structure of the malic enzyme from Ascaris suum complexed with nicotinamide adenine dinucleotide at 2.3 A resolution.	https://dx.doi.org/10.1021/bi0255120	Coleman DE Rao GS Goldsmith EJ Cook PF Harris BG	Biochemistry	2002
841	Nematode anticoagulant protein c2 reveals a site on factor Xa that is important for macromolecular substrate binding to human prothrombinase.	https://dx.doi.org/10.1074/jbc.M202507200	Buddai SK Toulokhonova L Bergum PW Vlasuk GP Krishnaswamy S	Journal of Biological Chemistry	2002
842	[Zafirlukast (Accolate): a review of its pharmacological and clinical profile]. [Review] [19 refs] [Japanese]	https://dx.doi.org/10.1254/fpj.119.247	Murata Y Sugimoto O	Nippon Yakurigaku Zasshi - Folia Pharmacologica Japonica	2002
843	One confirmed and six suspected cases of cutaneous larva migrans caused by overseas infection with dog hookworm larvae.	https://dx.doi.org/10.1111/j.1346-8138.2002.tb00175.x	Nakamura-Uchiyama F Yamasaki E Nawa Y	Journal of Dermatology	2002
844	Response to carbon dioxide by the infective larvae of three species of parasitic nematodes.	https://dx.doi.org/10.1016/s1383-5769(01)00105-2	Sciacca J Forbes WM Ashton FT Lombardini E Gamble HR Schad GA	Parasitology International	2002
845	Single-strand conformation polymorphism-based analysis of mitochondrial cytochrome c oxidase subunit 1 reveals significant substructuring in hookworm populations.	https://dx.doi.org/10.1002/1522-2683(200201)23:1<27::AID-ELPS27>3.0.CO;2-7	Hu M Chilton NB Zhu X Gasser RB	Electrophoresis	2002
846	The mitochondrial genomes of the human hookworms, Ancylostoma duodenale and Necator americanus (Nematoda: Secernentea).	https://dx.doi.org/10.1016/s0020-7519(01)00316-2	Hu M Chilton NB Gasser RB	International Journal for Parasitology	2002
847	Molecular characterization of a glyceraldehyde-3-phosphate dehydrogenase from the swine roundworm Ascaris suum.	https://dx.doi.org/10.1016/s0166-6851(01)00401-7	Kasuga-Aoki H Tsuji N Suzuki K Matsumoto Y Arakawa T Isobe T	Molecular & Biochemical Parasitology	2002
848	Molecular characterization of Ancylostoma inhibitors of coagulation factor Xa. Hookworm anticoagulant activity in vitro predicts parasite bloodfeeding in vivo.	https://dx.doi.org/10.1074/jbc.M109908200	Harrison LM Nerlinger A Bungiro RD Cordova JL Kuzmic P Cappello M	Journal of Biological Chemistry	2002
849	[Soil contamination with Toxocara spp. eggs in the Elblag area]. [Polish]		Jarosz W	Wiadomosci Parazytologiczne	2001
850	[Epidemiological study on the influence of pig-derived Ascaris to the transmission of human ascariasis]. [Chinese]		Peng W Zhou X	Chung-Hua Liu Hsing Ping Hsueh Tsa Chih Chinese Journal of Epidemiology	2001
851	[A case of myelitis caused by visceral larva migrans due to Ascaris suum presenting only with Lhermitte's sign]. [Review] [7 refs] [Japanese]		Kawajiri M Osoegawa M Ohyagi Y Ochi H Furuya H Nawa Y Kira J	Rinsho Shinkeigaku - Clinical Neurology	2001
852	Nematode infections of the eye: toxocariasis and diffuse unilateral subacute neuroretinitis. [Review] [38 refs]	https://dx.doi.org/10.1097/00055735-200112000-00010	Sabrosa NA de Souza EC	Current Opinion in Ophthalmology	2001
853	[Two cases of visceral larva migrans due to Ascaris suum showing a migratory nodular shadow]. [Japanese]		Arimura Y Mukae H Yanagi S Sano A Matsumoto K Ihiboshi H Matsumoto N Shiomi K Matsukura S Matsuzaki Y	Nihon Kokyuki Gakkai Zasshi	2001
854	The role of tissue factor/factor VIIa in the pathophysiology of acute thrombotic formation. [Review] [40 refs]	https://dx.doi.org/10.1016/s1471-4892(01)00031-5	Girard TJ Nicholson NS	Current Opinion in Pharmacology	2001
855	Marginal vitamin A deficiency in pigs experimentally infected with Trichuris suis: a model for vitamin A inadequacy in children.	https://dx.doi.org/10.1016/s0035-9203(01)90040-9	Pedersen S Saeed I Jensen SK Michaelsen KF Friis H	Transactions of the Royal Society of Tropical Medicine & Hygiene	2001
856	Expression and immune recognition of Brugia malayi VAL-1, a homologue of vespid venom allergens and Ancylostoma secreted proteins.	https://dx.doi.org/10.1016/s0166-6851(01)00374-7	Murray J Gregory WF Gomez-Escobar N Atmadja AK Maizels RM	Molecular & Biochemical Parasitology	2001
857	Natural antibodies to nematode biotinyl-enzymes in human sera.	https://dx.doi.org/10.1007/s004300100065	Lorenzo S Iglesias R Paniagua E Ansotegui I Alonso JM Ubeira FM	Medical Microbiology & Immunology	2001
858	Helminths in dogs belonging to people in a resource-limited urban community in Gauteng, South Africa.		Minnaar WN Krecek RC	Onderstepoort Journal of Veterinary Research	2001
859	Purification of Anisakis simplex antigen by affinity chromatography.	https://dx.doi.org/10.1007/s004360100439	Rodero M Jimenez A Chivato T Laguna R Cuellar C	Parasitology Research	2001
860	Helminths in the wolf, Canis lupus, from north-western Spain.		Segovia JM Torres J Miquel J Llaneza L Feliu C	Journal of Helminthology	2001
861	Dose-response study of recombinant factor VIIa/tissue factor inhibitor recombinant nematode anticoagulant protein c2 in prevention of postoperative venous thromboembolism in patients undergoing total knee replacement.	https://dx.doi.org/10.1161/hc2601.091386	Lee A Agnelli G Buller H Ginsberg J Heit J Rote W Vlasuk G Costantini L Julian J Comp P van Der Meer J Piovella F Raskob G Gent M	Circulation	2001
862	Identification of a collagen-binding protein from Necator americanus by using a cDNA-expression phage display library.	https://dx.doi.org/10.1645/0022-3395(2001)087[0619:IOACBP]2.0.CO;2	Viaene A Crab A Meiring M Pritchard D Deckmyn H	Journal of Parasitology	2001
863	Ability of recombinant factor VIIa to generate thrombin during inhibition of tissue factor in human subjects.	https://dx.doi.org/10.1161/01.cir.103.21.2555	Friederich PW Levi M Bauer KA Vlasuk GP Rote WE Breederveld D Keller T Spataro M Barzegar S Buller HR	Circulation	2001
864	Prevalence of intestinal parasites in dogs in some urban and rural areas of Hungary.	https://dx.doi.org/10.1080/01652176.2001.9695091	Fok E Szatmari V Busak K Rozgonyi F	Veterinary Quarterly	2001
865	Ascaris suum-derived products induce human neutrophil activation via a G protein-coupled receptor that interacts with the interleukin-8 receptor pathway.	https://dx.doi.org/10.1128/IAI.69.6.4007-4018.2001	Falcone FH Rossi AG Sharkey R Brown AP Pritchard DI Maizels RM	Infection & Immunity	2001	https://pmc.ncbi.nlm.nih.gov/articles/PMC98463
866	Pharmacotherapy of ascariasis. [Review] [178 refs]	https://dx.doi.org/10.1517/14656566.2.2.223	St Georgiev V	Expert Opinion on Pharmacotherapy	2001
867	Vaccination with neutrophil inhibitory factor reduces the fecundity of the hookworm Ancylostoma ceylanicum.	https://dx.doi.org/10.1046/j.1365-3024.2001.00383.x	Ali F Brown A Stanssens P Timothy LM Soule HR Pritchard DI	Parasite Immunology	2001
868	The dangers of using single locus markers in parasite epidemiology: Ascaris as a case study. [Review] [30 refs]	https://dx.doi.org/10.1016/s1471-4922(00)01944-9	Anderson TJ	Trends in Parasitology	2001
869	Localised myelitis caused by visceral larva migrans due to Ascaris suum masquerading as an isolated spinal cord tumour.	https://dx.doi.org/10.1136/jnnp.70.2.265	Osoegawa M Matsumoto S Ochi H Yamasaki K Horiuchi I Kira YO Ishiwata K Nakamura-Uchiyama F Nawa Y	Journal of Neurology, Neurosurgery & Psychiatry	2001	https://pmc.ncbi.nlm.nih.gov/articles/PMC1737218
870	[Five outbreaks of human ascariasis caused by pig ascaris?]. [Danish]		Astrup I Prag J	Ugeskrift for Laeger	2001
871	Airway resistance and tissue elastance from input or transfer impedance in bronchoconstricted monkeys.	https://dx.doi.org/10.1152/jappl.2001.90.2.571	Black KR Suki B Madwed JB Jackson AC	Journal of Applied Physiology	2001
872	Role of zymogen and activated factor X as scaffolds for the inhibition of the blood coagulation factor VIIa-tissue factor complex by recombinant nematode anticoagulant protein c2.	https://dx.doi.org/10.1074/jbc.M009116200	Bergum PW Cruikshank A Maki SL Kelly CR Ruf W Vlasuk GP	Journal of Biological Chemistry	2001
873	Ascaris and ascariasis. [Review] [160 refs]	https://dx.doi.org/10.1016/s0065-308x(01)48008-0	Crompton DW	Advances in Parasitology	2001
874	[Relationships between the prevalence of Toxocara eggs in dogs' faeces and soil]. [Polish]		Masnik E	Wiadomosci Parazytologiczne	2000
875	Purification of a diagnostic, secreted cysteine protease-like protein from the hookworm Ancylostoma caninum.	https://dx.doi.org/10.1016/s1383-5769(00)00054-4	Loukas A Dowd AJ Prociv P Brindley PJ	Parasitology International	2000
876	Phosphorylcholine substituents in nematodes: structures, occurrence and biological implications. [Review] [56 refs]	https://dx.doi.org/10.1515/BC.2000.106	Lochnit G Dennis RD Geyer R	Biological Chemistry	2000
877	Novel, potent and selective chimeric FXa inhibitors featuring hydrophobic P1-ketoamide moieties.	https://dx.doi.org/10.1016/s0960-894x(00)00458-3	Semple JE Levy OE Minami NK Owens TD Siev DV	Bioorganic & Medicinal Chemistry Letters	2000
878	In vitro antimicrobial properties of recombinant ASABF, an antimicrobial peptide isolated from the nematode Ascaris suum.	https://dx.doi.org/10.1128/AAC.44.10.2701-2705.2000	Zhang H Yoshida S Aizawa T Murakami R Suzuki M Koganezawa N Matsuura A Miyazawa M Kawano K Nitta K Kato Y	Antimicrobial Agents & Chemotherapy	2000	https://pmc.ncbi.nlm.nih.gov/articles/PMC90138
879	Novel inhibitors of factor X for use in cardiovascular diseases. [Review] [56 refs]	https://dx.doi.org/10.1007/s11886-000-0052-z	Spencer FA Becker RC	Current Cardiology Reports	2000
880	[Zoonotic parasitosis transmitted by dogs in the Chaco Salteno, Argentina]. [Spanish]		Taranto NJ Passamonte L Marinconz R de Marzi MC Cajal SP Malchiodi EL	Medicina	2000
881	The nematode polyprotein allergens/antigens. [Review] [58 refs]	https://dx.doi.org/10.1016/s0169-4758(00)01743-9	Kennedy MW	Parasitology Today	2000
882	The role of pigs as transport hosts of the human helminths Oesophagostomum bifurcum and Necator americanus.	https://dx.doi.org/10.1016/s0001-706x(00)00077-2	Steenhard NR Storey PA Yelifari L Pit DS Nansen P Polderman AM	Acta Tropica	2000
883	beta(2)-Integrin blockade driven by E-selectin promoter prevents neutrophil sequestration and lung injury in mice.	https://dx.doi.org/10.1161/01.res.87.3.254	Xu N Rahman A Minshall RD Tiruppathi C Malik AB	Circulation Research	2000
884	LFA-1 (CD11a/CD18) triggers hydrogen peroxide production by canine neutrophils.		Lu H Ballantyne C Smith CW	Journal of Leukocyte Biology	2000
885	Pigs become infected after ingestion of livers and lungs from chickens infected with Ascaris of pig origin.	https://dx.doi.org/10.1016/s0020-7519(00)00065-5	Permin A Henningsen E Murrell KD Roepstorff A Nansen P	International Journal for Parasitology	2000
886	Intestinal nematodes, Toxocara infection, and pyogenic liver abscess in children: a possible association.	https://dx.doi.org/10.1093/tropej/46.3.167	Moreira-Silva SF Pereira FE	Journal of Tropical Pediatrics	2000
887	Ascaris suum, an intestinal parasite, produces morphine.	https://dx.doi.org/10.4049/jimmunol.165.1.339	Goumon Y Casares F Pryor S Ferguson L Brownawell B Cadet P Rialas CM Welters ID Sonetti D Stefano GB	Journal of Immunology	2000
888	Host specificity in blood feeding parasites: a defining contribution by haemoglobin-degrading enzymes?.	https://dx.doi.org/10.1016/s0020-7519(00)00045-x	Brinkworth RI Harrop SA Prociv P Brindley PJ	International Journal for Parasitology	2000
889	The ABA-1 allergen of Ascaris lumbricoides: sequence polymorphism, stage and tissue-specific expression, lipid binding function, and protein biophysical properties.	https://dx.doi.org/10.1017/s0031182099005363	Xia Y Spence HJ Moore J Heaney N McDermott L Cooper A Watson DG Mei B Komuniecki R Kennedy MW	Parasitology	2000
890	A survey of genes expressed in adults of the human hookworm, Necator americanus.	https://dx.doi.org/10.1017/s0031182099005375	Daub J Loukas A Pritchard DI Blaxter M	Parasitology	2000
891	The Wuchereria bancrofti orthologue of Brugia malayi SXP1 and the diagnosis of bancroftian filariasis.	https://dx.doi.org/10.1016/s0166-6851(99)00231-5	Rao KV Eswaran M Ravi V Gnanasekhar B Narayanan RB Kaliraj P Jayaraman K Marson A Raghavan N Scott AL	Molecular & Biochemical Parasitology	2000
892	Variation between ASP-1 molecules from Ancylostoma caninum in China and the United States.	https://dx.doi.org/10.1645/0022-3395(2000)086[0181:VBAMFA]2.0.CO;2	Qiang S Bin Z Shu-hua X Zheng F Hotez P Hawdon JM	Journal of Parasitology	2000
893	Molecular cloning, expression, and purification of pig interleukin-5.	https://dx.doi.org/10.1007/s002510050009	Sylvin H Matvienko O Leonchiks A Alving K van der Ploeg I	Immunogenetics	2000
894	Hookworm burden reductions in BALB/c mice vaccinated with recombinant Ancylostoma secreted proteins (ASPs) from Ancylostoma duodenale, Ancylostoma caninum and Necator americanus.	https://dx.doi.org/10.1016/s0264-410x(99)00371-0	Sen L Ghosh K Bin Z Qiang S Thompson MG Hawdon JM Koski RA Shuhua X Hotez PJ	Vaccine	2000
895	Evaluation of the role of Ancylostoma caninum in humans as a cause of acute and recurrent abdominal pain.		Bahgat MA El Gindy AE Mahmoud LA Hegab MH Shahin AM	Journal of the Egyptian Society of Parasitology	1999
896	Enzyme-linked immunoelectrotransfer blotting analysis of human serologic responses to infective hookworm larval antigen.		Xue H Liu S Ren H Qiang H Xiao S Feng Z Hotez P	Chinese Medical Journal	1999
897	Sequence differences in the internal transcribed spacers of DNA among four species of hookworm (Ancylostomatoidea: Ancylostoma).	https://dx.doi.org/10.1016/s0020-7519(99)00148-4	Chilton NB Gasser RB	International Journal for Parasitology	1999
898	[Human ectoparasitoses: current status in Uruguay]. [Spanish]		Conti Diaz IA	Boletin Chileno de Parasitologia	1999
899	Helminth parasites of dogs from two resource-limited communities in South Africa.	https://dx.doi.org/10.4102/jsava.v70i2.761	Minnaar WN Krecek RC Rajput JI	Journal of the South African Veterinary Association	1999
900	Experimental approaches to the development of a recombinant hookworm vaccine. [Review] [58 refs]	https://dx.doi.org/10.1111/j.1600-065x.1999.tb01347.x	Hotez PJ Ghosh K Hawdon JM Narasimhan S Jones B Shuhua X Sen L Bin Z Haechou X Hainan R Heng W Koski RA	Immunological Reviews	1999
901	Neutrophil inhibitory factor abrogates neutrophil adhesion by blockade of CD11a and CD11b beta(2) integrins.	https://dx.doi.org/10.1124/mol.56.5.926	Lo SK Rahman A Xu N Zhou MY Nagpala P Jaffe HA Malik AB	Molecular Pharmacology	1999
902	Ascaris haemoglobin is a nitric oxide-activated 'deoxygenase'.	https://dx.doi.org/10.1038/46822	Minning DM Gow AJ Bonaventura J Braun R Dewhirst M Goldberg DE Stamler JS	Nature	1999
903	Expression and characterization of elastase inhibitors from the ascarid nematodes Anisakis simplex and Ascaris suum.	https://dx.doi.org/10.1016/s0166-6851(99)00088-2	Nguyen TT Qasim MA Morris S Lu CC Hill D Laskowski M Jr Sakanari JA	Molecular & Biochemical Parasitology	1999
904	Hepatic imaging studies on patients with visceral larva migrans due to probable Ascaris suum infection.	https://dx.doi.org/10.1007/s002619900541	Hayashi K Tahara H Yamashita K Kuroki K Matsushita R Yamamoto S Hori T Hirono S Nawa Y Tsubouchi H	Abdominal Imaging	1999
905	Chemo- and thermosensory neurons: structure and function in animal parasitic nematodes. [Review] [49 refs]	https://dx.doi.org/10.1016/s0304-4017(99)00037-0	Ashton FT Li J Schad GA	Veterinary Parasitology	1999
906	Parasitic infections. Treatment and developmental therapeutics. 1. Necatoriasis. [Review] [142 refs]		Georgiev VS	Current Pharmaceutical Design	1999
907	Toxocariasis: serological diagnosis by indirect antibody competition ELISA.	https://dx.doi.org/10.1590/s0036-46651999000200006	Nunes CM Tundisi RN Heinemann MB Ogassawara S Richtzenhain LJ	Revista do Instituto de Medicina Tropical de Sao Paulo	1999
908	Encephalopathy caused by visceral larva migrans due to Ascaris suum.	https://dx.doi.org/10.1016/s0022-510x(99)00078-7	Inatomi Y Murakami T Tokunaga M Ishiwata K Nawa Y Uchino M	Journal of the Neurological Sciences	1999
909	Amino acid sequences within the alpha subunit of integrin alpha M beta 2 (Mac-1) critical for specific recognition of C3bi.	https://dx.doi.org/10.1021/bi990141h	Zhang L Plow EF	Biochemistry	1999
910	Detection of circulating antigens and antibodies in Toxocara canis infection among children in Chengdu, China.		Luo ZJ Wang GX Yang CI Luo CH Cheng SW Liao L	Journal of Parasitology	1999
911	The hookworm platelet inhibitor: functional blockade of integrins GPIIb/IIIa (alphaIIbbeta3) and GPIa/IIa (alpha2beta1) inhibits platelet aggregation and adhesion in vitro.	https://dx.doi.org/10.1086/314724	Chadderdon RC Cappello M	Journal of Infectious Diseases	1999
912	Ancylostoma secreted protein 1 (ASP-1) homologues in human hookworms.	https://dx.doi.org/10.1016/s0166-6851(98)00157-1	Bin Z Hawdon J Qiang S Hainan R Huiqing Q Wei H Shu-Hua X Tiehua L Xing G Zheng F Hotez P	Molecular & Biochemical Parasitology	1999
913	Natural immunity to Ascaris lumbricoides associated with immunoglobulin E antibody to ABA-1 allergen and inflammation indicators in children.	https://dx.doi.org/10.1128/IAI.67.2.484-489.1999	McSharry C Xia Y Holland CV Kennedy MW	Infection & Immunity	1999	https://pmc.ncbi.nlm.nih.gov/articles/PMC96345
914	Seroprevalence of Toxocara canis-IgG antibodies in two rural Bolivian communities.		Cancrini G Bartoloni A Zaffaroni E Guglielmetti P Gamboa H Nicoletti A Genchi C	Parassitologia	1998
915	Anthelmintic efficacy against tissue-arrested larvae of Ancylostoma caninum in murine hosts.		Arasu P	Journal of Parasitology	1998
916	Distribution of Ascaris suum in experimentally and naturally infected pigs and comparison with Ascaris lumbricoides infections in humans.	https://dx.doi.org/10.1017/s0031182098003382	Boes J Medley GF Eriksen L Roepstorff A Nansen P	Parasitology	1998
917	Prevalence of anti-Toxocara antibodies in a random sample of inpatients at a children's hospital in Vitoria, Espirito Santo, Brazil.	https://dx.doi.org/10.1590/s0036-46651998000400010	Moreira-Silva SF Leao ME Mendonca HF Pereira FE	Revista do Instituto de Medicina Tropical de Sao Paulo	1998
918	Trichuris vulpis infection in slum children.		Mirdha BR Singh YG Samantray JC Mishra B	Indian Journal of Gastroenterology	1998
919	[Toxocara canis infection. Environmental parasitologic and epidemiologic studies]. [German]	https://dx.doi.org/10.1007/s003470050302	Tost F Hellmann A Ockert G	Ophthalmologe	1998
920	Single-strand conformation polymorphism (SSCP)-based mutation scanning approaches to fingerprint sequence variation in ribosomal DNA of ascaridoid nematodes.	https://dx.doi.org/10.1002/elps.1150190828	Zhu XQ Gasser RB	Electrophoresis	1998
921	Detection of sequence variation in parasite ribosomal DNA by electrophoresis in agarose gels supplemented with a DNA-intercalating agent.	https://dx.doi.org/10.1002/elps.1150190511	Zhu XQ Chilton NB Gasser RB	Electrophoresis	1998
922	[A case of pulmonary infiltration with eosinophilia caused by Ascaris suum]. [Japanese]		Matsuyama W Mizoguchi A Iwami F Kawabata M Osame M	Nihon Kokyuki Gakkai Zasshi	1998
923	Ancylostoma caninum anticoagulant peptide blocks metastasis in vivo and inhibits factor Xa binding to melanoma cells in vitro.		Donnelly KM Bromberg ME Milstone A Madison McNiff JM Terwilliger G Konigsberg WH Cappello M	Thrombosis & Haemostasis	1998
924	An in-vitro test for assessing the viability of Ascaris suum eggs exposed to various sewage treatment processes.	https://dx.doi.org/10.1016/s0020-7519(97)00210-5	Johnson PW Dixon R Ross AD	International Journal for Parasitology	1998
925	Molecular cloning, functional expression, and characterization of pyruvate dehydrogenase kinase from anaerobic muscle of the parasitic nematode Ascaris suum.	https://dx.doi.org/10.1006/abbi.1998.0627	Chen W Huang X Komuniecki PR Komuniecki R	Archives of Biochemistry & Biophysics	1998
926	Expression, purification, and characterization of the recombinant pepsin inhibitor from Ascaris suum.	https://dx.doi.org/10.1007/978-1-4615-5373-1_54	Zalatoris J Rao-Naik C Fecho G Girdwood K Kay J Dunn BM	Advances in Experimental Medicine & Biology	1998
927	Nematode infections in dog breeding kennels in The Netherlands, with special reference to Toxocara.	https://dx.doi.org/10.1080/01652176.1998.9694827	Overgaauw PA Boersema JH	Veterinary Quarterly	1998
928	Structural elucidation and monokine-inducing activity of two biologically active zwitterionic glycosphingolipids derived from the porcine parasitic nematode Ascaris suum.	https://dx.doi.org/10.1074/jbc.273.1.466	Lochnit G Dennis RD Ulmer AJ Geyer R	Journal of Biological Chemistry	1998
929	Cross-reactions between Toxocara canis and Ascaris suum in the diagnosis of visceral larva migrans by western blotting technique.	https://dx.doi.org/10.1590/s0036-46651997000500002	Nunes CM Tundisi RN Garcia JF Heinemann MB Ogassawara S Richtzenhain LJ	Revista do Instituto de Medicina Tropical de Sao Paulo	1997
930	An outbreak of ascariasis with marked eosinophilia in the southern part of Kyushu District, Japan, caused by infection with swine ascaris.		Maruyama H Nawa Y Noda S Mimori T	Southeast Asian Journal of Tropical Medicine & Public Health	1997
931	[Vegetables for human consumption as probable source of Toxocara sp. infection in man]. [Spanish]		Vazquez Tsuji O Martinez Barbabosa I Tay Zavala J Ruiz Hernandez A Perez Torres A	Boletin Chileno de Parasitologia	1997
932	Contamination of soil with parasite eggs and oocysts in southern Thailand.		Uga S Nagnaen W Chongsuvivatwong V	Southeast Asian Journal of Tropical Medicine & Public Health	1997
933	[Modulation of inflammatory cells in helminth infections]. [Review] [59 refs] [Italian]		Bruschi F	Annali Dell'Istituto Superiore di Sanita	1997
934	[Modulation of inflammatory cells in helminth infections]. [Review] [59 refs] [Italian]		Bruschi F	Annali Dell'Istituto Superiore di Sanita	1997
935	Seroepidemiology of abdominal angiostrongyliasis: the standardization of an immunoenzymatic assay and prevalence of antibodies in two localities in southern Brazil.	https://dx.doi.org/10.1046/j.1365-3156.1997.d01-266.x	Graeff-Teixeira C Agostini AA Camillo-Coura L Ferreira-da-Cruz MF	Tropical Medicine & International Health	1997
936	Creeping eruption of larva migrans--a case report in a beach volley athlete.	https://dx.doi.org/10.1055/s-2007-972690	Biolcati G Alabiso A	International Journal of Sports Medicine	1997
937	Determination of airway and tissue resistances after antigen and methacholine in nonhuman primates.	https://dx.doi.org/10.1152/jappl.1997.83.5.1690	Madwed JB Jackson AC	Journal of Applied Physiology	1997
938	Lactoferrin, a potent tryptase inhibitor, abolishes late-phase airway responses in allergic sheep.	https://dx.doi.org/10.1164/ajrccm.156.2.9607012	Elrod KC Moore WR Abraham WM Tanaka RD	American Journal of Respiratory & Critical Care Medicine	1997
939	A peptide derived from neutrophil inhibitory factor (NIF) blocks neutrophil adherence to endothelial cells.	https://dx.doi.org/10.1007/s000110050176	Madden K Janczak J McEnroe G Lim D Hartman T Liu D Stanton L	Inflammation Research	1997
940	Cytochromes in the respiratory chain of helminth mitochondria. [Review] [87 refs]	https://dx.doi.org/10.1016/s0020-7519(97)00016-7	Kita K Hirawake H Takamiya S	International Journal for Parasitology	1997
941	Identification and reconstruction of the binding site within alphaMbeta2 for a specific and high affinity ligand, NIF.	https://dx.doi.org/10.1074/jbc.272.28.17558	Zhang L Plow EF	Journal of Biological Chemistry	1997
942	In vitro anthelmintic activity of root-tuber extract of Flemingia vestita, an indigenous plant in Shillong, India.	https://dx.doi.org/10.1007/s004360050286	Tandon V Pal P Roy B Rao HS Reddy KS	Parasitology Research	1997
943	Transfer and expression of neutrophil inhibitory factor gene in endothelial and epithelial cells prevent neutrophil adhesion.	https://dx.doi.org/10.1378/chest.111.6_supplement.94s	Jaffe HA Nagpala PG Yu JC Gao Z Malik AB	Chest	1997
944	Case report: eosinophilic colitis with high antibody titre against Ascaris suum.	https://dx.doi.org/10.1111/j.1440-1746.1997.tb00408.x	Takeyama Y Kamimura S Suzumiya J Oh K Okumura M Akahane H Maruyama H Nawa Y Ohkawara T Kikuchi M	Journal of Gastroenterology & Hepatology	1997
945	Bone marrow progenitors in allergic airways diseases: studies in canine and human models.	https://dx.doi.org/10.1159/000237540	Denburg JA Inman MD Wood L Ellis R Sehmi R Dahlback M O'Byrne P	International Archives of Allergy & Immunology	1997
946	Polymorphonuclear leucocyte (PMN) inhibitory factor prevents PMN-dependent endothelial cell injury by an anti-adhesive mechanism.	https://dx.doi.org/10.1002/(SICI)1097-4652(199705)171:2<212::AID-JCP12>3.0.CO;2-F	Ohno S Malik AB	Journal of Cellular Physiology	1997
947	Ascaris suum: a revision of its early migratory path and implications for human ascariasis.		Murrell KD Eriksen L Nansen P Slotved HC Rasmussen T	Journal of Parasitology	1997
948	The basis of IgE responses to specific antigenic determinants in helminthiasis. [Review] [126 refs]	https://dx.doi.org/10.1159/000058671	Lobos E	Chemical Immunology	1997
949	Correlation between degree of protection and humoral antibody response in hamsters immunized with somatic and excretory secretory antigens of Ancylostoma ceylanicum.		Khan AM Gupta S Katiyar JC Srivastava VK	Indian Journal of Experimental Biology	1996
950	Human enteric infection with Ancylostoma caninum: hookworms reappraised in the light of a "new" zoonosis. [Review] [105 refs]	https://dx.doi.org/10.1016/s0001-706x(96)00016-2	Prociv P Croese J	Acta Tropica	1996
951	A discrete site modulates activation of I domains. Application to integrin alphaMbeta2.	https://dx.doi.org/10.1074/jbc.271.47.29953	Zhang L Plow EF	Journal of Biological Chemistry	1996
952	Hookworm: developmental biology of the infectious process. [Review] [33 refs]	https://dx.doi.org/10.1016/s0959-437x(96)80092-x	Hawdon JM Hotez PJ	Current Opinion in Genetics & Development	1996
953	Ascaris, people and pigs in a rural community of Jiangxi Province, China.	https://dx.doi.org/10.1017/s0031182000067597	Peng W Zhou X Cui X Crompton DW Whitehead RR Xiong J Wu H Peng J Yang Y Wu X Xu K Yan Y	Parasitology	1996
954	Molecular approaches to vaccinating against hookworm disease. [Review] [82 refs]	https://dx.doi.org/10.1203/00006450-199610000-00001	Hotez PJ Hawdon JM Cappello M Jones BF Ghosh K Volvovitz F Xiao SH	Pediatric Research	1996
955	Synthesis of the CC-chemokines MIP-1alpha, MIP-1beta, and RANTES is associated with a type 1 immune response.		Schrum S Probst P Fleischer B Zipfel PF	Journal of Immunology	1996
956	Enterobius, trichuris, capillaria, and hookworm including ancylostoma caninum. [Review] [90 refs]	https://dx.doi.org/10.1016/s0889-8553(05)70264-8	Grencis RK Cooper ES	Gastroenterology Clinics of North America	1996
957	Acasp, a gene encoding a cathepsin D-like aspartic protease from the hookworm Ancylostoma caninum.	https://dx.doi.org/10.1006/bbrc.1996.1503	Harrop SA Prociv P Brindley PJ	Biochemical & Biophysical Research Communications	1996
958	Mechanisms underlying neutrophil adhesion to apical epithelial membranes.	https://dx.doi.org/10.1136/gut.38.2.201	Meenan J Mevissen M Monajemi H Radema SA Soule HR Moyle M Tytgat GN van Deventer SJ	Gut	1996	https://pmc.ncbi.nlm.nih.gov/articles/PMC1383023
959	The efficacy of doramectin on arrested larvae of Ancylostoma caninum in early pregnancy of bitches.	https://dx.doi.org/10.1111/j.1439-0450.1996.tb00325.x	Schnieder T Lechler M Epe C Kuschfeldt S Stoye M	Zentralblatt Fuer Veterinaermedizin Reihe B	1996
960	A distinctive aphthous ileitis linked to Ancylostoma caninum.	https://dx.doi.org/10.1111/j.1440-1746.1996.tb01696.x	Croese J Fairley S Loukas A Hack J Stronach P	Journal of Gastroenterology & Hepatology	1996
961	Can Ascaris suum cause visceral larva migrans?.	https://dx.doi.org/10.1016/s0140-6736(05)65117-3	Petithory JC	Lancet	1996
962	Plasma thrombospondin levels in sheep with allergic asthma.	https://dx.doi.org/10.1378/chest.109.6.1614	Huang S-W Kao K-J Abraham WM	Chest	1996
963	High prevalence of Ancylostoma spp. infection in dogs, associated with endemic focus of human cutaneous larva migrans, in Tacuarembo, Uruguay.	https://dx.doi.org/10.1051/parasite/1996032131	Malgor R Oku Y Gallardo R Yarzabal I	Parasite	1996
964	BSTI, a trypsin inhibitor from skin secretions of Bombina bombina related to protease inhibitors of nematodes.	https://dx.doi.org/10.1002/pro.5560050220	Mignogna G Pascarella S Wechselberger C Hinterleitner C Mollay C Amiconi G Barra D Kreil G	Protein Science	1996	https://pmc.ncbi.nlm.nih.gov/articles/PMC2143335
965	Anticoagulant repertoire of the hookworm Ancylostoma caninum.	https://dx.doi.org/10.1073/pnas.93.5.2149	Stassens P Bergum PW Gansemans Y Jespers L Laroche Y Huang S Maki S Messens J Lauwereys M Cappello M Hotez PJ Lasters I Vlasuk GP	Proceedings of the National Academy of Sciences of the United States of America	1996	https://pmc.ncbi.nlm.nih.gov/articles/PMC39925
966	Immunoglobulin G subclass antibodies against excretory/secretory antigens of Ancylostoma caninum in human enteric infections.	https://dx.doi.org/10.4269/ajtmh.1996.54.672	Loukas A Opdebeeck J Croese J Prociv P	American Journal of Tropical Medicine & Hygiene	1996
967	Solvent-accessible residues on the metal ion-dependent adhesion site face of integrin CR3 mediate its binding to the neutrophil inhibitory factor.	https://dx.doi.org/10.1074/jbc.271.27.15858	Rieu P Sugimori T Griffith DL Arnaout MA	Journal of Biological Chemistry	1996
968	Overlapping, but not identical, sites are involved in the recognition of C3bi, neutrophil inhibitory factor, and adhesive ligands by the alphaMbeta2 integrin.	https://dx.doi.org/10.1074/jbc.271.30.18211	Zhang L Plow EF	Journal of Biological Chemistry	1996
969	An outbreak of visceral larva migrans due to Ascaris suum in Kyushu, Japan.	https://dx.doi.org/10.1016/s0140-6736(96)90844-2	Maruyama H Nawa Y Noda S Mimori T Choi WY	Lancet	1996
970	Isolation and characterization of porcine cationic eosinophil granule proteins.	https://dx.doi.org/10.1159/000237277	Fornhem C Peterson CG Alving K	International Archives of Allergy & Immunology	1996
971	New anticoagulant prompts bad blood between partners.	https://dx.doi.org/10.1126/science.271.5257.1800a	Friedly J	Science	1996
972	In vitro and in vivo effects of leukotriene B4 antagonism in a primate model of asthma.	https://dx.doi.org/10.1172/JCI118426	Turner CR Breslow R Conklyn MJ Andresen CJ Patterson DK Lopez-Anaya A Owens B Lee P Watson JW Showell HJ	Journal of Clinical Investigation	1996	https://pmc.ncbi.nlm.nih.gov/articles/PMC507028
973	Helminths as heirlooms and souvenirs: a review of new world paleoparasitology.	https://dx.doi.org/10.1016/0169-4758(90)90223-q	Kliks MM	Parasitology Today	1990
974	[A Study On The Intestinal Helminths Of The Patients In A Leprosarium In Korea]. [Korean]	https://dx.doi.org/10.3347/kjp.1983.21.1.102	Hong ST Hong SJ Lee SH Kim IS Shin JS	Kisaengch'Ung Hak Chapchi	1983
975	[Experimental Studies On The Efficacy Of Thiabendazole Against The Migratory Stages Of Ascarids In Mouse]. [Korean]	https://dx.doi.org/10.3347/kjp.1967.5.1.35	Cho MJ	Kisaengch'Ung Hak Chapchi	1967
976	[Studies on the intradermal reactions with the fractions of Ascaris lumbricoides]. [Korean]	https://dx.doi.org/10.3347/kjp.1967.5.1.17	Lee CW	Kisaengch'Ung Hak Chapchi	1967
977	Acute Atypical Bovine Pneumonia Caused by Ascaris Lumbricoides.		Allen GW	Canadian Journal of Comparative Medicine & Veterinary Science	1962	https://pmc.ncbi.nlm.nih.gov/articles/PMC1583574
978	Glycogen 8. The glycogen of Ascaris lumbricoides from the pig.	https://dx.doi.org/10.1042/bj0360037	Baldwin E King HK	Biochemical Journal	1942	https://pmc.ncbi.nlm.nih.gov/articles/PMC1265658
979	Surface expression and ligand-based selection of cDNAs fused to filamentous phage gene VI.	https://dx.doi.org/10.1038/nbt0495-378	Jespers LS Messens JH De Keyser A Eeckhout D Van den Brande I Gansemans YG Lauwereys MJ Vlasuk GP Stanssens PE	Bio/Technology	1995
980	The specificity of the human IgE response to Necator americanus.	https://dx.doi.org/10.1111/j.1365-3024.1995.tb01005.x	Pritchard DI Walsh EA	Parasite Immunology	1995
981	Viability of Ascaris suum, Ascaris lumbricoides and Trichuris muris eggs to alkaline pH and different temperatures.		Ghiglietti R Rossi P Ramsan M Colombi A	Parassitologia	1995
982	[Intestinal geohelminthosis in man and domestic animals in the riverside sections of the Valdivia River Basin, Chile]. [Review] [82 refs] [Spanish]		Torres P Franjola R Perez J Auad S Hermosilla C Flores L Riquelme J Salazar S Miranda JC Montefusco A	Boletin Chileno de Parasitologia	1995
983	Allergen-induced late airways reactions in the pig. Influence of endogenous and exogenous glucocorticoids.		Fornhem C	Acta Physiologica Scandinavica. Supplementum	1995
984	Amplification and characterization of cysteine proteinase genes from nematodes.		Harrop SA Prociv P Brindley PJ	Tropical Medicine & Parasitology	1995
985	Eosinophilic enteritis in northeastern Australia. Pathology, association with Ancylostoma caninum, and implications.	https://dx.doi.org/10.1097/00000478-199503000-00011	Walker NI Croese J Clouston AD Parry M Loukas A Prociv P	American Journal of Surgical Pathology	1995
986	Immunohistochemical localization of excretory/secretory antigens in adult Ancylostoma caninum using monoclonal antibodies and infected human sera.	https://dx.doi.org/10.1111/j.1365-3024.1995.tb00963.x	Sawangjaroen N Opdebeeck JP Prociv P	Parasite Immunology	1995
987	Seasonal influence on human enteric infection by Ancylostoma caninum.	https://dx.doi.org/10.4269/ajtmh.1995.53.158	Croese J	American Journal of Tropical Medicine & Hygiene	1995
988	Ancylostoma caninum anticoagulant peptide: a hookworm-derived inhibitor of human coagulation factor Xa.	https://dx.doi.org/10.1073/pnas.92.13.6152	Cappello M Vlasuk GP Bergum PW Huang S Hotez PJ	Proceedings of the National Academy of Sciences of the United States of America	1995	https://pmc.ncbi.nlm.nih.gov/articles/PMC41660
989	Initiation of chemical studies on the immunoreactive glycolipids of adult Ascaris suum.	https://dx.doi.org/10.1017/s0031182000065331	Dennis RD Baumeister S Smuda C Lochnit C Waider T Geyer E	Parasitology	1995
990	Neutrophil inhibitory factor prevents neutrophil-dependent lung injury.		Barnard JW Biro MG Lo SK Ohno S Carozza MA Moyle M Soule HR Malik AB	Journal of Immunology	1995
991	Loa loa: structural diversity of a 15-kDa repetitive antigen.	https://dx.doi.org/10.1006/expr.1995.1103	Ajuh PM Akue JP Boutin P Everaere S Egwang TG	Experimental Parasitology	1995
992	Caenorhabditis elegans UBC-1, a ubiquitin-conjugating enzyme homologous to yeast RAD6/UBC2, contains a novel carboxy-terminal extension that is conserved in nematodes.	https://dx.doi.org/10.1089/dna.1995.14.883	Leggett DS Jones D Candido EP	DNA & Cell Biology	1995
993	Characterization and localization of cathepsin B proteinases expressed by adult Ancylostoma caninum hookworms.	https://dx.doi.org/10.1016/0166-6851(95)00045-3	Harrop SA Sawangjaroen N Prociv P Brindley PJ	Molecular & Biochemical Parasitology	1995
994	Human enteric infection with canine hookworms.	https://dx.doi.org/10.7326/0003-4819-120-5-199403010-00003	Croese J Loukas A Opdebeeck J Fairley S Prociv P	Annals of Internal Medicine	1994
995	Immunologic incrimination of Ancylostoma caninum as a human enteric pathogen.	https://dx.doi.org/10.4269/ajtmh.1994.50.69	Loukas A Opdebeeck J Croese J Prociv P	American Journal of Tropical Medicine & Hygiene	1994
996	Occult enteric infection by Ancylostoma caninum: a previously unrecognized zoonosis.	https://dx.doi.org/10.1016/s0016-5085(94)93907-1	Croese J Loukas A Opdebeeck J Prociv P	Gastroenterology	1994
997	[Ascaridiasis zoonoses: visceral larva migrans syndromes]. [Review] [20 refs] [French]		Petithory JC Beddok A Quedoc M	Bulletin de l Academie Nationale de Medecine	1994
998	Cryopreservation of human hookworms.		Nolan TJ Bhopale VM Megyeri Z Schad GA	Journal of Parasitology	1994
999	Secretion of cysteine proteinase activity by the zoonotic hookworm Ancylostoma caninum.	https://dx.doi.org/10.4269/ajtmh.1994.51.341	Dowd AJ Dalton JP Loukas AC Prociv P Brindley PJ	American Journal of Tropical Medicine & Hygiene	1994
1000	Hyaluronidases of the gastrointestinal invasive nematodes Ancylostoma caninum and Anisakis simplex: possible functions in the pathogenesis of human zoonoses.	https://dx.doi.org/10.1093/infdis/170.4.918	Hotez P Cappello M Hawdon J Beckers C Sakanari J	Journal of Infectious Diseases	1994
1001	A hookworm glycoprotein that inhibits neutrophil function is a ligand of the integrin CD11b/CD18.		Moyle M Foster DL McGrath DE Brown SM Laroche Y De Meutter J Stanssens P Bogowitz CA Fried VA Ely JA et al	Journal of Biological Chemistry	1994
1002	Pyruvate dehydrogenase complexes from the equine nematode, Parascaris equorum, and the canine cestode, Dipylidium caninum, helminths exhibiting anaerobic mitochondrial metabolism.	https://dx.doi.org/10.1016/0166-6851(94)00134-0	Diaz F Komuniecki RW	Molecular & Biochemical Parasitology	1994
1003	Effect of papaya latex against Ascaris suum in naturally infected pigs.	https://dx.doi.org/10.1017/s0022149x00001619	Satrija F Nansen P Bjorn H Murtini S He S	Journal of Helminthology	1994
1004	Cutaneous larva migrans in travelers: synopsis of histories, symptoms, and treatment of 98 patients.	https://dx.doi.org/10.1093/clinids/19.6.1062	Jelinek T Maiwald H Nothdurft HD Loscher T	Clinical Infectious Diseases	1994
1005	The A-domain of beta 2 integrin CR3 (CD11b/CD18) is a receptor for the hookworm-derived neutrophil adhesion inhibitor NIF.	https://dx.doi.org/10.1083/jcb.127.6.2081	Rieu P Ueda T Haruta I Sharma CP Arnaout MA	Journal of Cell Biology	1994	https://pmc.ncbi.nlm.nih.gov/articles/PMC2120307
1006	Immune responses to nematode exoantigens: sensitizing antibodies and basophil histamine release.	https://dx.doi.org/10.1111/j.1398-9995.1994.tb00835.x	Nielsen BW Lind P Hansen B Reimert CM Nansen P Schiotz PO	Allergy	1994
1007	Trichuris vulpis infection in an Indian tribal population.		Singh S Samantaray JC Singh N Das GB Verma IC	Journal of Parasitology	1993
1008	A field and laboratory evaluation of a commercial ELISA for the detection of Giardia coproantigens in humans and dogs.	https://dx.doi.org/10.1016/0035-9203(93)90414-l	Hopkins RM Deplazes P Meloni BP Reynoldson JA Thompson RC	Transactions of the Royal Society of Tropical Medicine & Hygiene	1993
1009	Inhalation of platelet-activating factor increases respiratory resistance in rats: determination by means of an astograph under nonanesthetized conditions.	https://dx.doi.org/10.1002/lary.5541030411	Kosugi T Saitoh S Tamaki N Hanashiro K Nakahodo K Nakamura M	Laryngoscope	1993
1010	The prevalence of Giardia and other intestinal parasites in children, dogs and cats from aboriginal communities in the Kimberley.	https://dx.doi.org/10.5694/j.1326-5377.1993.tb121692.x	Meloni BP Thompson RC Hopkins RM Reynoldson JA Gracey M	Medical Journal of Australia	1993
1011	Observations on the feeding behaviour of parasitic third-stage hookworm larvae.	https://dx.doi.org/10.1017/s0031182000074953	Hawdon JM Volk SW Rose R Pritchard DI Behnke JM Schad GA	Parasitology	1993
1012	Cloning and nucleotide sequence of a full-length cDNA encoding Ascaris suum malic enzyme.	https://dx.doi.org/10.1006/abbi.1993.1032	Kulkarni G Cook PF Harris BG	Archives of Biochemistry & Biophysics	1993
1013	Comparative study of Trichuris trichiura from non-human primates and from man, and their difference with T. suis.	https://dx.doi.org/10.1292/jvms.55.363	Ooi HK Tenora F Itoh K Kamiya M	Journal of Veterinary Medical Science	1993
1014	The ecology of animal parasitic nematodes in endemic areas of Jos, Nigeria.		Onwuliri CO Anosike JC Nkem CN Payne VK	Applied Parasitology	1993
1015	Intestinal parasite infections in the inhabitants along the Hantan River, Chorwon-gun.	https://dx.doi.org/10.3347/kjp.1993.31.4.375	Park MS Kim SW Yang YS Park CH Lee WT Kim CU Lee EM Lee SU Huh S	Korean Journal of Parasitology	1993
1016	Characterization of cDNA clones for the 2-methyl branched-chain enoyl-CoA reductase. An enzyme involved in branched-chain fatty acid synthesis in anaerobic mitochondria of the parasitic nematode Ascaris suum.		Duran E Komuniecki RW Komuniecki PR Wheelock MJ Klingbeil MM Ma YC Johnson KR	Journal of Biological Chemistry	1993
1017	Inhibition of antigen-induced airway and cutaneous responses by heparin: a pharmacodynamic study.	https://dx.doi.org/10.1152/jappl.1993.74.4.1492	Ahmed T Syriste T Lucio J Abraham W Robinson M D'Brot J	Journal of Applied Physiology	1993
1018	The ABA-1 allergen of the nematode Ascaris suum: epitope stability, mass spectrometry, and N-terminal sequence comparison with its homologue in Toxocara canis.	https://dx.doi.org/10.1111/j.1365-2249.1993.tb05958.x	Christie JF Dunbar B Kennedy MW	Clinical & Experimental Immunology	1993	https://pmc.ncbi.nlm.nih.gov/articles/PMC1554889
1019	Ascaris suum: are trypsin inhibitors involved in species specificity of Ascarid nematodes?.	https://dx.doi.org/10.1016/0014-4894(92)90126-u	Hawley JH Peanasky RJ	Experimental Parasitology	1992
1020	Immunoepidemiology of Ascaris lumbricoides: relationships between antibody specificities, exposure and infection in a human community.	https://dx.doi.org/10.1017/s0031182000060893	Haswell-Elkins MR Leonard H Kennedy MW Elkins DB Maizels RM	Parasitology	1992
1021	Biochemical analysis of jejunal brush border membrane of golden hamster: pathogenic modulations due to ancylostomiasis.		Mukerjee S Upreti RK Tekwani BL Kidwai AM	Indian Journal of Biochemistry & Biophysics	1992
1022	Polar zipper sequence in the high-affinity hemoglobin of Ascaris suum: amino acid sequence and structural interpretation.	https://dx.doi.org/10.1073/pnas.89.10.4638	De Baere I Liu L Moens L Van Beeumen J Gielens C Richelle J Trotman C Finch J Gerstein M Perutz M	Proceedings of the National Academy of Sciences of the United States of America	1992	https://pmc.ncbi.nlm.nih.gov/articles/PMC49138
1023	Purification of glutathione reductase from muscle of the adult parasitic nematode Ascaris suum.	https://dx.doi.org/10.1016/0166-6851(92)90084-w	Komuniecki R Bruchhaus I Ilg T Wilson K Zhang Y Fairlamb AH	Molecular & Biochemical Parasitology	1992
1024	Distinction of human hookworm larvae based on lectin-binding characteristics.	https://dx.doi.org/10.1111/j.1365-3024.1992.tb00464.x	Kumar S Pritchard DI	Parasite Immunology	1992
1025	The mitochondrial genomes of two nematodes, Caenorhabditis elegans and Ascaris suum.	https://dx.doi.org/10.1093/genetics/130.3.471	Okimoto R Macfarlane JL Clary DO Wolstenholme DR	Genetics	1992	https://pmc.ncbi.nlm.nih.gov/articles/PMC1204866
1026	Resumption of feeding in vitro by hookworm third-stage larvae: a comparative study.		Hawdon JM Volk SW Pritchard DI Schad GA	Journal of Parasitology	1992
1027	Detection of circulating antigens in human trichinellosis.	https://dx.doi.org/10.1016/0035-9203(92)90316-5	Nishiyama T Araki T Mizuno N Wada T Ide T Yamaguchi T	Transactions of the Royal Society of Tropical Medicine & Hygiene	1992
1028	A monoclonal antibody-based immunodiagnostic assay for onchocerciasis.		Mbacham WF Titanji VP Thunberg L Holmdahl R Rubin K	Tropical Medicine & Parasitology	1992
1029	Standardization of dot-ELISA for the serological diagnosis of toxocariasis and comparison of the assay with ELISA.	https://dx.doi.org/10.1590/s0036-46651992000100010	Camargo ED Nakamura PM Vaz AJ da Silva MV Chieffi PP de Melo EO	Revista do Instituto de Medicina Tropical de Sao Paulo	1992
1030	[Detection of intestinal parasites from dogs in Tochigi-City in 1979 and 1991]. [Japanese]	https://dx.doi.org/10.11150/kansenshogakuzasshi1970.66.1449	Asano K Iwashita E Asano R Hokari S Arashima Y Kawano K	Kansenshogaku Zasshi - Journal of the Japanese Association for Infectious Diseases	1992
1031	Detection of antibodies to secretions of Ancylostoma caninum in human eosinophilic enteritis.	https://dx.doi.org/10.1016/0035-9203(92)90175-c	Loukas A Croese J Opdebeeck J Prociv P	Transactions of the Royal Society of Tropical Medicine & Hygiene	1992
1032	Hookworm folliculitis.		Miller AC Walker J Jaworski R de Launey W Paver R	Archives of Dermatology	1991
1033	A seroepidemiologic survey of human dirofilariosis in Western Spain.		Simon F Muro A Cordero M Martin J	Tropical Medicine & Parasitology	1991
1034	Current status of food-borne parasitic zoonoses in Singapore. [Review] [23 refs]		Singh M Hian YE Lay-Hoon C	Southeast Asian Journal of Tropical Medicine & Public Health	1991
1035	Larval exoantigens from ascarid nematodes are potent inducers of histamine release from human blood basophils.	https://dx.doi.org/10.1111/j.1365-2222.1991.tb03202.x	Windelborg Nielsen B Lind P Hansen B Nansen P Schiotz PO	Clinical & Experimental Allergy	1991
1036	The complete primary structure of a nematode alpha 2(IV) collagen and the partial structural organization of its gene.		Pettitt J Kingston IB	Journal of Biological Chemistry	1991
1037	[Analysis of antigens defined by anti-Anisakis larvae antibodies of IgE and IgG type in the sera of patients with acute gastrointestinal anisakiasis]. [Japanese]		Nakata H Yamamoto Y Yamamoto Y	Nippon Shokakibyo Gakkai Zasshi - Japanese Journal of Gastroenterology	1990
1038	ELISA detection of O. volvulus antigenemia in snip-positive patients by monoclonal antibodies directed against a 56 kD glycoprotein of Ascaris suum.		Nignan A Millot G Le Bras J Savel J	Acta Leidensia	1990
1039	The specificity of the antibody response to internal antigens of Ascaris: heterogeneity in infected humans, and MHC (H-2) control of the repertoire in mice.	https://dx.doi.org/10.1111/j.1365-2249.1990.tb05237.x	Kennedy MW Tomlinson LA Fraser EM Christie JF	Clinical & Experimental Immunology	1990	https://pmc.ncbi.nlm.nih.gov/articles/PMC1535289
1040	N-terminal amino acid sequence identity between a major allergen of Ascaris lumbricoides and Ascaris suum, and MHC-restricted IgE responses to it.		Christie JF Dunbar B Davidson I Kennedy MW	Immunology	1990	https://pmc.ncbi.nlm.nih.gov/articles/PMC1385635
1041	Metalloproteases of infective Ancylostoma hookworm larvae and their possible functions in tissue invasion and ecdysis.	https://dx.doi.org/10.1128/iai.58.12.3883-3892.1990	Hotez P Haggerty J Hawdon J Milstone L Gamble HR Schad G Richards F	Infection & Immunity	1990	https://pmc.ncbi.nlm.nih.gov/articles/PMC313750
1042	Use of monoclonal antibodies for the characterization of Onchocerca volvulus antigens.		Wandji K Cesbron JY Dissous C Taylor DW Haque A Lutsch C Capron A	Tropical Medicine & Parasitology	1990
1043	[Parasitism in fishes and human riverside communities of the Huillinco and Natri lakes (Great Island of Chiloe), Chile]. [Spanish]		Torres P Ruiz E Rebolledo C Mira A Cubillos V Navarrete N Gesche W Montefusco A Valdes L Alberdi A	Boletin Chileno de Parasitologia	1990
1044	Human eosinophilic enteritis caused by dog hookworm Ancylostoma caninum.	https://dx.doi.org/10.1016/0140-6736(90)91186-e	Prociv P Croese J	Lancet	1990
1045	Musca domestica as a carrier of intestinal helminths in Calabar, Nigeria.		Umeche N Mandah LE	East African Medical Journal	1989
1046	Variations in egg size of Trichuris trichiura.	https://dx.doi.org/10.1007/BF00930964	Yoshikawa H Yamada M Matsumoto Y Yoshida Y	Parasitology Research	1989
1047	[Immunoenzymatic evaluation of serum IgE in onchocerciasis in Chiapas, Mexico]. [Spanish]		Pedroza Jurado E Martinez Trujillo C Ocampo Lujano A Huerta Lopez JG	Salud Publica de Mexico	1989
1048	Detection of giardia antigen in stool samples by a semi-quantitative enzyme immunoassay (EIA) test.	https://dx.doi.org/10.3109/00365548909167450	Wienecka J Olding-Stenkvist E Schroder H Huldt G	Scandinavian Journal of Infectious Diseases	1989
1049	Filarial parasites exhibit unusually high levels of choline acetyltransferase activity.	https://dx.doi.org/10.1016/0166-6851(89)90212-0	Swamy KH	Molecular & Biochemical Parasitology	1989
1050	Helminth ova in soil from children's playgrounds in Calabar, Nigeria.		Umeche N	Central African Journal of Medicine	1989
1051	Role of arachidonic acid metabolites in allergen-induced late responses. [Review] [29 refs]	https://dx.doi.org/10.1159/000195777	Abraham WM Perruchoud AP	Respiration	1989
1052	Environmental contamination by Toxocara sp eggs in public areas of Salvador, Bahia State, Brazil.	https://dx.doi.org/10.1590/s0037-86821989000400005	Alcantara N Bavia E Silvao RM Carvalho E	Revista Da Sociedade Brasileira de Medicina Tropical	1989
1053	Leukotriene C4 and B4 in bronchoalveolar lavage fluid during biphasic allergic bronchoconstriction in sheep.	https://dx.doi.org/10.1164/ajrccm/139.3.725	Okayama H Aikawa T Ohtsu H Sasaki H Takishima T	American Review of Respiratory Disease	1989
1054	[Three recent cases of ascariasis in northern Kyushu]. [Japanese]	https://dx.doi.org/10.7888/juoeh.10.123	Makiya K Tsukamoto M Unoki H Sujita K Mori N Miki T Yokoyama M	Journal of Uoeh	1988
1055	[Inhibitory effects of extracts of Ascaris suum on human blood coagulation]. [Chinese]		Zhao WC	Chung-Kuo Chi Sheng Chung Hsueh Yu Chi Sheng Chung Ping Tsa Chih Chinese Journal of Parasitology & Parasitic Diseases	1988
1056	The polyamine metabolism of filarial worms as chemotherapeutic target. [Review] [26 refs]	https://dx.doi.org/10.1007/978-1-4684-5637-0_65	Muller S Wittich RM Walter RD	Advances in Experimental Medicine & Biology	1988
1057	The secreted and somatic antigens of the third stage larva of Anisakis simplex, and antigenic relationship with Ascaris suum, Ascaris lumbricoides, and Toxocara canis.	https://dx.doi.org/10.1016/0166-6851(88)90143-0	Kennedy MW Tierney J Ye P McMonagle FA McIntosh A McLaughlin D Smith JW	Molecular & Biochemical Parasitology	1988
1058	An immunochemical investigation of the allergens from Ascaris suum perienteric fluid. Cross-reactivity, molecular weight distribution and correlation with phosphorylcholine-containing components.	https://dx.doi.org/10.1159/000234177	McWilliam AS Stewart GA Turner KJ	International Archives of Allergy & Applied Immunology	1987
1059	Comparative study of different doses of mebendazole in hookworm infection.		Nontasut P Singhasivanon V Maipanich W Yamput S Visiassuk K	Southeast Asian Journal of Tropical Medicine & Public Health	1987
1060	[Immunoenzyme (ELISA) diagnosis of onchocerciasis: use of an antigenic fraction of Ascaris suum]. [French]		Nignan A Le Bras J Savel J	Annales de la Societe Belge de Medecine Tropicale	1987
1061	[Comparative studies on Slab-PAGE of proteins of Ascaris lumbricoides, Ascaris suum and Toxocara canis]. [Chinese]		Luo ZJ Liu Q Wang L Tian GZ Hu XS Ran RT Huang DH	Hua-Hsi i Ko Ta Hsueh Hsueh Pao [Journal of West China University of Medical Sciences]	1987
1062	Homology and heterology between the secreted antigens of the parasitic larval stages of Ascaris lumbricoides and Ascaris suum.		Kennedy MW Qureshi F Haswell-Elkins M Elkins DB	Clinical & Experimental Immunology	1987	https://pmc.ncbi.nlm.nih.gov/articles/PMC1542555
1063	[Effects of various anti-hookworm drugs on the cholinesterase activity of Necator americanus, Ancylostoma duodenale, Ancylostoma caninum and Nippostrongylus braziliensis]. [Chinese]		Ren HN Luo KJ Cheng BZ	Chung-Kuo Chi Sheng Chung Hsueh Yu Chi Sheng Chung Ping Tsa Chih Chinese Journal of Parasitology & Parasitic Diseases	1987
1064	Ascaris suum: human lymphocyte mitogenic factor content.	https://dx.doi.org/10.1016/0014-4894(87)90010-5	Sasagawa S Suzuki K Fujikura T	Experimental Parasitology	1987
1065	Ascaris lumbricoides suum: thermal death time of unembryonated eggs.	https://dx.doi.org/10.1016/0014-4894(87)90016-6	Barnard RJ Bier JW Jackson GJ McClure FD	Experimental Parasitology	1987
1066	The epidemiology of cryptosporidiosis and other intestinal parasitoses in children in southern Guinea-Bissau.	https://dx.doi.org/10.1016/0035-9203(87)90054-x	Carstensen H Hansen HL Kristiansen HO Gomme G	Transactions of the Royal Society of Tropical Medicine & Hygiene	1987
1067	Visceral larva migrans caused by Trichuris vulpis presenting as a pulmonary mass.	https://dx.doi.org/10.1136/thx.42.12.990	Masuda Y Kishimoto T Ito H Tsuji M	Thorax	1987	https://pmc.ncbi.nlm.nih.gov/articles/PMC461067
1068	Biochemical and immunological systematics of some ascaridoid nematodes: genetic divergence between congeners.		Nadler SA	Journal of Parasitology	1987
1069	Experimental infection of humans with Ancylostoma ceylanicum: clinical, parasitological, haematological and immunological findings.		Carroll SM Grove DI	Tropical & Geographical Medicine	1986
1070	Late pulmonary responses induced by Ascaris allergen in conscious squirrel monkeys.	https://dx.doi.org/10.1152/jappl.1986.61.6.2081	Hamel R McFarlane CS Ford-Hutchinson AW	Journal of Applied Physiology	1986
1071	[Preliminary karyotype studies on Ascaris lumbricoides and Ascaris suum from Guangzhou]. [Chinese]		He L Min XT Liu GZ Xu PB Li WS	Chi Sheng Chung Hsueh Yu Chi Sheng Chung Ping Tsa Chih Journal of Parasitology & Parasitic Diseases	1986
1072	[Quantitative comparison of amino acids in adult proteins of Ascaris lumbricoides, Ascaris suum and Toxocara canis]. [Chinese]		Luo ZJ Liu Q Wang L Hu XS	Hua-Hsi i Ko Ta Hsueh Hsueh Pao [Journal of West China University of Medical Sciences]	1986
1073	Human cases of infection with canine whipworms, Trichuris vulpis (Froelich, 1789), in Japan.	https://dx.doi.org/10.7883/yoken1952.39.177	Kagei N Hayashi S Kato K	Japanese Journal of Medical Science & Biology	1986
1074	Mansonella ozzardi in Haiti. IV. Evaluation of antibody reactivity to heterologous antigens.		Katz SP Raccurt CP Lowrie RC Jr Boncy J Leiva LM	American Journal of Tropical Medicine & Hygiene	1986
1075	Studies on bronchial hyperreactivity, allergic responsiveness, and asthma in rural and urban children of the highlands of Papua New Guinea.	https://dx.doi.org/10.1016/0091-6749(86)90345-3	Turner KJ Dowse GK Stewart GA Alpers MP	Journal of Allergy & Clinical Immunology	1986
1076	The survival of parasite eggs throughout the soil profile.	https://dx.doi.org/10.1017/s003118200006282x	Storey GW Phillips RA	Parasitology	1985
1077	Ascaris lumbricoides in Canada: a reply to D.A. Denham.	https://dx.doi.org/10.1016/0035-9203(85)90269-x	Eaton RD	Transactions of the Royal Society of Tropical Medicine & Hygiene	1985
1078	Canine and human gastrointestinal helminthiasis of the Kainji Lake area, Nigeria.		Okaeme AN	International Journal of Zoonoses	1985
1079	Serodiagnosis of ocular toxocariasis: a comparison of two antigens.	https://dx.doi.org/10.1136/jcp.38.1.103	Glickman LT Grieve RB Lauria SS Jones DL	Journal of Clinical Pathology	1985	https://pmc.ncbi.nlm.nih.gov/articles/PMC499081
1080	Purification of an anticoagulant from the body fluid of Ascaris suum.	https://dx.doi.org/10.1016/0305-0491(84)90165-2	Howse DJ Potter JM Grove DI	Comparative Biochemistry & Physiology - B: Comparative Biochemistry	1984
1081	The anticoagulant effects of the hookworm, ancylostoma ceylanicum: observations on human and dog blood in vitro and infected dogs in vivo.		Carroll SM Howse DJ Grove DI	Thrombosis & Haemostasis	1984
1082	Investigation of the haemolytic effects of Ancylostoma ceylanicum: observations on infected dogs in vivo and human and dog blood in vitro.		Carroll SM Pryor J Kennett DW Grove DI	Southeast Asian Journal of Tropical Medicine & Public Health	1984
1083	Use of a RAST technique with Ascaris suum allergen to detect A. lumbricoides infestation.		Macfarlane CM Shephard EG	South African Medical Journal. Suid-Afrikaanse Tydskrif Vir Geneeskunde	1984
1084	Some experimental approaches to the study of nutrition and parasitic infection.		Nesheim MC	Federation Proceedings	1984
1085	Immunodiagnosis of giardiasis by ELISA and studies on cross-reactivity between the anti-Giardia lamblia antibodies and some heterologous parasitic antigens and fractions.	https://dx.doi.org/10.1080/00034983.1984.11811819	Haralabidis ST	Annals of Tropical Medicine & Parasitology	1984
1086	Prevalence of Ascaris lumbricoides infection in a small Nova Scotian community.	https://dx.doi.org/10.4269/ajtmh.1984.33.595	Embil JA Pereira LH White FM Garner JB Manuel FR	American Journal of Tropical Medicine & Hygiene	1984
1087	Parasitological, hematologic, and immunologic responses in acute and chronic infections of dogs with Ancylostoma ceylanicum: a model of human hookworm infection.	https://dx.doi.org/10.1093/infdis/150.2.284	Carroll SM Grove DI	Journal of Infectious Diseases	1984
1088	Immunomodulation by nematodes: a review. [Review] [123 refs]	https://dx.doi.org/10.1016/0304-4017(84)90098-0	Barriga OO	Veterinary Parasitology	1984
1089	Detection of circulating toxocaral antigens in dogs by sandwich enzyme-immunoassay.		Matsumura K Kazuta Y Endo R Tanaka K	Immunology	1984	https://pmc.ncbi.nlm.nih.gov/articles/PMC1454446
1090	Indication of a certain molecular correlation between rat IgE and human IgE.		Gillissen G Schweizer K Hoffmann D	Allergologia et Immunopathologia	1984
1091	Canine biliary carcinoma: epidemiological comparisons with man.	https://dx.doi.org/10.1016/0021-9975(83)90047-6	Hayes HM Jr Morin MM Rubenstein DA	Journal of Comparative Pathology	1983
1092	Canine biliary carcinoma: epidemiological comparisons with man.	https://dx.doi.org/10.1016/0021-9975(83)90047-6	Hayes HM Jr Morin MM Rubenstein DA	Journal of Comparative Pathology	1983
1093	The measurement of Ascaris suum protein by radioimmunoassay in sera from patients with helminthiasis and with gastrointestinal diseases.	https://dx.doi.org/10.1017/s0031182000050459	Tanaka K Kawamura H Tohgi N Tsuji M Miyachi Y Miyoshi A	Parasitology	1983
1094	A study of human and porcine Ascariasis in a rural area of South-West Nigeria.		Kofie BA Dipeolu OO	International Journal of Zoonoses	1983
1095	Inhibition of human blood clotting by extracts of Ascaris suum.		Crawford GP Howse DJ Grove DI	Journal of Parasitology	1982
1096	A radioallergosorbent test (RAST) for Ascaris lumbricoides.	https://dx.doi.org/10.1111/j.1398-9995.1982.tb01905.x	Shephard EG Macfarlane CM Joubert JR	Allergy	1982
1097	Cutaneous larva migrans in northern climates. A souvenir of your dream vacation.	https://dx.doi.org/10.1016/s0190-9622(82)70122-7	Edelglass JW Douglass MC Stiefler R Tessler M	Journal of the American Academy of Dermatology	1982
1098	Ascariasis: host-pathogen biology. [Review] [70 refs]	https://dx.doi.org/10.1093/4.4.806	Pawlowski ZS	Reviews of Infectious Diseases	1982
1099	[The analysis of immunologically similar substance with Ascaris suum specific protein in rat colon mucosa (author's transl)]. [Japanese]		Tanaka K Kawamura H Tohgi N Tsuji M Hirabayashi N Yamada H Miyachi Y Miyoshi A	Nippon Shokakibyo Gakkai Zasshi - Japanese Journal of Gastroenterology	1981
1100	[Visceral larva migrans caused by Ancylostoma caninum]. [Italian]		Gandullia E Lignana E Rabagliati AM Penna R	Minerva Pediatrica	1981
1101	Studies on trematodes of the family Heterophyidae (Odhner, 1914) in Iran: 1. Preliminary epidemiological surveys in man and carnivores in Khuzestan.	https://dx.doi.org/10.1017/s0022149x00027851	Massoud J Jalali H Reza M	Journal of Helminthology	1981
1102	Anthelmintic efficacy of amoscanate (C 9333-Go/CGP 4540) against various infections in rodents, dogs and monkeys.	https://dx.doi.org/10.4269/ajtmh.1981.30.992	Sen HG Deb BN	American Journal of Tropical Medicine & Hygiene	1981
1103	Visceral larva migrans and Trichuris vulpis.	https://dx.doi.org/10.1136/adc.56.5.406	Coulter JB Jewsbury JM Beesley WN Bailey W	Archives of Disease in Childhood	1981	https://pmc.ncbi.nlm.nih.gov/articles/PMC1627429
1104	Serodiagnosis of human strongyloidiasis by an enzyme-linked immunosorbent assay.	https://dx.doi.org/10.1016/0035-9203(81)90156-5	Carroll SM Karthigasu KT Grove DI	Transactions of the Royal Society of Tropical Medicine & Hygiene	1981
1105	Diagnosis of human strongyloidiasis by immunofluorescence, using Strongyloides ratti and S. stercoralis larvae.	https://dx.doi.org/10.4269/ajtmh.1981.30.344	Grove DI Blair AJ	American Journal of Tropical Medicine & Hygiene	1981
1106	Immunodiagnosis of parasitic zoonoses: sensitivity and specificity of in vitro lymphocyte proliferative responsiveness using nematode antigens purified by affinity chromatography.	https://dx.doi.org/10.1016/0035-9203(81)90004-3	Welch JS Dobson C	Transactions of the Royal Society of Tropical Medicine & Hygiene	1981
1107	Homology between roundworm (Ascaris) and hookworm (N. americanus) antigens detected by human IgE antibodies.	https://dx.doi.org/10.1038/icb.1980.25	Turner KJ Fisher EH McWilliam AS	Australian Journal of Experimental Biology & Medical Science	1980
1108	Infection of man with Trichuris vulpis, the whipworm of dogs.	https://dx.doi.org/10.4269/ajtmh.1980.29.1205	Kenney M Yermakov V	American Journal of Tropical Medicine & Hygiene	1980
1109	Visceral larva migrans caused by Trichuris vulpis.	https://dx.doi.org/10.1136/adc.55.8.631	Sakano T Hamamoto K Kobayashi Y Sakata Y Tsuji M Usui T	Archives of Disease in Childhood	1980	https://pmc.ncbi.nlm.nih.gov/articles/PMC1627048
1110	Identification and quantification of some elements in the hog roundworm, Ascaris lumbricoides suum, and certain tissues of its host.	https://dx.doi.org/10.1016/0020-7519(80)90016-8	Greichus A Greichus YA	International Journal for Parasitology	1980
1111	Prevalence of intestinal parasitic infections among inhabitants of Tan-nan village, Nantou County, Taiwan.		Chiu JK Chiu PC Tseng PT	Chung-Hua Min Kuo Wei Sheng Wu Hsueh Tsa Chih - Chinese Journal of Microbiology	1979
1112	[Facts that explain the host specificity of helminths]. [Russian]		Zaiats RG	Parazitologiia	1978
1113	Intestinal obstruction due to Ascaris suum infection.	https://dx.doi.org/10.1016/0035-9203(78)90315-2	Davies NJ Goldsmid JM	Transactions of the Royal Society of Tropical Medicine & Hygiene	1978
1114	Infection of man with Trichuris vulpis, the whipworm of dogs.	https://dx.doi.org/10.1093/ajcp/69.2.199	Kenney M Eveland LK	American Journal of Clinical Pathology	1978
1115	[A case of relapsing cutaneous larva migrans transmitted by a cheetah (Acinonyx jubatus)]. [Italian]		Fuga G Nuti M Macchioni G Gadale O	Parassitologia	1978
1116	In vitro thymidine kinase activity: present in Hymenolepis diminuta (Cestoda) and Moniliformis dubius (Acanthocephala), but apparently lacking in Ascaris lumbricoides (Nematoda).		Farland WH MacInnis AJ	Journal of Parasitology	1978
1117	Immunodiagnosis of parasitic zoonoses: comparative efficacy of three immunofluorescence tests using antigens purified by affinity chromatography.	https://dx.doi.org/10.1016/0035-9203(78)90209-2	Welch JS Dobson C	Transactions of the Royal Society of Tropical Medicine & Hygiene	1978
1118	Isolation and partial characterization of trehalase from Ascaris muscle.		Lapp DF Mason SL	Journal of Parasitology	1978
1119	Reactivity and specificity of Trichinella spiralis fractions in cutaneous and serological tests.	https://dx.doi.org/10.1128/jcm.6.3.274-279.1977	Barriga OO	Journal of Clinical Microbiology	1977	https://pmc.ncbi.nlm.nih.gov/articles/PMC274752
1120	Intraocular IgE antibody induced in guinea pigs with Ascaris suum larvae.		Donnelly JJ Rockey JH Soulsby EJ	Investigative Ophthalmology & Visual Science	1977
1121	Naturally occurring inhibitors of intracellular proteinases.		Keilova H Tomasek V	Acta Biologica et Medica Germanica	1977
1122	Naturally occurring inhibitors of intracellular proteinases.		Keilova H Tomasek V	Acta Biologica et Medica Germanica	1977
1123	Skin penetration of infective hookworm larvae. II. The path of migration of infective larvae of Ancylostoma braziliense in the metacarpal foot pads of dogs.	https://dx.doi.org/10.1007/BF00389942	Vetter JC van der Linden ME	Zeitschrift fur Parasitenkunde	1977
1124	Skin penetration of infective hookworm larvae. I. The path of migration of infective larvae of Ancylostoma braziliense in canine skin.	https://dx.doi.org/10.1007/BF00389941	Vetter JC van der Linden ME	Zeitschrift fur Parasitenkunde	1977
1125	Ascaris suum: cuticular binding of the third component of complement by early larval stages.	https://dx.doi.org/10.1016/0014-4894(77)90115-1	Leventhal R Soulsby EJ	Experimental Parasitology	1977
1126	Toxocaral larva migrans: the use of larval secretory antigens in haemagglutination and soluble antigen fluorescent antibody tests.	https://dx.doi.org/10.1016/0035-9203(77)90144-4	de Savigny DH Tizard IR	Transactions of the Royal Society of Tropical Medicine & Hygiene	1977
1127	Anthelmintics. [Review] [27 refs]	https://dx.doi.org/10.2165/00003495-197713020-00002	Katz M	Drugs	1977
1128	[Immunological diagnosis of filariosis in persons returning from tropical countries and in European and indigenous inhabitants of endemic areas (author's transl)]. [German]	https://dx.doi.org/10.1007/BF01640784	Mannweiler E Buttner DW Mohr W Rollinghoff W Muhl H Lederer I Dietz G	Infection	1977
1129	IgE-type antibodies to Ascaris antigens in man.	https://dx.doi.org/10.1159/000231912	Tsuji M Hayashi T Yamamoto S Sakata Y Toshida T	International Archives of Allergy & Applied Immunology	1977
1130	Haemagglutination tests in the study of Ascaris epidemiology.	https://dx.doi.org/10.1080/00034983.1977.11687181	Jones HI	Annals of Tropical Medicine & Parasitology	1977
1131	The relationship between Trichuris trichiura (Linnaeus 1758) of man and Trichuris suis (Schrank 1788) of the pig.		Beer RJ	Research in Veterinary Science	1976
1132	Studies on species specificity of proteins in Ascaris lumbricoides and Ascaris suum.		Mikulikova L	Folia Parasitologica	1976
1133	Lung mechanics following antigen challenge of Ascaris suum-sensitive rhesus monkeys.	https://dx.doi.org/10.1152/jappl.1976.41.5.668	Pare PD Michound MC Hogg JC	Journal of Applied Physiology	1976
1134	Preliminary identification and characterization of antigen extracts from Onchocerca volvulus.		Marcoullis G Grasbeck R	Tropenmedizin und Parasitologie	1976
1135	[Experimental studies on anthelmintics (XXVI). Biochemical and pharmacological studies of 4-iodothymol on Ascaris lumbricoides suum]. [Japanese]		Tanizawa H Terada M Watanabe Y	Nippon Yakurigaku Zasshi - Folia Pharmacologica Japonica	1976
1136	The cat lung strip as an in vitro preparation of peripheral airways: a comparison of beta-adrenoceptor agonists, autacoids and anaphylactic challenge on the lung strip and trachea.	https://dx.doi.org/10.1111/j.1476-5381.1976.tb07694.x	Lulich KM Mitchell HW Sparrow MP	British Journal of Pharmacology	1976	https://pmc.ncbi.nlm.nih.gov/articles/PMC1667133
1137	[Pathology of experimental ancylostomiasis in dogs (Ancylostoma caninum) studied by radioisotopes. 3. Loss of intestinal proteins (PVP I 131). Comparative study with human ancylostomiasis]. [Portuguese]		Vieira RA	Anais do Instituto de Higiene e Medicina Tropical	1975
1138	[Pathology of experimental ancylostomiasis in dogs (Anclostoma caninum) studied by radioisotopes. 2. Metabolism of albumin (Risa I 131). Comparative study with human ancylostomiasis]. [Portuguese]		Vieira RA	Anais do Instituto de Higiene e Medicina Tropical	1975
1139	[Pathology of experimental ancylostomiasis in dogs (Ancylostoma caninum) studied with radioisotopes. I. Blood volume (Risa L 131). Comparative study with human ancylostomiasis]. [Portuguese]		Vieira RA	Anais do Instituto de Higiene e Medicina Tropical	1975
1140	Clinical trials with metronidazole in human balantidiasis.	https://dx.doi.org/10.4269/ajtmh.1975.24.781	Garcia-Laverde A de Bonilla L	American Journal of Tropical Medicine & Hygiene	1975
1141	[The destruction of parasitic resistant stages in sludge by irradiation with low accelerating voltage electrons (author's transl)]. [German]		Enigk K Holl P Dey-Hazra A	Zentralblatt fur Bakteriologie, Parasitenkunde, Infektionskrankheiten und Hygiene - Erste Abteilung Originale - Reihe B: Hygiene, Praventive Medizin	1975
1142	Scanning electron microscopy of the eggs of Ascaris lumbricoides, A. suum, Toxocara canis, and T. mystax.		Ubelaker JE Allison VF	Journal of Parasitology	1975
1143	Experimental infection of Ancylostoma caninum in mice. II. Migration and distribution of larvae in tissues after oral infection.	https://dx.doi.org/10.1017/s0022149x00023610	Bhopale MK Johri GN	Journal of Helminthology	1975
1144	Evaluation of visceral larva migrans by radioimmunoassay systems.		Patterson R Roberts M Hart RJ Huntley CC	Pediatrics	1975
1145	Visceral larva migrans: Immunoglobulins, precipitating antibodies and detection of IgG and IgM antibodies against Ascaris antigen.	https://dx.doi.org/10.4269/ajtmh.1975.24.465	Patterson R Huntley CC Roberts M Irons JS	American Journal of Tropical Medicine & Hygiene	1975
1146	Studies on the pathogenicity of Ancylostoma ceylanicum. I. Blood loss in experimental dogs.		Areekul S Saenghirun C Ukoskit K	Southeast Asian Journal of Tropical Medicine & Public Health	1975
1147	The two human trypsinogens. Inhibition spectra of the two human trypsins derived from their purified zymogens.	https://dx.doi.org/10.1111/j.1432-1033.1975.tb04086.x	Figarella C Negri GA Guy O	European Journal of Biochemistry	1975
1148	Biology of soil-transmitted helminths: the massive infection.		Beaver PC	Health Laboratory Science	1975
1149	Studies on enzymes from parasitic helminths. V. Purification and characterization of glyceraldehyde 3-phosphate dehydrogenase from Ascaris suum muscle.	https://dx.doi.org/10.1016/0305-0491(75)90068-1	Kochman M Golebiowska J Baranowski T Dedman JR Fodge DW Harris BG	Comparative Biochemistry & Physiology - B: Comparative Biochemistry	1975
1150	Serology of Capillaria philippinensis infection: reactivity of human sera to antigens prepared from Capillaria obsignata and other helminths.	https://dx.doi.org/10.4269/ajtmh.1975.24.256	Banzon TC Lewert RM Yogore MG	American Journal of Tropical Medicine & Hygiene	1975
1151	Mechanism of skin penetration by Ancylostoma tubaeforme larvae.	https://dx.doi.org/10.1017/s0031182000048836	Matthews BE	Parasitology	1975
1152	Pepsin inhibitors from Ascaris lumbricoides. Pepsin-inhibitor complex: stoichiometry of formation, dissociation, and stability of the complex.		Abu-Erreish GM Peanasky RJ	Journal of Biological Chemistry	1974
1153	Pepsin inhibitors from Ascaris lumbricoides. Isolation, purification, and some properties.		Abu-Erreish GM Peanasky RJ	Journal of Biological Chemistry	1974
1154	Ribosomal RNA genes in germ line and somatic cells of Ascaris lumbricoides.	https://dx.doi.org/10.1016/0012-1606(74)90300-5	Tobler H Zulauf E Kuhn O	Developmental Biology	1974
1155	Isolation of beta-ecdysone (20-hydroxyecdysone) from the parasitic nematode Ascaris lumbricoides.	https://dx.doi.org/10.1007/BF01923635	Horn DH Wilkie JS Thomson JA	Experientia	1974
1156	Studies on adenine nucleotide exchange in mitochondria from the muscle tissue of Ascaris lumbricoides (Nematoda).	https://dx.doi.org/10.1016/0020-7519(74)90031-9	Beis I Barrett J	International Journal for Parasitology	1974
1157	[Various organ indications of larval ascariosis. I. Larval infection of the liver and lungs in the guinea pig, experimentally infested with Ascaris lumbricoides suis]. [Polish]		Zembrzuski K	Wiadomosci Parazytologiczne	1973
1158	Effect of dietary tetrapyrroles on gut pigmentation and perienteric fluid hemoglobin concentration in Ascaris lumbricoides.	https://dx.doi.org/10.1016/0020-7519(73)90087-8	Cain GD Welshman IR	International Journal for Parasitology	1973
1159	[Experimental studies on anthelmintics. 20. Uptake and distribution of 4-iodothymol in Ascaris lumbricoides var suis]. [Japanese]		Tanizawa H	Nippon Yakurigaku Zasshi - Folia Pharmacologica Japonica	1973
1160	Nucleoside triphosphate metabolism in the muscle tissue of Ascaris lumbricoides (Nematoda).	https://dx.doi.org/10.1016/0020-7519(73)90119-7	Barrett J	International Journal for Parasitology	1973
1161	Value of the specific distinction between tascaris lumbricoides Linne 1758 and Ascaris suum Goeze 1782.	https://dx.doi.org/10.1016/0020-7519(73)90109-4	Ansel M Thibaut M	International Journal for Parasitology	1973
1162	Ascaris lumbricoides Linne, 1758 and Ascaris suum Goeze, 1782: morphological differences between specimens obtained from man and pig.		Maung M	Southeast Asian Journal of Tropical Medicine & Public Health	1973
1163	Studies on glycolysis in the muscle tissue of Ascaris lumbricoides (Nematoda).	https://dx.doi.org/10.1016/0305-0491(73)90224-1	Barrett J Beis I	Comparative Biochemistry & Physiology - B: Comparative Biochemistry	1973
1164	Nicotinamide and adenosine nucleotide levels in Ascaris lumbricoides, Hymenolepis diminuta and Fasciola hepatica.	https://dx.doi.org/10.1016/0020-7519(73)90035-0	Barrett J Beis I	International Journal for Parasitology	1973
1165	Pulmonary infiltrates, asthma and eosinophilia due to Ascaris suum infestation in man.	https://dx.doi.org/10.1056/NEJM197205042861802	Phills JA Harrold AJ Whiteman GV Perelmutter L	New England Journal of Medicine	1972
1166	[Detection of group-like antigens in echinococcal fluid and extracts of lyophilizates of Cysticercus cellulosae, C. bovis, Taeniarhynchus saginatus, Ascaris suum]. [Russian]		Sviridenko-Stepankovskaia Konovalova LM Poletaeva OG Sokolovskaia OM	Meditsinskaia Parazitologiia i Parazitarnye Bolezni	1972
1167	Ocular nematodiasis: results with Ancylostoma caninum in mice.		Olson LJ Beechie RA Beechie BJ	Journal of Parasitology	1972
1168	Ancylostoma ceylanicum: a parasite of man in Calcutta and environs.	https://dx.doi.org/10.4269/ajtmh.1972.21.300	Chowdhury AB Schad GA	American Journal of Tropical Medicine & Hygiene	1972
1169	Effect of pepsin inhibitor from Ascaris lumbricoides on cathepsin D and E.	https://dx.doi.org/10.1016/0005-2744(72)90143-x	Keilova H Tomasek V	Biochimica et Biophysica Acta	1972
1170	[Use of antigenic extracts of Ascaris suum for the diagnosis of filariasis by means of double diffusion. Value compared with Onchocerca volvulus and Dipetalonema viteae antigens]. [French]		Niel G Gentilini M Couture J Pinon JM Danis M	Bulletin de la Societe de Pathologie Exotique et de Ses Filiales	1972
1171	Ascaris lumbricoides: succinate and tiglate in hemolymph.	https://dx.doi.org/10.1016/0014-4894(71)90026-9	Harpur RP Leigh-Browne G	Experimental Parasitology	1971
1172	[Repeated infestations, presumable, of Trichuris vulpis in a child living in an endemic region of trichocephalosis]. [Italian]		De Carneri I Gazzola E Biagi F	Rivista di Parassitologia	1971
1173	Urine as an Ascaris lumbricoides ovicide.		Hamdi EI	Journal of the Egyptian Medical Association	1970
1174	Preliminary report of Ancylostoma Ceylanicum infection in Thai people.		Areekul S Radomyos P Viravan C	Journal of the Medical Association of Thailand	1970
1175	Sterols in Ascaris lumbricoides (Nematoda), Macracanthorhynchus hirudinaceus and Moniliformis dubius (Acanthocephala), and Echinostoma revolutum (Trematoda).		Barrett J Cain GD Fairbairn D	Journal of Parasitology	1970
1176	Disaccharidase activity in the intestine of Ascaris lumbricoides linne, 1758.	https://dx.doi.org/10.1016/0010-406x(70)90181-7	Palma R Orrego-Matte H Salinas A	Comparative Biochemistry & Physiology	1970
1177	Experimental infection of Ancylostoma ceylanicum in man.		Areekul S Radomyos P Viravan C	Journal of the Medical Association of Thailand	1970
1178	Occurrence of ubiquinone and rhodoquinone in parasitic nematodes, Metastrangylus elongatus and Ascaris lumbricoides var. suis.	https://dx.doi.org/10.1093/oxfordjournals.jbchem.a129090	Sato M Ozawa H	Journal of Biochemistry	1969
1179	Serologic activity of antigen isolated from the body fluid of Ascaris suum.		Oliver-Gonzalez J Hurlbrink P Conde E Kagan IG	Journal of Immunology	1969
1180	The nematode intestine and organic acid excretion: volatile acids in Ascaris lumbricoides faeces.	https://dx.doi.org/10.1016/0010-406x(69)92120-3	Harpur RP	Comparative Biochemistry & Physiology	1969
1181	[Ancylostoma braziliense and A. ceylanicum]. [French]		Rep BH	Bulletin de la Societe de Pathologie Exotique et de Ses Filiales	1969
1182	Effect of ingested garlic on Necator americanus and Ancylostoma caninum.	https://dx.doi.org/10.4269/ajtmh.1969.18.920	Bastidas GJ	American Journal of Tropical Medicine & Hygiene	1969
1183	Cytochrome c oxidase in migrating larvae of Ascaris lumbricoides var. suum.	https://dx.doi.org/10.1016/0014-4894(69)90217-3	Sylk SR	Experimental Parasitology	1969
1184	Ancylostoma ceylanicum (Looss, 1911) in a Filipino woman.		Velasquez CC Cabrera BC	Journal of Parasitology	1968
1185	Pneumonia in cattle due to migrating Ascaris lumbricoides larvae.		Morrow DA	Journal of the American Veterinary Medical Association	1968
1186	Ancylostoma ceylanicum infection in dogs, cats, and man in Taiwan.	https://dx.doi.org/10.4269/ajtmh.1968.17.378	Yoshida Y Okamoto K Chiu JK	American Journal of Tropical Medicine & Hygiene	1968
1187	[Botryomycoma superimposed on the erratic skin lesions of ancylostomiasis larbish (Ancylostoma caninum) limited parasitic disease]. [French]		Privat Y Rousselot M Faye I Bellossi A Ancelle G	Bulletin de la Societe Francaise de Dermatologie et de Syphiligraphie	1968
1188	The detection of circulating antibody in human toxocara infections using the indirect fluorescent antibody test.	https://dx.doi.org/10.1136/jcp.21.4.449	Bisseru B Woodruff AW	Journal of Clinical Pathology	1968	https://pmc.ncbi.nlm.nih.gov/articles/PMC473832
1189	Isolation of collagens of high hydroxyproline, hydroxylsine and carbohydrate content from muscle layer of Ascaris lumbricoides and pig kidney.	https://dx.doi.org/10.1016/0005-2795(68)90187-6	Fujimoto D	Biochimica et Biophysica Acta	1968
1190	Electron microscopic evidence for the presence of an acrosomal reaction in Ascaris lumbricoides var. suum.	https://dx.doi.org/10.1016/0014-4827(67)90027-4	Clark WH Jr Moretti RL Thomson WW	Experimental Cell Research	1967
1191	Electron microscopic evidence for the presence of an acrosomal reaction in Ascaris lumbricoides var. suum.	https://dx.doi.org/10.1016/0014-4827(67)90027-4	Clark WH Jr Moretti RL Thomson WW	Experimental Cell Research	1967
1192	The migratory behaviour of the larvae of Ascaris lumbricoides (Linnaeus, 1758) in white mice.		Sinha BN	Indian Veterinary Journal	1967
1193	[Interference-microscopic studies on larvae of Ascaris lumbricoides var suum]. [Japanese]		Nishioka T Yamamoto H	Kumamoto Igakkai Zasshi - Journal of the Kumamoto Medical Society	1967
1194	[Studies on measurement of eggs of Ascaris lumbricoides var suum and thickness of their albuminoid envelope]. [Japanese]		Nishioka T Yamamoto H Yasuda K	Kumamoto Igakkai Zasshi - Journal of the Kumamoto Medical Society	1967
1195	Early symptoms after experimental infection of man with Ancylostoma braziliense var. ceylanicum.		Wijers DJ Smit AM	Tropical & Geographical Medicine	1966
1196	Osmolality of blood and intestinal contents in the pig, guinea pig, and Ascaris lumbricoides.	https://dx.doi.org/10.1139/o65-128	Harpur RP Popkin JS	Canadian Journal of Biochemistry	1965
1197	Metabolism of hookworms. 3. The effects of normal sera on the carbohydrate metabolism of adult female Ancylostoma caninum.	https://dx.doi.org/10.1016/0014-4894(65)90011-1	Fernando MA Wong HA	Experimental Parasitology	1965
1198	[CONTRIBUTIONS TO THE PROBLEM OF THE MIGRATION ROUTE OF ASCARID LARVAE (ASCARIS LUMBRICOIDES LINN'E 1758 AND TOXOCARA CANIS WERNER 1782) IN THE EXPERIMENTAL AND NATURAL HOST]. [German]	https://dx.doi.org/10.1007/BF00259549	BHOWMICK DK	Zeitschrift fur Parasitenkunde	1964
1199	[ANCYLOSTOMA BRAZILIENSE]. [Dutch]		REP BH	Nederlands Tijdschrift voor Geneeskunde	1964
1200	[THE PUMA (FELIS CONCOLOR) AS A NEW HOST FOR ANCYLOSTOMA CANINUM (ERCOLANI, 1859) LINSTOW 1889]. [German]	https://dx.doi.org/10.1007/BF00260424	FORTMEYER HP	Zeitschrift fur Parasitenkunde	1964
1201	[ON THE POSSIBILITY OF INFECTING MAN WITH ASCARIS SUUM]. [Czech]		LYSEK H	Casopis Lekaru Ceskych	1964
1202	THE GENITAL GIRDLE IN RELATION TO ESTRUS AND MATING IN ASCARIS LUMBRICOIDES.		BEAVER PC LITTLE MD	Journal of Parasitology	1964
1203	COMPARATIVE SEROLOGICAL REACTIONS OF ASCARIS LUMBRICOIDES AND ASCARIS LUMBRICOIDES VAR. SUUM EXTRACTS IN AGAR-GEL.		LOGUE AD CHOWDHURY AB SCHILLER EL	Bulletin of the Calcutta School of Tropical Medicine	1963
1204	ABSENCE OF PRENATAL INFECTION WITH ASCARIS LUMBRICOIDES IN SWINE.		OLSON LD GAAFAR SM	Journal of the American Veterinary Medical Association	1963
1205	IN VITRO FLUORESCENT ANTIBODY STUDIES ON ASCARIS LUMBRICOIDES AND ASCARIS SUUM.	https://dx.doi.org/10.1016/0035-9203(63)90098-1	TAFFS LF VOLLER A	Transactions of the Royal Society of Tropical Medicine & Hygiene	1963
1206	Cuticular lesions of Ascaris suum caused by Pseudomonas sp.		STEWART TB GODWIN HJ	Journal of Parasitology	1963
1207	Electroesophagogram of individual hookworm (Ancylostoma caninum).	https://dx.doi.org/10.1126/science.136.3511.148	ROCHE M MARTINEZ-TORRES C MACPHERSON L	Science	1962
1208	Fluorescent antibody studies in vitro on Ascaris suum Goeze, 1782.	https://dx.doi.org/10.1017/s0022149x00024007	TAFF LF VOLLER A	Journal of Helminthology	1962
1209	Creeping eruption due to Ancylostoma braziliense. A case report.		SUBER WJ	Journal of the American Podiatry Association	1962
1210	The pathogenesis of Ascaris lumbricoides var. suum in lambs.		FITZGERALD PR	American Journal of Veterinary Research	1962
1211	[Anatomical studies on the development of Ancylostoma caninum]. [Japanese]		KOJIMA Y	Niigata Igakkai Zasshi. Niigata Medical Journal	1961
1212	In vitro survival of germinal cord tissue of Ascaris lumbricoides var. suum.		DORAN DJ	Journal of Parasitology	1961
1213	Antigenic properties of purified fractions from Ascaris lumbricoides var. Suum on naturally sensitized guinea-pig.	https://dx.doi.org/10.1111/j.1476-5381.1961.tb01284.x	BERALDO WT da SILVA W PUDLES J	British Journal of Pharmacology & Chemotherapy	1961	https://pmc.ncbi.nlm.nih.gov/articles/PMC1482039
1214	[A contribution to the problem of the pathogenicity of Ascaris suum for man]. [Czech]		LYSEK H	Ceskoslovenska Epidemiologie, Mikrobiologie, Imunologie	1961
1215	Observations on the control of Haematopinus suis and Ascaris lumbricoides of swine with certain organic phosphorus compounds.		DE LEON DD TURK RD HALE F	Journal of the American Veterinary Medical Association	1961
1216	Purification of the toxic fractions from Ascaris lumbricoides and their effect on the guinea pig.	https://dx.doi.org/10.1038/190813a0	GAZZINELLI G GUIA MM NEVES AG PUDLES J BERALDO WT da SILVA W	Nature	1961
1217	Immunization of guineapigs against Ascaris suum.	https://dx.doi.org/10.1017/s0022149x00021258	TAFFS LF	Journal of Helminthology	1960
1218	The anthelmintic effect of bephenium on Ancylostoma caninum.		BURROWS RB	Journal of Parasitology	1958
1219	Studies on the heterophile antibodies associated with helminth infections. II. Heterophile antibody in Ascaris lumbricoides infection in pigs.	https://dx.doi.org/10.1016/s0368-1742(58)80037-5	SOULSBY EJ	Journal of Comparative Pathology	1958
1220	A method for recording the effects of anthelmintics on the movements of Ascaris lumbricoides.	https://dx.doi.org/10.1111/j.1476-5381.1958.tb00217.x	GOODWIN LG	British Journal of Pharmacology & Chemotherapy	1958	https://pmc.ncbi.nlm.nih.gov/articles/PMC1481726
1221	Some effects of hygromycin on early natural infections of Ascaris lumbricoides in swine.		LINDQUIST WD	Journal of the American Veterinary Medical Association	1958
1222	The use of low level piperazine on pigs naturally infected with Ascaris lumbricoides.		LINDQUIST WD	American Journal of Veterinary Research	1957
1223	Immunization against Ascaris lumbricoides in the guinea pig.	https://dx.doi.org/10.1038/179783a0	SOULSBY EJ	Nature	1957
1224	The inhibitory action of a compound obtained from hip seeds on the release of histamine and the disruption of mast cells produced by compound 48/80 and extracts from jellyfish (Cyanea capillata) and eelworm of swine (Ascaris lumbricoides).	https://dx.doi.org/10.1111/j.1748-1716.1957.tb01378.x	HOGBERG B SUDOW G THON IL UVNAS B	Acta Physiologica Scandinavica	1957
1225	The use of low level piperazine on pigs experimentally infected with Ascaris lumbricoides.		LINDQUIST WD	American Journal of Veterinary Research	1957
1226	Survival of Ancylostoma caninum in vitro. I.	https://dx.doi.org/10.7883/yoken1952.9.283	KOMIYA Y YASURAOKA K SATO A	Japanese Journal of Medical Science & Biology	1956
1227	Histamine liberation produced in the perfused paw of the cat by 48/80 and extracts from jellyfish (Cyanea capillata) and eelworm (Ascaris lumbricoides) from swine.	https://dx.doi.org/10.1111/j.1748-1716.1957.tb01389.x	HOGBERG B THUFVESSON G UVNAS B	Acta Physiologica Scandinavica	1956
1228	The record of Ancylostoma braziliense as an intestinal parasite of man in North America.	https://dx.doi.org/10.4269/ajtmh.1956.5.737	BEAVER PC	American Journal of Tropical Medicine & Hygiene	1956
1229	The etiology of visceral Larva migrans. II. Comparative larval morphology of Ascaris lumbricoides, Necator americanus, Strongyloides stercoralis and Ancylostoma caninum.		NICHOLS RL	Journal of Parasitology	1956
1230	An apparent case of human infection with the whipworm of dogs, Trichuris vulpis (Froelich, 1789).		HALL JE SONNENBERG B	Journal of Parasitology	1956
1231	The effect of extracts of the amphidial glands, excretory glands, and esophagus of adults of Ancylostoma caninum on the coagulation of dog's blood.		THORSON RE	Journal of Parasitology	1956
1232	Proteolytic activity in extracts of the esophagus of adults of Ancylostoma caninum and the effect of immune serum on this activity.		THORSON RE	Journal of Parasitology	1956
1233	Carbohydrate metabolism in Ascaris lumbricoides from the pig.		RATHBONE L	Biochemical Journal	1955
1234	Oxidative metabolism in Ascaris lumbricoides from the pig.	https://dx.doi.org/10.1042/bj0610574	RATHBONE L	Biochemical Journal	1955	https://pmc.ncbi.nlm.nih.gov/articles/PMC1215836
1235	[Study of some aspects of the intermediate metabolism of amino acids in the swine ascarid (Ascaris lumbricoides L., 1758)]. [French]		CAVIER R SAVEL J	Bulletin de la Societe de Chimie Biologique	1954
1236	[Study of amino nitrogen in the swine ascaris (Ascaris lumbricoides L., 1758)]. [French]		CAVIER R SAVEL J	Bulletin de la Societe de Chimie Biologique	1954
1237	[Urea formation in the swine ascaris (Ascaris lumbricoides L., 1758)]. [French]		CAVIER R SAVEL J	Bulletin de la Societe de Chimie Biologique	1954
1238	The migrations of the larvae of Ascaris lumbricoides in cattle and their relation to eosinophilic granulomas.		KENNEDY PC	Cornell Veterinarian	1954
1239	Glycolysis in Ascaris lumbricoides from the pig.	https://dx.doi.org/10.1016/0006-3002(54)90101-8	RATHBONE L REES KR	Biochimica et Biophysica Acta	1954
1240	[Presence of a phosphorylase in the ascaris of swine, Ascaris lumbricoides. Linnaeus. 1758]. [Undetermined]		CAVIER R SAVEL J	Comptes Rendus Hebdomadaires des Seances de l'Academie des Sciences	1953
1241	Volatile fatty acids of Ascaris lumbricoides from the pig.	https://dx.doi.org/10.1042/bj0510504	MOYLE V BALDWIN E	Biochemical Journal	1952	https://pmc.ncbi.nlm.nih.gov/articles/PMC1197881
1242	[Glycogen synthesis from various glucides and several derivatives in the swine ascaris, Ascaris lumbricoides]. [Undetermined]		CAVIER R SAVEL J	Comptes Rendus Hebdomadaires des Seances de l'Academie des Sciences	1952
1243	[In vitro survival in an aseptic medium of the ascaris of swine, Ascaris lumbricoides L]. [Undetermined]		CAVIER R SAVEL J	Comptes Rendus Hebdomadaires des Seances de l'Academie des Sciences	1952
1244	[Conditions of life of the swine ascaris, Ascaris lumbricoides Linnaeus outside the host organism]. [Undetermined]		CAVIER R SAVEL J	Comptes Rendus Hebdomadaires des Seances de l'Academie des Sciences	1952
1245	[The enzymes of the celomic fluid from the ascaris of swine, Ascaris lumbricoides Linnaeus 1758]. [Undetermined]		CAVIER R	Bulletin de la Societe de Chimie Biologique	1951
1246	[The chemical composition of the celomic fluid from the ascarid of swine, Ascaris lumbricoides, Linnaeus 1758]. [Undetermined]		CAVIER R SAVEL J	Bulletin de la Societe de Chimie Biologique	1951
1247	[The chemical composition of the ascarid from swine, Ascaris lumbricoides Linnaeus 1758]. [Undetermined]		CAVIER R SAVEL J	Bulletin de la Societe de Chimie Biologique	1951
1248	[Effect of sodium fluoride on ascaris lumbricoides in swine]. [Undetermined]		DELAK M	Schweizer Archiv fur Tierheilkunde	1951
1249	[A few peculiar verminal infections in Indonesia: Plagiorchis javensis; Ancylostoma caninum; Meyers-Kouwenaar syndrome, hypereosinophilia and microfilariasis in the lymph glands]. [Undetermined]		LIE KAN JOE BRAS G	Medisch Maandblad	1950
1250	A contribution to the physiology and pharmacology of Ascaris lumbricoides from the pig.	https://dx.doi.org/10.1111/j.1476-5381.1949.tb00527.x	BALDWIN E MOYLE V	British Journal of Pharmacology & Chemotherapy	1949	https://pmc.ncbi.nlm.nih.gov/articles/PMC1509878
1251	Resection of the cecum in a dog infested with Trichuris vulpis. [Spanish]		RUIZ URBINA H	Revista de la Facultad de Medicina Veterinaria	1948
1252	Experimental hatching of the eggs of Ascaris suum.	https://dx.doi.org/10.3181/00379727-69-16715	PITTS TD	Proceedings of the Society for Experimental Biology & Medicine	1948
1253	Variations in response to filariform larvae of Ancylostoma caninum in the skin of man.		HUNTER GW 3rd WORTH CB	Journal of Parasitology	1945
1254	[A few peculiar verminal infections in Indonesia: Plagiorchis javensis; Ancylostoma caninum; Meyers-Kouwenaar syndrome, hypereosinophilia and microfilariasis in the lymph glands]. [Undetermined]		LIE KAN JOE BRAS G	Medisch Maandblad	1950

## Sheet: PUBMED
List of Articles Retrieved from PubMed Database
Sl NO	PMID	Title	Authors	Citation	First Author	Journal/Book	Publication Year	PMCID	DOI
1	28078983	Cutaneous Larva Migrans	Leung AKC, Barankin B, Hon KLE.	Recent Pat Inflamm Allergy Drug Discov. 2017;11(1):2-11. doi: 10.2174/1872213X11666170110162344.	Leung AKC	Recent Pat Inflamm Allergy Drug Discov	2017		10.2174/1872213X11666170110162344
2	20934531	Ascaris and ascariasis	Dold C, Holland CV.	Microbes Infect. 2011 Jul;13(7):632-7. doi: 10.1016/j.micinf.2010.09.012. Epub 2010 Oct 8.	Dold C	Microbes Infect	2011		10.1016/j.micinf.2010.09.012
3	25743998	Neglected zoonotic helminths: Hymenolepis nana, Echinococcus canadensis and Ancylostoma ceylanicum	Thompson RC.	Clin Microbiol Infect. 2015 May;21(5):426-32. doi: 10.1016/j.cmi.2015.01.004. Epub 2015 Jan 14.	Thompson RC	Clin Microbiol Infect	2015		10.1016/j.cmi.2015.01.004
4	6812197	Ascariasis: host-pathogen biology	Pawlowski ZS.	Rev Infect Dis. 1982 Jul-Aug;4(4):806-14. doi: 10.1093/4.4.806.	Pawlowski ZS	Rev Infect Dis	1982		10.1093/4.4.806
5	34139361	Ancylostoma ceylanicum infections in humans in Vietnam	Bui KL, Nguyen TH, Duong HD, Nguyen VL, Nguyen TN, Le LA, Cong HM, Tran KT, Le DV, Nagayasu E, Nonaka N, Yoshida A.	Parasitol Int. 2021 Oct;84:102405. doi: 10.1016/j.parint.2021.102405. Epub 2021 Jun 15.	Bui KL	Parasitol Int	2021		10.1016/j.parint.2021.102405
6	35997602	Ancylostoma ceylanicum Hookworms in Dogs, Grenada, West Indies	Zendejas-Heredia PA, Colella V, Macpherson MLA, Sylvester W, Gasser RB, Macpherson CNL, Traub RJ.	Emerg Infect Dis. 2022 Sep;28(9):1870-1872. doi: 10.3201/eid2809.220634.	Zendejas-Heredia PA	Emerg Infect Dis	2022	PMC9423915	10.3201/eid2809.220634
7	35872299	Eukaryotic expression and immunogenicity of Ancylostoma ceylanicum calreticulin	Zhuang T, Abuzeid AMI, Hu J, Zhu S, Lu J, Zhou X, Chen X, Li G.	Parasitol Int. 2022 Dec;91:102633. doi: 10.1016/j.parint.2022.102633. Epub 2022 Jul 21.	Zhuang T	Parasitol Int	2022		10.1016/j.parint.2022.102633
8	35234933	G-quadruplexes in helminth parasites	Cantara A, Luo Y, Dobrovolná M, Bohalova N, Fojta M, Verga D, Guittat L, Cucchiarini A, Savrimoutou S, Häberli C, Guillon J, Keiser J, Brázda V, Mergny JL.	Nucleic Acids Res. 2022 Mar 21;50(5):2719-2735. doi: 10.1093/nar/gkac129.	Cantara A	Nucleic Acids Res	2022	PMC8934627	10.1093/nar/gkac129
9	35449121	Ancylostoma in dogs in the Caribbean: a review and study from St. Kitts, West Indies	Kim J, Lucio-Forster A, Ketzis JK.	Parasit Vectors. 2022 Apr 21;15(1):139. doi: 10.1186/s13071-022-05254-2.	Kim J	Parasit Vectors	2022	PMC9027451	10.1186/s13071-022-05254-2
10	34020024	Unraveling Ascaris suum experimental infection in humans	Silva TED, Barbosa FS, Magalhães LMD, Gazzinelli-Guimarães PH, Dos Santos AC, Nogueira DS, Resende NM, Amorim CC, Gazzinelli-Guimarães AC, Viana AG, Geiger SM, Bartholomeu DC, Fujiwara RT, Bueno LL.	Microbes Infect. 2021 Sep-Oct;23(8):104836. doi: 10.1016/j.micinf.2021.104836. Epub 2021 May 19.	Silva TED	Microbes Infect	2021		10.1016/j.micinf.2021.104836
11	34999317	Human-type and pig-type Ascaris hybrids found in pigs	Zhou C, Lei Y, Zhao S, Shi Q, Ouyang S, Wu X.	Vet Parasitol. 2022 Feb;302:109646. doi: 10.1016/j.vetpar.2021.109646. Epub 2022 Jan 4.	Zhou C	Vet Parasitol	2022		10.1016/j.vetpar.2021.109646
12	23968813	Ancylostoma ceylanicum, a re-emerging but neglected parasitic zoonosis	Traub RJ.	Int J Parasitol. 2013 Nov;43(12-13):1009-15. doi: 10.1016/j.ijpara.2013.07.006. Epub 2013 Aug 19.	Traub RJ	Int J Parasitol	2013		10.1016/j.ijpara.2013.07.006
13	22348306	Are Ascaris lumbricoides and Ascaris suum a single species?	Leles D, Gardner SL, Reinhard K, Iñiguez A, Araujo A.	Parasit Vectors. 2012 Feb 20;5:42. doi: 10.1186/1756-3305-5-42.	Leles D	Parasit Vectors	2012	PMC3293767	10.1186/1756-3305-5-42
14	35997627	Zoonotic Ancylostoma ceylanicum Hookworm Infections, Ecuador	Sears WJ, Cardenas J, Kubofcik J, Nutman TB, Cooper PJ.	Emerg Infect Dis. 2022 Sep;28(9):1867-1869. doi: 10.3201/eid2809.220248.	Sears WJ	Emerg Infect Dis	2022	PMC9423896	10.3201/eid2809.220248
15	36678443	Excretory/Secretory Proteome of Females and Males of the Hookworm Ancylostoma ceylanicum	Uzoechi SC, Rosa BA, Singh KS, Choi YJ, Bracken BK, Brindley PJ, Townsend RR, Sprung R, Zhan B, Bottazzi ME, Hawdon JM, Wong Y, Loukas A, Djuranovic S, Mitreva M.	Pathogens. 2023 Jan 6;12(1):95. doi: 10.3390/pathogens12010095.	Uzoechi SC	Pathogens	2023	PMC9865600	10.3390/pathogens12010095
16	30270913	Soil-Transmitted Helminths in Tropical Australia and Asia	Gordon CA, Kurscheid J, Jones MK, Gray DJ, McManus DP.	Trop Med Infect Dis. 2017 Oct 23;2(4):56. doi: 10.3390/tropicalmed2040056.	Gordon CA	Trop Med Infect Dis	2017	PMC6082059	10.3390/tropicalmed2040056
17	35385862	Molecular epidemiology of Ascaris species recovered from humans and pigs in Cameroon	Nkouayep VR, McManus DP, Mbida M, Gordon CA, Nejsum P.	Trans R Soc Trop Med Hyg. 2022 Oct 2;116(10):949-958. doi: 10.1093/trstmh/trac020.	Nkouayep VR	Trans R Soc Trop Med Hyg	2022		10.1093/trstmh/trac020
18	28765810	The diversity and impact of hookworm infections in wildlife	Seguel M, Gottdenker N.	Int J Parasitol Parasites Wildl. 2017 Apr 4;6(3):177-194. doi: 10.1016/j.ijppaw.2017.03.007. eCollection 2017 Dec.	Seguel M	Int J Parasitol Parasites Wildl	2017	PMC5526439	10.1016/j.ijppaw.2017.03.007
19	36723790	Biliary parascarosis in a foal	Sazmand A, Yavari M, Babaei M, Nourian A, Otranto D.	Vet Med Sci. 2023 May;9(3):1149-1153. doi: 10.1002/vms3.1087. Epub 2023 Feb 1.	Sazmand A	Vet Med Sci	2023	PMC10188052	10.1002/vms3.1087
20	26908753	Ascaris lumbricoides, Ascaris suum, or "Ascaris lumbrisuum"?	da Silva Alves EB, Conceição MJ, Leles D.	J Infect Dis. 2016 Apr 15;213(8):1355. doi: 10.1093/infdis/jiw027. Epub 2016 Feb 4.	da Silva Alves EB	J Infect Dis	2016		10.1093/infdis/jiw027
21	11336582	Pharmacotherapy of ascariasis	St Georgiev V.	Expert Opin Pharmacother. 2001 Feb;2(2):223-39. doi: 10.1517/14656566.2.2.223.	St Georgiev V	Expert Opin Pharmacother	2001		10.1517/14656566.2.2.223
22	24516284	Molecular detection of Ancylostoma duodenale, Ancylostoma ceylanicum, and Necator americanus in humans in northeastern and southern Thailand	Phosuk I, Intapan PM, Thanchomnang T, Sanpool O, Janwan P, Laummaunwai P, Aamnart W, Morakote N, Maleewong W.	Korean J Parasitol. 2013 Dec;51(6):747-9. doi: 10.3347/kjp.2013.51.6.747. Epub 2013 Dec 31.	Phosuk I	Korean J Parasitol	2013	PMC3916468	10.3347/kjp.2013.51.6.747
23	20189454	Hookworms of dogs and cats as agents of cutaneous larva migrans	Bowman DD, Montgomery SP, Zajac AM, Eberhard ML, Kazacos KR.	Trends Parasitol. 2010 Apr;26(4):162-7. doi: 10.1016/j.pt.2010.01.005. Epub 2010 Feb 25.	Bowman DD	Trends Parasitol	2010		10.1016/j.pt.2010.01.005
24	29370855	Of dogs and hookworms: man's best friend and his parasites as a model for translational biomedical research	Shepherd C, Wangchuk P, Loukas A.	Parasit Vectors. 2018 Jan 25;11(1):59. doi: 10.1186/s13071-018-2621-2.	Shepherd C	Parasit Vectors	2018	PMC5785905	10.1186/s13071-018-2621-2
25	28098526	Ancylostoma ceylanicum Hookworm in the Solomon Islands	Bradbury RS, Hii SF, Harrington H, Speare R, Traub R.	Emerg Infect Dis. 2017 Feb;23(2):252-257. doi: 10.3201/eid2302.160822.	Bradbury RS	Emerg Infect Dis	2017	PMC5324822	10.3201/eid2302.160822
26	30014834	Ancylostoma ceylanicum Hookworm in Myanmar Refugees, Thailand, 2012-2015	O'Connell EM, Mitchell T, Papaiakovou M, Pilotte N, Lee D, Weinberg M, Sakulrak P, Tongsukh D, Oduro-Boateng G, Harrison S, Williams SA, Stauffer WM, Nutman TB.	Emerg Infect Dis. 2018 Aug;24(8):1472-81. doi: 10.3201/eid2408.180280.	O'Connell EM	Emerg Infect Dis	2018	PMC6056130	10.3201/eid2408.180280
27	38688683	Molecular detection of intestinal parasites in a rural community of Colombia: A one health approach to explore potential environmental-zoonotic transmission	Castañeda S, Acosta CP, Vasquez-A LR, Patiño LH, Mejía R, Ramírez JD.	Zoonoses Public Health. 2024 Sep;71(6):723-735. doi: 10.1111/zph.13138. Epub 2024 Apr 30.	Castañeda S	Zoonoses Public Health	2024		10.1111/zph.13138
28	37860613	Ascaris suum - A zoonosis in Bali, Indonesia	Agustina KK, Wirawan IMA, Sudarmaja IM, Subrata IM, Dharmawan NS.	Trop Parasitol. 2023 Jul-Dec;13(2):100-106. doi: 10.4103/tp.tp_24_23. Epub 2023 Sep 18.	Agustina KK	Trop Parasitol	2023	PMC10583779	10.4103/tp.tp_24_23
29	32342850	Zoonotic Ancylostomiasis: An Update of a Continually Neglected Zoonosis	Stracke K, Jex AR, Traub RJ.	Am J Trop Med Hyg. 2020 Jul;103(1):64-68. doi: 10.4269/ajtmh.20-0060. Epub 2020 Apr 23.	Stracke K	Am J Trop Med Hyg	2020	PMC7356431	10.4269/ajtmh.20-0060
30	29660556	Comparative analysis of Ancylostoma ceylanicum mitochondrial genome with other Ancylostoma species	Shi X, Wang M, Abdullahi AY, Fu Y, Yang F, Yu X, Pan W, Yan X, Hang J, Zhang P, Li G.	Infect Genet Evol. 2018 Aug;62:40-45. doi: 10.1016/j.meegid.2018.04.012. Epub 2018 Apr 14.	Shi X	Infect Genet Evol	2018		10.1016/j.meegid.2018.04.012
31	25889461	A genetic analysis of Trichuris trichiura and Trichuris suis from Ecuador	Meekums H, Hawash MB, Sparks AM, Oviedo Y, Sandoval C, Chico ME, Stothard JR, Cooper PJ, Nejsum P, Betson M.	Parasit Vectors. 2015 Mar 19;8:168. doi: 10.1186/s13071-015-0782-9.	Meekums H	Parasit Vectors	2015	PMC4373032	10.1186/s13071-015-0782-9
32	34252615	Genotyping of Ascaris spp. infecting humans and pigs in Italy, Slovakia and Colombia	Cavallero S, Rondón S, Monterrosa IA, Šnábel V, Papajová I, Goldová M, Štrkolcová G, Caraballo L, Acevedo N, D'Amelio S.	Infect Genet Evol. 2021 Oct;94:104997. doi: 10.1016/j.meegid.2021.104997. Epub 2021 Jul 10.	Cavallero S	Infect Genet Evol	2021		10.1016/j.meegid.2021.104997
33	35820723	Genetic diversity and identity of Ascaris worms from human and pig hosts in Thailand	Eamsobhana P, Yong HS, Boonyong S, Wanachiwanawin D, Tungtrongchitr A.	Vet Parasitol Reg Stud Reports. 2022 Aug;33:100752. doi: 10.1016/j.vprsr.2022.100752. Epub 2022 Jun 14.	Eamsobhana P	Vet Parasitol Reg Stud Reports	2022		10.1016/j.vprsr.2022.100752
34	34748782	Zoonotic hookworms of dogs and cats - lessons from the past to inform current knowledge and future directions of research	Traub RJ, Zendejas-Heredia PA, Massetti L, Colella V.	Int J Parasitol. 2021 Dec;51(13-14):1233-1241. doi: 10.1016/j.ijpara.2021.10.005. Epub 2021 Nov 5.	Traub RJ	Int J Parasitol	2021		10.1016/j.ijpara.2021.10.005
35	31689543	Identification and localization of hookworm platelet inhibitor in Ancylostoma ceylanicum	Huang Y, Abuzeid AMI, Liu Y, He L, Zhao Q, Yan X, Hang J, Ran R, Sun Y, Li X, Liu J, Li G.	Infect Genet Evol. 2020 Jan;77:104102. doi: 10.1016/j.meegid.2019.104102. Epub 2019 Nov 2.	Huang Y	Infect Genet Evol	2020		10.1016/j.meegid.2019.104102
36	29502555	Molecular analysis of human- and pig-derived Ascaris in Honduras	Palma A, Ortiz B, Mendoza L, Matamoros G, Gabrie JA, Sánchez AL, Fontecha G.	J Helminthol. 2019 Mar;93(2):154-158. doi: 10.1017/S0022149X18000160. Epub 2018 Mar 5.	Palma A	J Helminthol	2019		10.1017/S0022149X18000160
37	33412765	Morphological and Molecular Diagnosis of Necator americanus and Ancylostoma ceylanicum Recovered from Villagers in Northern Cambodia	Chang T, Jung BK, Sohn WM, Hong S, Shin H, Ryoo S, Lee J, Lee KH, Khieu V, Huy R, Chai JY.	Korean J Parasitol. 2020 Dec;58(6):619-625. doi: 10.3347/kjp.2020.58.6.619. Epub 2020 Dec 29.	Chang T	Korean J Parasitol	2020	PMC7806429	10.3347/kjp.2020.58.6.619
38	24865815	High prevalence of Ancylostoma ceylanicum hookworm infections in humans, Cambodia, 2012	Inpankaew T, Schär F, Dalsgaard A, Khieu V, Chimnoi W, Chhoun C, Sok D, Marti H, Muth S, Odermatt P, Traub RJ.	Emerg Infect Dis. 2014 Jun;20(6):976-82. doi: 10.3201/eid2006.131770.	Inpankaew T	Emerg Infect Dis	2014	PMC4036766	10.3201/eid2006.131770
39	32394439	Immune serum-activated human macrophages coordinate with eosinophils to immobilize Ascaris suum larvae	Coakley G, Volpe B, Bouchery T, Shah K, Butler A, Geldhof P, Hatherill M, Horsnell WGC, Esser-von Bieren J, Harris NL.	Parasite Immunol. 2020 Jul;42(7):e12728. doi: 10.1111/pim.12728. Epub 2020 May 25.	Coakley G	Parasite Immunol	2020		10.1111/pim.12728
40	27677574	The hookworm Ancylostoma ceylanicum intestinal transcriptome provides a platform for selecting drug and vaccine candidates	Wei J, Damania A, Gao X, Liu Z, Mejia R, Mitreva M, Strych U, Bottazzi ME, Hotez PJ, Zhan B.	Parasit Vectors. 2016 Sep 27;9(1):518. doi: 10.1186/s13071-016-1795-8.	Wei J	Parasit Vectors	2016	PMC5039805	10.1186/s13071-016-1795-8
41	33053491	Mitochondrial phylogenomics of human-type Ascaris, pig-type Ascaris, and hybrid Ascaris populations	Zhou C, Guo T, Deng Y, He J, Ouyang S, Wu X.	Vet Parasitol. 2020 Sep 30;287:109256. doi: 10.1016/j.vetpar.2020.109256. Online ahead of print.	Zhou C	Vet Parasitol	2020		10.1016/j.vetpar.2020.109256
42	38348968	CANINE HOOKWORM PRESENCE IN TONGATAPU, TONGA	Harder K, England S, Naden K.	J Parasitol. 2024 Feb 1;110(1):49-53. doi: 10.1645/23-5.	Harder K	J Parasitol	2024		10.1645/23-5
43	37229949	Reflecting on the past and fast forwarding to present day anthelmintic resistant Ancylostoma caninum-A critical issue we neglected to forecast	Marsh AE, Lakritz J.	Int J Parasitol Drugs Drug Resist. 2023 Aug;22:36-43. doi: 10.1016/j.ijpddr.2023.04.003. Epub 2023 May 10.	Marsh AE	Int J Parasitol Drugs Drug Resist	2023	PMC10229760	10.1016/j.ijpddr.2023.04.003
44	38526329	Autochthonous Ascariasis, Mississippi, USA	Hobbs CV, Rhinewalt JM, Arguello I, Malloch L, Martin L, Poston WM, Byers P, Bradbury RS.	Emerg Infect Dis. 2024 Apr;30(4):821-823. doi: 10.3201/eid3004.240176.	Hobbs CV	Emerg Infect Dis	2024	PMC10977833	10.3201/eid3004.240176
45	28077747	First Molecular Identifications of Necator americanus and Ancylostoma ceylanicum Infecting Rural Communities in Lower Myanmar	Pa Pa Aung W, Htoon TT, Tin HH, Sanpool O, Jongthawin J, Sadaow L, Phosuk I, Ropai R, Intapan PM, Maleewong W.	Am J Trop Med Hyg. 2017 Jan 11;96(1):214-216. doi: 10.4269/ajtmh.16-0610. Epub 2016 Oct 24.	Pa Pa Aung W	Am J Trop Med Hyg	2017	PMC5239696	10.4269/ajtmh.16-0610
46	36279298	A systematic review and meta-analysis of human and zoonotic dog soil-transmitted helminth infections in Australian Indigenous communities	Raw C, Traub RJ, Zendejas-Heredia PA, Stevenson M, Wiethoelter A.	PLoS Negl Trop Dis. 2022 Oct 24;16(10):e0010895. doi: 10.1371/journal.pntd.0010895. eCollection 2022 Oct.	Raw C	PLoS Negl Trop Dis	2022	PMC9632820	10.1371/journal.pntd.0010895
47	24775944	Advances in the diagnosis of Ascaris suum infections in pigs and their possible applications in humans	Vlaminck J, Levecke B, Vercruysse J, Geldhof P.	Parasitology. 2014 Dec;141(14):1904-11. doi: 10.1017/S0031182014000328. Epub 2014 Apr 28.	Vlaminck J	Parasitology	2014		10.1017/S0031182014000328
48	37851714	A molecular and morphological study of Ascaris suum in a human-pig contact scenario in northeastern Brazil	Bacelar PAA, Santos JPD, Calegar DA, Silva DAE, Leal DN, Evangelista BBC, Reis ERCD, Mallet JRDS, Carvalho-Costa FA, Jaeger LH, Monteiro KJL.	Rev Bras Parasitol Vet. 2023 Oct 13;32(3):e005623. doi: 10.1590/S1984-29612023057. eCollection 2023.	Bacelar PAA	Rev Bras Parasitol Vet	2023	PMC10706455	10.1590/S1984-29612023057
49	22423595	Assessing the zoonotic potential of Ascaris suum and Trichuris suis: looking to the future from an analysis of the past	Nejsum P, Betson M, Bendall RP, Thamsborg SM, Stothard JR.	J Helminthol. 2012 Jun;86(2):148-55. doi: 10.1017/S0022149X12000193. Epub 2012 Mar 19.	Nejsum P	J Helminthol	2012		10.1017/S0022149X12000193
50	31954684	Mebendazole treatment persistently alters the size profile and morphology of Trichuris trichiura eggs	Nejsum P, Andersen KL, Andersen SD, Thamsborg SM, Tejedor AM.	Acta Trop. 2020 Apr;204:105347. doi: 10.1016/j.actatropica.2020.105347. Epub 2020 Jan 16.	Nejsum P	Acta Trop	2020		10.1016/j.actatropica.2020.105347
51	26908754	Ascaris lumbricoides or Ascaris suum: What's in a Name?	Betson M, Stothard JR.	J Infect Dis. 2016 Apr 15;213(8):1355-6. doi: 10.1093/infdis/jiw037. Epub 2016 Feb 4.	Betson M	J Infect Dis	2016	PMC4799673	10.1093/infdis/jiw037
52	36960338	Modeling the effectiveness of One Health interventions against the zoonotic hookworm Ancylostoma ceylanicum	Walker M, Lambert S, Neves MI, Worsley AD, Traub R, Colella V.	Front Med (Lausanne). 2023 Mar 7;10:1092030. doi: 10.3389/fmed.2023.1092030. eCollection 2023.	Walker M	Front Med (Lausanne)	2023	PMC10028197	10.3389/fmed.2023.1092030
53	36118365	Endoparasites of Wild Boars (Sus Scrofa) in Primorsky Krai, Russia	Belov YA, Tabakaeva TV, Pankratov DV, Shchelkanov EM, Surovyi AL, Popov IA, Tabakaev AV, Zheleznova LV, Galkina IV, Shchelkanov MY.	Helminthologia. 2022 Sep 3;59(2):165-169. doi: 10.2478/helm-2022-0018. eCollection 2022 Jun.	Belov YA	Helminthologia	2022	PMC9444208	10.2478/helm-2022-0018
54	17206504	The use of Trichuris suis and other helminth therapies to treat Crohn's disease	Reddy A, Fried B.	Parasitol Res. 2007 Apr;100(5):921-7. doi: 10.1007/s00436-006-0416-4. Epub 2007 Jan 6.	Reddy A	Parasitol Res	2007		10.1007/s00436-006-0416-4
55	22347515	Epidemiological and genetic data supporting the transmission of Ancylostoma ceylanicum among human and domestic animals	Ngui R, Lim YA, Traub R, Mahmud R, Mistam MS.	PLoS Negl Trop Dis. 2012;6(2):e1522. doi: 10.1371/journal.pntd.0001522. Epub 2012 Feb 7.	Ngui R	PLoS Negl Trop Dis	2012	PMC3274503	10.1371/journal.pntd.0001522
56	35676919	Helminth infections in dogs in Phu Tho Province, northern Vietnam	Nguyen TTM, Dorny P, Dinh TD, Nguyen VT, Nguyen HN, Nguyen TGT, Dao HT, Dermauw V.	Curr Res Parasitol Vector Borne Dis. 2022 May 14;2:100091. doi: 10.1016/j.crpvbd.2022.100091. eCollection 2022.	Nguyen TTM	Curr Res Parasitol Vector Borne Dis	2022	PMC9167857	10.1016/j.crpvbd.2022.100091
57	35710846	Development of allele-specific PCR methodology (AS-PCR) to screening A. lumbricoides and A. suum	Dos Santos TR, Furtado LFV, de Carvalho Araujo A, da Silva Medeiros C, Germano PHV, de Oliveira VNGM, Rabelo EML.	Parasitol Res. 2022 Aug;121(8):2389-2397. doi: 10.1007/s00436-022-07572-x. Epub 2022 Jun 17.	Dos Santos TR	Parasitol Res	2022		10.1007/s00436-022-07572-x
58	24877068	The zoonotic risk of Ancylostoma ceylanicum isolated from stray dogs and cats in Guangzhou, South China	Liu Y, Zheng G, Alsarakibi M, Zhang X, Hu W, Lin L, Tan L, Luo Q, Lu P, Li G.	Biomed Res Int. 2014;2014:208759. doi: 10.1155/2014/208759. Epub 2014 May 4.	Liu Y	Biomed Res Int	2014	PMC4024403	10.1155/2014/208759
59	35984809	Assessing the impact of Ascariasis and Trichuriasis on weight gain using a porcine model	Whitehead B, Thamsborg SM, Denwood MJ, Nejsum P.	PLoS Negl Trop Dis. 2022 Aug 19;16(8):e0010709. doi: 10.1371/journal.pntd.0010709. eCollection 2022 Aug.	Whitehead B	PLoS Negl Trop Dis	2022	PMC9390923	10.1371/journal.pntd.0010709
60	38443772	In vitro immunoregulatory role of recombinant Ancylostoma ceylanicum calreticulin	Zhuang T, Abuzeid AMI, Chen X, Zhu S, Li G.	Parasites Hosts Dis. 2024 Feb;62(1):75-84. doi: 10.3347/PHD.23108. Epub 2024 Feb 23.	Zhuang T	Parasites Hosts Dis	2024	PMC10915272	10.3347/PHD.23108
61	24246995	Trichuris suis ova in inflammatory bowel disease	Schölmerich J.	Dig Dis. 2013;31(3-4):391-5. doi: 10.1159/000354708. Epub 2013 Nov 14.	Schölmerich J	Dig Dis	2013		10.1159/000354708
62	7259269	Visceral larva migrans and Trichuris vulpis	Coulter JB, Jewsbury JM, Beesley WN, Bailey W.	Arch Dis Child. 1981 May;56(5):406. doi: 10.1136/adc.56.5.406.	Coulter JB	Arch Dis Child	1981	PMC1627429	10.1136/adc.56.5.406
63	39816844	Identification of broadly-conserved parasitic nematode proteins that activate immunity	Rosa BA, Zarlenga DS, Fournet VM, Beshah E, Hill DE, Zarlenga A, Yee A, Liang X, Shandling AD, Oberai A, Urban JF Jr, Mitreva M.	Front Parasitol. 2023 Aug 8;2:1223942. doi: 10.3389/fpara.2023.1223942. eCollection 2023.	Rosa BA	Front Parasitol	2023	PMC11731683	10.3389/fpara.2023.1223942
64	32829714	Molecular identification of Ancylostoma ceylanicum in the Philippines	Aula OP, McManus DP, Weerakoon KG, Olveda R, Ross AG, Rogers MJ, Gordon CA.	Parasitology. 2020 Dec;147(14):1718-1722. doi: 10.1017/S0031182020001547. Epub 2020 Aug 24.	Aula OP	Parasitology	2020	PMC10317720	10.1017/S0031182020001547
65	22310379	Serine protease inhibitors of parasitic helminths	Molehin AJ, Gobert GN, McManus DP.	Parasitology. 2012 May;139(6):681-95. doi: 10.1017/S0031182011002435. Epub 2012 Feb 6.	Molehin AJ	Parasitology	2012		10.1017/S0031182011002435
66	33197446	Field application of a novel multiplex qPCR assay reveals the occurrence of the zoonotic hookworm Ancylostoma braziliense in Nigerian dogs	Massetti L, Kamani J, Wiethoelter A, McDonagh P, Colella V, Traub RJ.	Acta Trop. 2021 Jan;213:105758. doi: 10.1016/j.actatropica.2020.105758. Epub 2020 Nov 13.	Massetti L	Acta Trop	2021		10.1016/j.actatropica.2020.105758
67	22064562	A history of hookworm vaccine development	Schneider B, Jariwala AR, Periago MV, Gazzinelli MF, Bose SN, Hotez PJ, Diemert DJ, Bethony JM.	Hum Vaccin. 2011 Nov;7(11):1234-44. doi: 10.4161/hv.7.11.18443. Epub 2011 Nov 1.	Schneider B	Hum Vaccin	2011	PMC3323499	10.4161/hv.7.11.18443
68	23829917	Other helminthic infections: Ascariasis, Dracontiasis, Lagochilascariasis, Micronemiasis	Tanowitz HB, Machado FS.	Handb Clin Neurol. 2013;114:263-8. doi: 10.1016/B978-0-444-53490-3.00021-2.	Tanowitz HB	Handb Clin Neurol	2013		10.1016/B978-0-444-53490-3.00021-2
69	34590062	Risk profiling and efficacy of albendazole against the hookworms Necator americanus and Ancylostoma ceylanicum in Cambodia to support control programs in Southeast Asia and the Western Pacific	Colella V, Khieu V, Worsley A, Senevirathna D, Muth S, Huy R, Odermatt P, Traub RJ.	Lancet Reg Health West Pac. 2021 Aug 26;16:100258. doi: 10.1016/j.lanwpc.2021.100258. eCollection 2021 Nov.	Colella V	Lancet Reg Health West Pac	2021	PMC8403762	10.1016/j.lanwpc.2021.100258
70	39204303	Geohelminths: Use in the Treatment of Selected Human Diseases	Szuba M, Stachera W, Piwko A, Misiak M, Rutkevich R, Sota M, Atrushi L, Bennacer L, Nzekea D, Wu YC, Kim AT, Yu S, Ribeiro N, Dybicz M.	Pathogens. 2024 Aug 20;13(8):703. doi: 10.3390/pathogens13080703.	Szuba M	Pathogens	2024	PMC11356798	10.3390/pathogens13080703
71	19885329	Review of zoonotic parasites in medical and veterinary fields in the Republic of Korea	Youn H.	Korean J Parasitol. 2009 Oct;47 Suppl(Suppl):S133-41. doi: 10.3347/kjp.2009.47.S.S133.	Youn H	Korean J Parasitol	2009	PMC2769215	10.3347/kjp.2009.47.S.S133
72	21301872	Phylogeography of Ascaris lumbricoides and A. suum from China	Zhou C, Li M, Yuan K, Hu N, Peng W.	Parasitol Res. 2011 Aug;109(2):329-38. doi: 10.1007/s00436-011-2260-4. Epub 2011 Feb 8.	Zhou C	Parasitol Res	2011		10.1007/s00436-011-2260-4
73	27604123	Optimal ELISA antigen for the diagnosis of Ascaris suum infection in humans	Yoshida A, Kikuchi T, Nakagaki S, Maruyama H.	Parasitol Res. 2016 Dec;115(12):4701-4705. doi: 10.1007/s00436-016-5239-3. Epub 2016 Sep 8.	Yoshida A	Parasitol Res	2016		10.1007/s00436-016-5239-3
74	27234034	Seroepidemiology of human Toxocara and Ascaris infections in the Netherlands	Mughini-Gras L, Harms M, van Pelt W, Pinelli E, Kortbeek T.	Parasitol Res. 2016 Oct;115(10):3779-94. doi: 10.1007/s00436-016-5139-6. Epub 2016 May 27.	Mughini-Gras L	Parasitol Res	2016		10.1007/s00436-016-5139-6
75	32588796	Parasitic Infection Surveillance in Mississippi Delta Children	Bradbury RS, Arguello I, Lane M, Cooley G, Handali S, Dimitrova SD, Nascimento FS, Jameson S, Hellmann K, Tharp M, Byers P, Montgomery SP, Haynie L, Kirmse B, Pilotte N, Williams SA, Hobbs CV.	Am J Trop Med Hyg. 2020 Sep;103(3):1150-1153. doi: 10.4269/ajtmh.20-0026.	Bradbury RS	Am J Trop Med Hyg	2020	PMC7470556	10.4269/ajtmh.20-0026
76	32529782	Dogs and pigs are transport hosts of Necator americanus: Molecular evidence for a zoonotic mechanism of human hookworm transmission in Ghana	Boyko RH, Marie Harrison L, Humphries D, Galvani AP, Townsend JP, Otchere J, Wilson MD, Cappello M.	Zoonoses Public Health. 2020 Aug;67(5):474-483. doi: 10.1111/zph.12708. Epub 2020 Jun 11.	Boyko RH	Zoonoses Public Health	2020		10.1111/zph.12708
77	20162430	The role of dogs in transmission of Ascaris lumbricoides for humans	Shalaby HA, Abdel-Shafy S, Derbala AA.	Parasitol Res. 2010 Apr;106(5):1021-6. doi: 10.1007/s00436-010-1755-8. Epub 2010 Feb 17.	Shalaby HA	Parasitol Res	2010		10.1007/s00436-010-1755-8
78	23597946	Possible use of Trichuris suis ova in autism spectrum disorders therapy	Siniscalco D, Antonucci N.	Med Hypotheses. 2013 Jul;81(1):1-4. doi: 10.1016/j.mehy.2013.03.024. Epub 2013 Apr 15.	Siniscalco D	Med Hypotheses	2013		10.1016/j.mehy.2013.03.024
79	38053474	New insight into genetic diversity of zoonotic-potential Ancylostoma ceylanicum in stray cats living in Bangkok, Thailand, based on deep amplicon sequencing	Jitsamai W, Kamkong P, Traub RJ, Taweethavonsawat P.	Zoonoses Public Health. 2024 May;71(3):236-247. doi: 10.1111/zph.13102. Epub 2023 Dec 5.	Jitsamai W	Zoonoses Public Health	2024		10.1111/zph.13102
80	22742834	Trichuris suis ova: testing a helminth-based therapy as an extension of the hygiene hypothesis	Jouvin MH, Kinet JP.	J Allergy Clin Immunol. 2012 Jul;130(1):3-10; quiz 11-2. doi: 10.1016/j.jaci.2012.05.028.	Jouvin MH	J Allergy Clin Immunol	2012		10.1016/j.jaci.2012.05.028
81	27939588	Ascaris phylogeny based on multiple whole mtDNA genomes	Nejsum P, Hawash MB, Betson M, Stothard JR, Gasser RB, Andersen LO.	Infect Genet Evol. 2017 Mar;48:4-9. doi: 10.1016/j.meegid.2016.12.003. Epub 2016 Dec 7.	Nejsum P	Infect Genet Evol	2017		10.1016/j.meegid.2016.12.003
82	34425258	Safety and tolerability of medicinal parasite ova (Trichuris suis) in healthy Japanese volunteers: A randomized, double-blind, placebo-controlled trial	Hoshina T, Sakurai T, Ichimura H, Ishiwata K, En S, Yamada T, Kwangyole L, Shimizu A, Hase K, Kanuka H.	Parasitol Int. 2021 Dec;85:102441. doi: 10.1016/j.parint.2021.102441. Epub 2021 Aug 21.	Hoshina T	Parasitol Int	2021		10.1016/j.parint.2021.102441
83	39787302	What's Eating You? Hookworm and Cutaneous Larva Migrans	Bloomquist RF, Elston DM.	Cutis. 2024 Nov;114(5):E12-E15. doi: 10.12788/cutis.1136.	Bloomquist RF	Cutis	2024		10.12788/cutis.1136
84	31133690	Cognitive and Microbiome Impacts of Experimental Ancylostoma ceylanicum Hookworm Infections in Hamsters	Pan SC, Ward DV, Yin Y, Hu Y, Elfawal MA, Clark RE, Aroian RV.	Sci Rep. 2019 May 27;9(1):7868. doi: 10.1038/s41598-019-44301-4.	Pan SC	Sci Rep	2019	PMC6536493	10.1038/s41598-019-44301-4
85	33057357	Detection of Ascaris lumbricoides infection by ABA-1 coproantigen ELISA	Lagatie O, Verheyen A, Van Hoof K, Lauwers D, Odiere MR, Vlaminck J, Levecke B, Stuyver LJ.	PLoS Negl Trop Dis. 2020 Oct 15;14(10):e0008807. doi: 10.1371/journal.pntd.0008807. eCollection 2020 Oct.	Lagatie O	PLoS Negl Trop Dis	2020	PMC7591086	10.1371/journal.pntd.0008807
86	15777691	Tribendimidine: a promising, safe and broad-spectrum anthelmintic agent from China	Xiao SH, Hui-Ming W, Tanner M, Utzinger J, Chong W.	Acta Trop. 2005 Apr;94(1):1-14. doi: 10.1016/j.actatropica.2005.01.013.	Xiao SH	Acta Trop	2005		10.1016/j.actatropica.2005.01.013
87	20485481	Massively parallel sequencing and analysis of the Necator americanus transcriptome	Cantacessi C, Mitreva M, Jex AR, Young ND, Campbell BE, Hall RS, Doyle MA, Ralph SA, Rabelo EM, Ranganathan S, Sternberg PW, Loukas A, Gasser RB.	PLoS Negl Trop Dis. 2010 May 11;4(5):e684. doi: 10.1371/journal.pntd.0000684.	Cantacessi C	PLoS Negl Trop Dis	2010	PMC2867931	10.1371/journal.pntd.0000684
88	33820570	Human density, economic level and frequency of canine helminths in Buenos Aires	Rubel D, Flaibani N.	J Helminthol. 2021 Apr 6;95:e20. doi: 10.1017/S0022149X21000055.	Rubel D	J Helminthol	2021		10.1017/S0022149X21000055
89	31194117	Differentiation of Trichuris species using a morphometric approach	García-Sánchez AM, Rivero J, Callejón R, Zurita A, Reguera-Gomez M, Valero MA, Cutillas C.	Int J Parasitol Parasites Wildl. 2019 May 31;9:218-223. doi: 10.1016/j.ijppaw.2019.05.012. eCollection 2019 Aug.	García-Sánchez AM	Int J Parasitol Parasites Wildl	2019	PMC6551462	10.1016/j.ijppaw.2019.05.012
90	37109546	First Study of Ascaris lumbricoides from the Semiwild Population of the Sumatran Orangutan Pongo abelii in the Context of Morphological Description and Molecular Phylogeny	Civáňová Křížová K, Seifertová M, Baruš V, Hodová I, Mašová Š, Nurcahyo W, Foitová I.	Life (Basel). 2023 Apr 14;13(4):1016. doi: 10.3390/life13041016.	Civáňová Křížová K	Life (Basel)	2023	PMC10142304	10.3390/life13041016
91	33866880	Canine Parvovirus Infections in Taiwanese Pangolins (Manis pentadactyla pentadactyla)	Chang YC, Lin ZY, Lin YX, Lin KH, Chan FT, Hsiao ST, Liao JW, Chiou HY.	Vet Pathol. 2021 Jul;58(4):743-750. doi: 10.1177/03009858211002198. Epub 2021 Apr 19.	Chang YC	Vet Pathol	2021		10.1177/03009858211002198
92	32126343	Study on the population evolution of Ascaris lumbricoides and Ascaris suum based on whole genome resequencing	Zhou C, Chen J, Niu H, Ouyang S, Wu X.	Vet Parasitol. 2020 Mar;279:109062. doi: 10.1016/j.vetpar.2020.109062. Epub 2020 Feb 26.	Zhou C	Vet Parasitol	2020		10.1016/j.vetpar.2020.109062
93	38899778	Probiotic Treatment of Ulcerative Colitis with Trichuris Suis Ova: A Randomised, Double-blinded, Placebo-controlled Clinical Trial [the PROCTO Trial]	Prosberg MV, Halkjær SI, Lo B, Bremerskov-Köser C, Ilvemark JFKF, Seidelin JB, Kristiansen MF, Kort A, Kallemose T, Bager P, Bendtsen F, Nordgaard-Lassen I, Kapel HS, Kringel H, Kapel CMO, Petersen AM.	J Crohns Colitis. 2024 Nov 4;18(11):1879-1893. doi: 10.1093/ecco-jcc/jjae095.	Prosberg MV	J Crohns Colitis	2024		10.1093/ecco-jcc/jjae095
94	36465912	The survey of soil-transmitted helminth species abundance in Slovakia with an emphasis on parameters important for their distribution	Ihnacik L, Šmigová J, Šoltys J, Bobíková D, Kuzevičová Ž, Kuzevič Š, Schusterová I, Papajová I.	Front Med (Lausanne). 2022 Nov 17;9:1043313. doi: 10.3389/fmed.2022.1043313. eCollection 2022.	Ihnacik L	Front Med (Lausanne)	2022	PMC9712972	10.3389/fmed.2022.1043313
95	31233550	Genetic diversity of Ascaris spp. infecting humans and pigs in distinct Brazilian regions, as revealed by mitochondrial DNA	Monteiro KJL, Calegar DA, Santos JP, Bacelar PAA, Coronato-Nunes B, Reis ERC, Boia MN, Carvalho-Costa FA, Jaeger LH.	PLoS One. 2019 Jun 24;14(6):e0218867. doi: 10.1371/journal.pone.0218867. eCollection 2019.	Monteiro KJL	PLoS One	2019	PMC6590885	10.1371/journal.pone.0218867
96	26008635	In vitro hatching of Trichuris suis eggs	Vejzagić N, Thamsborg SM, Kringel H, Roepstorff A, Bruun JM, Kapel CM.	Parasitol Res. 2015 Jul;114(7):2705-14. doi: 10.1007/s00436-015-4476-1. Epub 2015 May 27.	Vejzagić N	Parasitol Res	2015		10.1007/s00436-015-4476-1
97	34630589	The Prevalence of Gastrointestinal Parasites in Native Dogs in Palestine	Othman RA, Abuseir S.	Iran J Parasitol. 2021 Jul-Sep;16(3):435-442. doi: 10.18502/ijpa.v16i3.7097.	Othman RA	Iran J Parasitol	2021	PMC8476720	10.18502/ijpa.v16i3.7097
98	25996526	Trichuris suis soluble products induce Rab7b expression and limit TLR4 responses in human dendritic cells	Klaver EJ, van der Pouw Kraan TC, Laan LC, Kringel H, Cummings RD, Bouma G, Kraal G, van Die I.	Genes Immun. 2015 Sep;16(6):378-87. doi: 10.1038/gene.2015.18. Epub 2015 May 21.	Klaver EJ	Genes Immun	2015	PMC6382076	10.1038/gene.2015.18
99	29165218	Molecular Identification of Trichuris suis and Trichuris trichiura Eggs in Human Populations from Thailand, Lao PDR, and Myanmar	Phosuk I, Sanpool O, Thanchomnang T, Sadaow L, Rodpai R, Anamnart W, Janwan P, Wijit A, Laymanivong S, Pa Aung WP, Intapan PM, Maleewong W.	Am J Trop Med Hyg. 2018 Jan;98(1):39-44. doi: 10.4269/ajtmh.17-0651.	Phosuk I	Am J Trop Med Hyg	2018	PMC5928743	10.4269/ajtmh.17-0651
100	29136163	Ascaris Suum Infection Downregulates Inflammatory Pathways in the Pig Intestine In Vivo and in Human Dendritic Cells In Vitro	Midttun HLE, Acevedo N, Skallerup P, Almeida S, Skovgaard K, Andresen L, Skov S, Caraballo L, van Die I, Jørgensen CB, Fredholm M, Thamsborg SM, Nejsum P, Williams AR.	J Infect Dis. 2018 Jan 4;217(2):310-319. doi: 10.1093/infdis/jix585.	Midttun HLE	J Infect Dis	2018		10.1093/infdis/jix585
101	31073620	Autochthonous Cutaneous Larva Migrans in France and Europe	Del Giudice P, Hakimi S, Vandenbos F, Magana C, Hubiche T.	Acta Derm Venereol. 2019 Jul 1;99(9):805-808. doi: 10.2340/00015555-3217.	Del Giudice P	Acta Derm Venereol	2019		10.2340/00015555-3217
102	30500371	Molecular characterization of Trichuris species isolated from humans, dogs and cats in a rural community in Peninsular Malaysia	Mohd-Shaharuddin N, Lim YAL, Hassan NA, Nathan S, Ngui R.	Acta Trop. 2019 Feb;190:269-272. doi: 10.1016/j.actatropica.2018.11.026. Epub 2018 Nov 27.	Mohd-Shaharuddin N	Acta Trop	2019		10.1016/j.actatropica.2018.11.026
103	21684689	Helminth parasites in pigs: new challenges in pig production and current research highlights	Roepstorff A, Mejer H, Nejsum P, Thamsborg SM.	Vet Parasitol. 2011 Aug 4;180(1-2):72-81. doi: 10.1016/j.vetpar.2011.05.029. Epub 2011 May 27.	Roepstorff A	Vet Parasitol	2011		10.1016/j.vetpar.2011.05.029
104	37544398	Molecular variability of the Ancylostoma secreted Protein-2 (Aca-asp-2) gene from Ancylostoma caninum contributes to expand information on population genetic studies of hookworms	Furtado LFV, de Miranda RRC, Tennessen JA, Blouin MS, Rabelo ÉML.	Exp Parasitol. 2023 Oct;253:108590. doi: 10.1016/j.exppara.2023.108590. Epub 2023 Aug 5.	Furtado LFV	Exp Parasitol	2023		10.1016/j.exppara.2023.108590
105	39204210	Anthroponotic and Zoonotic Hookworm DNA in an Indigenous Community in Coastal Ecuador: Potential Cross-Transmission between Dogs and Humans	Calvopina M, Aguilar-Rodríguez D, DeGroot A, Cevallos W, Lee GO, Lopez A, Nutman TB, Levy K, Eisenberg J, Sears WJ, Cooper PJ.	Pathogens. 2024 Jul 23;13(8):609. doi: 10.3390/pathogens13080609.	Calvopina M	Pathogens	2024	PMC11357513	10.3390/pathogens13080609
106	22363831	Clear genetic distinctiveness between human- and pig-derived Trichuris based on analyses of mitochondrial datasets	Liu GH, Gasser RB, Su A, Nejsum P, Peng L, Lin RQ, Li MW, Xu MJ, Zhu XQ.	PLoS Negl Trop Dis. 2012;6(2):e1539. doi: 10.1371/journal.pntd.0001539. Epub 2012 Feb 21.	Liu GH	PLoS Negl Trop Dis	2012	PMC3283558	10.1371/journal.pntd.0001539
107	33155980	Molecular evidence of hybridization between pig and human Ascaris indicates an interbred species complex infecting humans	Easton A, Gao S, Lawton SP, Bennuru S, Khan A, Dahlstrom E, Oliveira RG, Kepha S, Porcella SF, Webster J, Anderson R, Grigg ME, Davis RE, Wang J, Nutman TB.	Elife. 2020 Nov 6;9:e61562. doi: 10.7554/eLife.61562.	Easton A	Elife	2020	PMC7647404	10.7554/eLife.61562
108	34919951	Bacterial communities from Trichuris spp. A contribution to deciphering the role of parasitic nematodes as vector of pathogens	García-Sánchez AM, Miller AZ, Caldeira AT, Cutillas C.	Acta Trop. 2022 Feb;226:106277. doi: 10.1016/j.actatropica.2021.106277. Epub 2021 Dec 14.	García-Sánchez AM	Acta Trop	2022		10.1016/j.actatropica.2021.106277
109	38782140	Zoonotic Ancylostoma ceylanicum Infection in Coyotes from Guanacaste Conservation Area, Costa Rica, 2021	Zendejas-Heredia PA, Robleto-Quesada J, Solano A, Rojas A, Colella V.	Emerg Infect Dis. 2024 Jun;30(6):1258-1262. doi: 10.3201/eid3006.231618.	Zendejas-Heredia PA	Emerg Infect Dis	2024	PMC11138982	10.3201/eid3006.231618
110	37379694	Dogs as a source for the spreading of enteric parasites including zoonotic ones in Giza Province, Egypt	Khalifa MM, Fouad EA, Kamel NO, Auda HM, El-Bahy MM, Ramadan RM.	Res Vet Sci. 2023 Aug;161:122-131. doi: 10.1016/j.rvsc.2023.06.015. Epub 2023 Jun 22.	Khalifa MM	Res Vet Sci	2023		10.1016/j.rvsc.2023.06.015
111	9105307	Ascaris suum: a revision of its early migratory path and implications for human ascariasis	Murrell KD, Eriksen L, Nansen P, Slotved HC, Rasmussen T.	J Parasitol. 1997 Apr;83(2):255-60.	Murrell KD	J Parasitol	1997
112	29118011	Comparative genome analysis of programmed DNA elimination in nematodes	Wang J, Gao S, Mostovoy Y, Kang Y, Zagoskin M, Sun Y, Zhang B, White LK, Easton A, Nutman TB, Kwok PY, Hu S, Nielsen MK, Davis RE.	Genome Res. 2017 Dec;27(12):2001-2014. doi: 10.1101/gr.225730.117. Epub 2017 Nov 8.	Wang J	Genome Res	2017	PMC5741062	10.1101/gr.225730.117
113	29772478	Bacillus thuringiensis Cry5B protein as a new pan-hookworm cure	Hu Y, Nguyen TT, Lee ACY, Urban JF Jr, Miller MM, Zhan B, Koch DJ, Noon JB, Abraham A, Fujiwara RT, Bowman DD, Ostroff GR, Aroian RV.	Int J Parasitol Drugs Drug Resist. 2018 Aug;8(2):287-294. doi: 10.1016/j.ijpddr.2018.05.001. Epub 2018 May 4.	Hu Y	Int J Parasitol Drugs Drug Resist	2018	PMC6039361	10.1016/j.ijpddr.2018.05.001
114	25139393	The prevalence and distribution of gastrointestinal parasites of stray and refuge dogs in four locations in India	Traub RJ, Pednekar RP, Cuttell L, Porter RB, Abd Megat Rani PA, Gatne ML.	Vet Parasitol. 2014 Sep 15;205(1-2):233-8. doi: 10.1016/j.vetpar.2014.06.037. Epub 2014 Jul 30.	Traub RJ	Vet Parasitol	2014		10.1016/j.vetpar.2014.06.037
115	17136387	Development and characterization of microsatellite markers for the canine hookworm, Ancylostoma caninum	Schwenkenbecher JM, Kaplan RM.	Parasitol Res. 2007 Apr;100(5):1015-21. doi: 10.1007/s00436-006-0367-9. Epub 2006 Nov 29.	Schwenkenbecher JM	Parasitol Res	2007		10.1007/s00436-006-0367-9
116	17284099	Iatrogenic Trichuris suis infection	Van Kruiningen HJ, West AB.	Arch Pathol Lab Med. 2007 Feb;131(2):180. doi: 10.5858/2007-131-180-ITSI.	Van Kruiningen HJ	Arch Pathol Lab Med	2007		10.5858/2007-131-180-ITSI
117	30131945	The Intestinal Roundworm Ascaris suum Releases Antimicrobial Factors Which Interfere With Bacterial Growth and Biofilm Formation	Midha A, Janek K, Niewienda A, Henklein P, Guenther S, Serra DO, Schlosser J, Hengge R, Hartmann S.	Front Cell Infect Microbiol. 2018 Aug 7;8:271. doi: 10.3389/fcimb.2018.00271. eCollection 2018.	Midha A	Front Cell Infect Microbiol	2018	PMC6090379	10.3389/fcimb.2018.00271
118	30301454	Standardization and application of a modified RFLP-PCR methodology for analysis of polymorphisms linked to treatment resistance in Ancylostoma braziliense	Furtado LFV, Magalhães JGS, Rabelo ÉML.	Parasit Vectors. 2018 Oct 9;11(1):540. doi: 10.1186/s13071-018-3125-9.	Furtado LFV	Parasit Vectors	2018	PMC6178248	10.1186/s13071-018-3125-9
119	22513973	Helminth therapy (worms) for allergic rhinitis	Croft AM, Bager P, Kumar S.	Cochrane Database Syst Rev. 2012 Apr 18;2012(4):CD009238. doi: 10.1002/14651858.CD009238.pub2.	Croft AM	Cochrane Database Syst Rev	2012	PMC7388915	10.1002/14651858.CD009238.pub2
120	38923794	Ascaris Mouse Model Protocols: Advancing Research on Larval Ascariasis Biology	de Almeida Lopes C, Wang J, Liffner B, Absalon S, Gazzinelli-Guimaraes PH.	Curr Protoc. 2024 Jun;4(6):e1074. doi: 10.1002/cpz1.1074.	de Almeida Lopes C	Curr Protoc	2024	PMC11215937	10.1002/cpz1.1074
121	21846585	Prevalence of selected zoonotic and vector-borne agents in dogs and cats in Costa Rica	Scorza AV, Duncan C, Miles L, Lappin MR.	Vet Parasitol. 2011 Dec 29;183(1-2):178-83. doi: 10.1016/j.vetpar.2011.06.025. Epub 2011 Jul 7.	Scorza AV	Vet Parasitol	2011		10.1016/j.vetpar.2011.06.025
122	33181334	Evidence for mitochondrial pseudogenes (numts) as a source of contamination in the phylogeny of human whipworms	Hawash MBF, Al-Jubury A, Sengupta ME, Hansen TVA, Thamsborg SM, Nejsum P.	Infect Genet Evol. 2020 Dec;86:104627. doi: 10.1016/j.meegid.2020.104627. Epub 2020 Nov 9.	Hawash MBF	Infect Genet Evol	2020		10.1016/j.meegid.2020.104627
123	27259664	Sequence data mining in search of hookworm (Necator americanus) microRNAs	Kulkarni AP, Mittal SP.	Gene. 2016 Sep 30;590(2):317-23. doi: 10.1016/j.gene.2016.05.039. Epub 2016 May 31.	Kulkarni AP	Gene	2016		10.1016/j.gene.2016.05.039
124	27486798	Molecular Identification of Hookworm Isolates in Humans, Dogs and Soil in a Tribal Area in Tamil Nadu, India	George S, Levecke B, Kattula D, Velusamy V, Roy S, Geldhof P, Sarkar R, Kang G.	PLoS Negl Trop Dis. 2016 Aug 3;10(8):e0004891. doi: 10.1371/journal.pntd.0004891. eCollection 2016 Aug.	George S	PLoS Negl Trop Dis	2016	PMC4972381	10.1371/journal.pntd.0004891
125	34232387	Intestinal system helminths of red foxes and molecular characterization Taeniid cestodes	Erol U, Sarimehmetoglu O, Utuk AE.	Parasitol Res. 2021 Aug;120(8):2847-2854. doi: 10.1007/s00436-021-07227-3. Epub 2021 Jul 7.	Erol U	Parasitol Res	2021		10.1007/s00436-021-07227-3
126	23113971	Characterization of Trichuris trichiura from humans and T. suis from pigs in China using internal transcribed spacers of nuclear ribosomal DNA	Liu GH, Zhou W, Nisbet AJ, Xu MJ, Zhou DH, Zhao GH, Wang SK, Song HQ, Lin RQ, Zhu XQ.	J Helminthol. 2014 Mar;88(1):64-8. doi: 10.1017/S0022149X12000740. Epub 2012 Oct 31.	Liu GH	J Helminthol	2014		10.1017/S0022149X12000740
127	34986139	Comparison of percutaneous vs oral infection of hamsters with the hookworm Ancylostoma ceylanicum: Parasite development, pathology and primary immune response	Bungiro RD, Harrison LM, Dondji B, Cappello M.	PLoS Negl Trop Dis. 2022 Jan 5;16(1):e0010098. doi: 10.1371/journal.pntd.0010098. eCollection 2022 Jan.	Bungiro RD	PLoS Negl Trop Dis	2022	PMC8765627	10.1371/journal.pntd.0010098
128	38617092	Helminth infection in wild boars in Primorye, Russia	Tabakaeva TV, Belov YA, Shchelkanov EM, Pankratov DV, Tabakaev AV, Galkina IV, Shchelkanov MY.	Int J Parasitol Parasites Wildl. 2024 Mar 28;24:100927. doi: 10.1016/j.ijppaw.2024.100927. eCollection 2024 Aug.	Tabakaeva TV	Int J Parasitol Parasites Wildl	2024	PMC11010961	10.1016/j.ijppaw.2024.100927
129	2859749	Necator americanus and Ancylostoma ceylanicum: development of protocols for dual infection in hamsters	Rajasekariah GR, Dhage KR, Deb BN, Bose S.	Acta Trop. 1985 Mar;42(1):45-54.	Rajasekariah GR	Acta Trop	1985
130	25700937	Dose-dependent establishment of Trichuris suis larvae in Göttingen minipigs	Vejzagić N, Roepstorff A, Kringel H, Thamsborg SM, Nielsen MP, Kapel CM.	Vet Parasitol. 2015 Mar 15;208(3-4):211-7. doi: 10.1016/j.vetpar.2015.01.018. Epub 2015 Jan 28.	Vejzagić N	Vet Parasitol	2015		10.1016/j.vetpar.2015.01.018
131	23782752	Trichuris suis ova in relapsing-remitting multiple sclerosis and clinically isolated syndrome (TRIOMS): study protocol for a randomized controlled trial	Rosche B, Wernecke KD, Ohlraun S, Dörr JM, Paul F.	Trials. 2013 Apr 25;14:112. doi: 10.1186/1745-6215-14-112.	Rosche B	Trials	2013	PMC3680966	10.1186/1745-6215-14-112
132	23774318	Genetic characterization of the partial mitochondrial cytochrome oxidase c subunit I (cox 1) gene of the zoonotic parasitic nematode, Ancylostoma ceylanicum from humans, dogs and cats	Ngui R, Mahdy MA, Chua KH, Traub R, Lim YA.	Acta Trop. 2013 Oct;128(1):154-7. doi: 10.1016/j.actatropica.2013.06.003. Epub 2013 Jun 14.	Ngui R	Acta Trop	2013		10.1016/j.actatropica.2013.06.003
133	3182019	Ancylostoma ceylanicum: I. Protein and antigenic composition of adult and larval stages	Mohan S, Kaushal NA, Misra A, Kaushal DC, Katiyar JC, Ghatak S.	Immunol Invest. 1988 Jun;17(4):295-307. doi: 10.3109/08820138809041418.	Mohan S	Immunol Invest	1988		10.3109/08820138809041418
134	38018393	Immunity mediates host specificity in the human hookworm Ancylostoma ceylanicum	Langeland A, McKean EL, O'Halloran DM, Hawdon JM.	Parasitology. 2024 Jan;151(1):102-107. doi: 10.1017/S0031182023001208. Epub 2023 Nov 29.	Langeland A	Parasitology	2024	PMC10941038	10.1017/S0031182023001208
135	38266286	Geographic Distribution of Human Infections with Zoonotic Ancylostoma ceylanicum and Anthropophilic Hookworms in Ecuador: A Retrospective Analysis of Archived Stool Samples	Aguilar-Rodríguez D, Seco-Hidalgo V, Lopez A, Romero-Sandoval N, Calvopiña M, Guevara A, Baldeón L, Rodríguez A, Mejia R, Nutman TB, Sears WJ, Cooper PJ.	Am J Trop Med Hyg. 2024 Jan 23;110(3):460-469. doi: 10.4269/ajtmh.23-0469. Print 2024 Mar 6.	Aguilar-Rodríguez D	Am J Trop Med Hyg	2024	PMC10919174	10.4269/ajtmh.23-0469
136	29742872	Genetic Diversity of Ascaris in China Assessed Using Simple Sequence Repeat Markers	Zhou C, Jian S, Peng W, Li M.	Korean J Parasitol. 2018 Apr;56(2):175-181. doi: 10.3347/kjp.2018.56.2.175. Epub 2018 Apr 30.	Zhou C	Korean J Parasitol	2018	PMC5976020	10.3347/kjp.2018.56.2.175
137	35431075	Prevalence of hookworm infections among stray dogs and molecular identification of hookworm species for the first time in Bangladesh	Singh RP, Roy BC, Begum N, Talukder MH.	Vet Parasitol Reg Stud Reports. 2022 May;30:100719. doi: 10.1016/j.vprsr.2022.100719. Epub 2022 Mar 13.	Singh RP	Vet Parasitol Reg Stud Reports	2022		10.1016/j.vprsr.2022.100719
138	20532563	Gastrointestinal and ectoparasites from urban stray dogs in Fortaleza (Brazil): high infection risk for humans?	Klimpel S, Heukelbach J, Pothmann D, Rückert S.	Parasitol Res. 2010 Aug;107(3):713-9. doi: 10.1007/s00436-010-1926-7. Epub 2010 Jun 8.	Klimpel S	Parasitol Res	2010		10.1007/s00436-010-1926-7
139	11578097	Chickens and pigs as transport hosts for Ascaris, Trichuris and Oesophagostomum eggs	Olsen A, Permin A, Roepstorff A.	Parasitology. 2001 Sep;123(Pt 3):325-30. doi: 10.1017/s0031182001008435.	Olsen A	Parasitology	2001		10.1017/s0031182001008435
140	29860571	Molecular identification of Ascaris lumbricoides and Ascaris suum recovered from humans and pigs in Thailand, Lao PDR, and Myanmar	Sadaow L, Sanpool O, Phosuk I, Rodpai R, Thanchomnang T, Wijit A, Anamnart W, Laymanivong S, Aung WPP, Janwan P, Maleewong W, Intapan PM.	Parasitol Res. 2018 Aug;117(8):2427-2436. doi: 10.1007/s00436-018-5931-6. Epub 2018 Jun 2.	Sadaow L	Parasitol Res	2018		10.1007/s00436-018-5931-6
141	28602842	Immune responses and parasitological observations induced during probiotic treatment with medicinal Trichuris suis ova in a healthy volunteer	Williams AR, Dige A, Rasmussen TK, Hvas CL, Dahlerup JF, Iversen L, Stensvold CR, Agnholt J, Nejsum P.	Immunol Lett. 2017 Aug;188:32-37. doi: 10.1016/j.imlet.2017.06.002. Epub 2017 Jun 8.	Williams AR	Immunol Lett	2017		10.1016/j.imlet.2017.06.002
142	26216353	Re-evaluation of the species of hookworms infecting dogs in Central Vietnam	Ng-Nguyen D, Hii SF, Nguyen VA, Van Nguyen T, Van Nguyen D, Traub RJ.	Parasit Vectors. 2015 Jul 28;8:401. doi: 10.1186/s13071-015-1015-y.	Ng-Nguyen D	Parasit Vectors	2015	PMC4517506	10.1186/s13071-015-1015-y
143	8971276	Human enteric infection with Ancylostoma caninum: hookworms reappraised in the light of a "new" zoonosis	Prociv P, Croese J.	Acta Trop. 1996 Sep;62(1):23-44. doi: 10.1016/s0001-706x(96)00016-2.	Prociv P	Acta Trop	1996		10.1016/s0001-706x(96)00016-2
144	39226300	Genomic analysis of Strongyloides stercoralis and Strongyloides fuelleborni in Bangladesh	de Ree V, Nath TC, Barua P, Harbecke D, Lee D, Rödelsperger C, Streit A.	PLoS Negl Trop Dis. 2024 Sep 3;18(9):e0012440. doi: 10.1371/journal.pntd.0012440. eCollection 2024 Sep.	de Ree V	PLoS Negl Trop Dis	2024	PMC11407627	10.1371/journal.pntd.0012440
145	32636587	Semi-domesticated dogs as a potential reservoir for zoonotic hookworms in Bangkok, Thailand	Wongwigkan J, Inpankaew T.	Vet World. 2020 May;13(5):909-915. doi: 10.14202/vetworld.2020.909-915. Epub 2020 May 16.	Wongwigkan J	Vet World	2020	PMC7311867	10.14202/vetworld.2020.909-915
146	29179075	Manure management and public health: Sanitary and socio-economic aspects among urban livestock-keepers in Cambodia	Ström G, Albihn A, Jinnerot T, Boqvist S, Andersson-Djurfeldt A, Sokerya S, Osbjer K, San S, Davun H, Magnusson U.	Sci Total Environ. 2018 Apr 15;621:193-200. doi: 10.1016/j.scitotenv.2017.11.254. Epub 2017 Nov 24.	Ström G	Sci Total Environ	2018		10.1016/j.scitotenv.2017.11.254
147	34781239	Mid-7th century BC human parasite remains from Jerusalem	Langgut D.	Int J Paleopathol. 2022 Mar;36:1-6. doi: 10.1016/j.ijpp.2021.10.005. Epub 2021 Nov 12.	Langgut D	Int J Paleopathol	2022		10.1016/j.ijpp.2021.10.005
148	15614586	Infective larvae of the human hookworms Necator americanus and Ancylostoma duodenale differ in their orientation behaviour when crawling on surfaces	Haas W, Haberl B, Syafruddin, Idris I, Kersten S; Syafruddin.	Parasitol Res. 2005 Jan;95(1):25-9. doi: 10.1007/s00436-004-1256-8. Epub 2004 Nov 20.	Haas W	Parasitol Res	2005		10.1007/s00436-004-1256-8
149	32978457	2-Methyl-pentanoyl-carnitine (2-MPC): a urine biomarker for patent Ascaris lumbricoides infection	Lagatie O, Verheyen A, Van Asten S, Odiere MR, Djuardi Y, Levecke B, Vlaminck J, Mekonnen Z, Dana D, T'Kindt R, Sandra K, van Outersterp R, Oomens J, Lin R, Dillen L, Vreeken R, Cuyckens F, Stuyver LJ.	Sci Rep. 2020 Sep 25;10(1):15780. doi: 10.1038/s41598-020-72804-y.	Lagatie O	Sci Rep	2020	PMC7519643	10.1038/s41598-020-72804-y
150	31158236	Development and optimization of a high-throughput screening method utilizing Ancylostoma ceylanicum egg hatching to identify novel anthelmintics	Abriola L, Hoyer D, Caffrey CR, Williams DL, Yoshino TP, Vermeire JJ.	PLoS One. 2019 Jun 3;14(6):e0217019. doi: 10.1371/journal.pone.0217019. eCollection 2019.	Abriola L	PLoS One	2019	PMC6546214	10.1371/journal.pone.0217019
151	26324243	Risk factors for prevalence of pig parasitoses in Mbeya Region, Tanzania	Kabululu ML, Ngowi HA, Kimera SI, Lekule FP, Kimbi EC, Johansen MV.	Vet Parasitol. 2015 Sep 15;212(3-4):460-4. doi: 10.1016/j.vetpar.2015.08.006. Epub 2015 Aug 12.	Kabululu ML	Vet Parasitol	2015		10.1016/j.vetpar.2015.08.006
152	22494938	Genetic analysis of Trichuris suis and Trichuris trichiura recovered from humans and pigs in a sympatric setting in Uganda	Nissen S, Al-Jubury A, Hansen TV, Olsen A, Christensen H, Thamsborg SM, Nejsum P.	Vet Parasitol. 2012 Aug 13;188(1-2):68-77. doi: 10.1016/j.vetpar.2012.03.004. Epub 2012 Mar 20.	Nissen S	Vet Parasitol	2012		10.1016/j.vetpar.2012.03.004
153	28074315	The roundworm Strongyloides stercoralis in children, dogs, and soil inside and outside a segregated settlement in Eastern Slovakia: frequent but hardly detectable parasite	Štrkolcová G, Goldová M, Bocková E, Mojžišová J.	Parasitol Res. 2017 Mar;116(3):891-900. doi: 10.1007/s00436-016-5362-1. Epub 2017 Jan 10.	Štrkolcová G	Parasitol Res	2017		10.1007/s00436-016-5362-1
154	25481749	Molecular cloning and characterization of a nematode polyprotein antigen/allergen from the human and animal hookworm Ancylostoma ceylanicum	Fairfax KC, Harrison LM, Cappello M.	Mol Biochem Parasitol. 2014 Nov;198(1):37-44. doi: 10.1016/j.molbiopara.2014.11.005. Epub 2014 Dec 4.	Fairfax KC	Mol Biochem Parasitol	2014	PMC4354846	10.1016/j.molbiopara.2014.11.005
155	39005370	Characterizing Excretory-Secretory Products Proteome Across Larval Development Stages in Ascaris suum	Castañeda S, Adeniyi-Ipadeola G, Wu Y, Suarez-Reyes C, Jain A, Ramírez JD, Weatherhead JE.	bioRxiv [Preprint]. 2024 Jul 3:2024.07.03.601870. doi: 10.1101/2024.07.03.601870.	Castañeda S	bioRxiv	2024	PMC11245028	10.1101/2024.07.03.601870
156	38582856	A survey of gastrointestinal helminth infestation in smallholder backyard pigs and the first molecular identification of the two zoonotic helminths Ascaris suum and Trichuris suis in Myanmar	Bawm S, Htun LL, Chel HM, Khaing Y, Hmoon MM, Thein SS, Win SY, Soe NC, Thaw YN, Hayashi N, Win MM, Nonaka N, Katakura K, Nakao R.	BMC Vet Res. 2024 Apr 6;20(1):139. doi: 10.1186/s12917-024-03998-w.	Bawm S	BMC Vet Res	2024	PMC10998307	10.1186/s12917-024-03998-w
157	32455702	Opportunistic Mapping of Strongyloides stercoralis and Hookworm in Dogs in Remote Australian Communities	Beknazarova M, Whiley H, Traub R, Ross K.	Pathogens. 2020 May 21;9(5):398. doi: 10.3390/pathogens9050398.	Beknazarova M	Pathogens	2020	PMC7281600	10.3390/pathogens9050398
158	30030626	Gastrointestinal helminths in farmers and their ruminant livestock from the Coastal Savannah zone of Ghana	Squire SA, Yang R, Robertson I, Ayi I, Squire DS, Ryan U.	Parasitol Res. 2018 Oct;117(10):3183-3194. doi: 10.1007/s00436-018-6017-1. Epub 2018 Jul 21.	Squire SA	Parasitol Res	2018		10.1007/s00436-018-6017-1
159	39228571	Prevalence of intestinal parasites in humans and domestic animals in Jirel community, Dolakha, Nepal	Dhakal P, Dhakal M, Dhakal D, Shakya P, Singh B, Gupta Kalwar R, Shahi R, Pandey S, Niraula D, Karki A, Mahato MK, Tamang S, Chhetri B, Thapa M, Parajuli R, Subedi JR, Pandey K, Maharjan M, Parajuli RP.	J Family Med Prim Care. 2024 Aug;13(8):3408-3414. doi: 10.4103/jfmpc.jfmpc_197_24. Epub 2024 Jul 26.	Dhakal P	J Family Med Prim Care	2024	PMC11368370	10.4103/jfmpc.jfmpc_197_24
160	27751868	Microfluidic platform for electrophysiological recordings from host-stage hookworm and Ascaris suum larvae: A new tool for anthelmintic research	Weeks JC, Roberts WM, Robinson KJ, Keaney M, Vermeire JJ, Urban JF Jr, Lockery SR, Hawdon JM.	Int J Parasitol Drugs Drug Resist. 2016 Dec;6(3):314-328. doi: 10.1016/j.ijpddr.2016.08.001. Epub 2016 Sep 15.	Weeks JC	Int J Parasitol Drugs Drug Resist	2016	PMC5196495	10.1016/j.ijpddr.2016.08.001
161	22952922	Phylogenetic evidence that two distinct Trichuris genotypes infect both humans and non-human primates	Ravasi DF, O'Riain MJ, Davids F, Illing N.	PLoS One. 2012;7(8):e44187. doi: 10.1371/journal.pone.0044187. Epub 2012 Aug 28.	Ravasi DF	PLoS One	2012	PMC3429462	10.1371/journal.pone.0044187
162	22564445	Prevalence and zoonotic potential of canine hookworms in Malaysia	Mahdy MA, Lim YA, Ngui R, Siti Fatimah MR, Choy SH, Yap NJ, Al-Mekhlafi HM, Ibrahim J, Surin J.	Parasit Vectors. 2012 May 7;5:88. doi: 10.1186/1756-3305-5-88.	Mahdy MA	Parasit Vectors	2012	PMC3461414	10.1186/1756-3305-5-88
163	19138565	Can helminths or helminth-derived products be used in humans to prevent or treat allergic diseases?	Erb KJ.	Trends Immunol. 2009 Feb;30(2):75-82. doi: 10.1016/j.it.2008.11.005. Epub 2009 Jan 8.	Erb KJ	Trends Immunol	2009		10.1016/j.it.2008.11.005
164	29574798	Modulation of human dendritic cell activity by Giardia and helminth antigens	Summan A, Nejsum P, Williams AR.	Parasite Immunol. 2018 May;40(5):e12525. doi: 10.1111/pim.12525. Epub 2018 Apr 14.	Summan A	Parasite Immunol	2018		10.1111/pim.12525
165	25069662	Therapeutic potential of larval excretory/secretory proteins of the pig whipworm Trichuris suis in allergic disease	Ebner F, Hepworth MR, Rausch S, Janek K, Niewienda A, Kühl A, Henklein P, Lucius R, Hamelmann E, Hartmann S.	Allergy. 2014 Nov;69(11):1489-97. doi: 10.1111/all.12496. Epub 2014 Sep 6.	Ebner F	Allergy	2014		10.1111/all.12496
166	32746868	Surveillance of important bacterial and parasitic infections in Danish wild boars (Sus scrofa)	Petersen HH, Takeuchi-Storm N, Enemark HL, Nielsen ST, Larsen G, Chriél M.	Acta Vet Scand. 2020 Aug 3;62(1):41. doi: 10.1186/s13028-020-00539-x.	Petersen HH	Acta Vet Scand	2020	PMC7398403	10.1186/s13028-020-00539-x
167	12953933	Cutaneous larva migrans: the creeping eruption	Brenner MA, Patel MB.	Cutis. 2003 Aug;72(2):111-5.	Brenner MA	Cutis	2003
168	29263598	Reducing zoonotic and internal parasite burdens in pigs using a pig confinement system	Agustina KK, Swacita IBN, Oka IBM, Dwinata IM, Traub RJ, Cargill C, Damriyasa IM.	Vet World. 2017 Nov;10(11):1347-1352. doi: 10.14202/vetworld.2017.1347-1352. Epub 2017 Nov 16.	Agustina KK	Vet World	2017	PMC5732342	10.14202/vetworld.2017.1347-1352
169	5690050	Ancylostoma ceylanicum infection in dogs, cats, and man in Taiwan	Yoshida Y, Okamoto K, Chiu JK.	Am J Trop Med Hyg. 1968 May;17(3):378-81. doi: 10.4269/ajtmh.1968.17.378.	Yoshida Y	Am J Trop Med Hyg	1968		10.4269/ajtmh.1968.17.378
170	22075400	Comparative analyses of the complete mitochondrial genomes of Ascaris lumbricoides and Ascaris suum from humans and pigs	Liu GH, Wu CY, Song HQ, Wei SJ, Xu MJ, Lin RQ, Zhao GH, Huang SY, Zhu XQ.	Gene. 2012 Jan 15;492(1):110-6. doi: 10.1016/j.gene.2011.10.043. Epub 2011 Oct 30.	Liu GH	Gene	2012		10.1016/j.gene.2011.10.043
171	34617193	A Case of Zoonotic Ancylostoma ceylanicum Infection in a Suburban Area of Selangor, Malaysia	Heo CC, Rafiz AR, Ngui R.	Acta Parasitol. 2022 Mar;67(1):564-568. doi: 10.1007/s11686-021-00478-1. Epub 2021 Oct 6.	Heo CC	Acta Parasitol	2022		10.1007/s11686-021-00478-1
172	32542036	High-throughput multiplex qPCRs for the surveillance of zoonotic species of canine hookworms	Massetti L, Colella V, Zendejas PA, Ng-Nguyen D, Harriott L, Marwedel L, Wiethoelter A, Traub RJ.	PLoS Negl Trop Dis. 2020 Jun 15;14(6):e0008392. doi: 10.1371/journal.pntd.0008392. eCollection 2020 Jun.	Massetti L	PLoS Negl Trop Dis	2020	PMC7316352	10.1371/journal.pntd.0008392
173	19368744	Population dynamics of Trichuris suis in trickle-infected pigs	Nejsum P, Thamsborg SM, Petersen HH, Kringel H, Fredholm M, Roepstorff A.	Parasitology. 2009 May;136(6):691-7. doi: 10.1017/S0031182009005976. Epub 2009 Apr 16.	Nejsum P	Parasitology	2009		10.1017/S0031182009005976
174	38827635	Rare case of human Ancylostoma ceylanicum infection in Bangladesh	Nath TC, Tusher PC, Siddiki T, Nyema J, Bhattacharjee T, Dey N, Mukutmoni M, Islam KM, Bhuiyan JU.	IJID Reg. 2024 May 8;11:100376. doi: 10.1016/j.ijregi.2024.100376. eCollection 2024 Jun.	Nath TC	IJID Reg	2024	PMC11141138	10.1016/j.ijregi.2024.100376
175	28984036	A cross-sectional study of intestinal parasitoses in dogs and children of the periurban area of La Plata (Buenos Aires, Argentina): Zoonotic importance and implications in public health	Cociancic P, Zonta ML, Navone GT.	Zoonoses Public Health. 2018 Feb;65(1):e44-e53. doi: 10.1111/zph.12408. Epub 2017 Oct 5.	Cociancic P	Zoonoses Public Health	2018		10.1111/zph.12408
176	21099099	Ascariasis in Japan: is pig-derived Ascaris infecting humans?	Arizono N, Yoshimura Y, Tohzaka N, Yamada M, Tegoshi T, Onishi K, Uchikawa R.	Jpn J Infect Dis. 2010 Nov;63(6):447-8.	Arizono N	Jpn J Infect Dis	2010
177	26367282	Mitochondrial Genome Analyses Suggest Multiple Trichuris Species in Humans, Baboons, and Pigs from Different Geographical Regions	Hawash MB, Andersen LO, Gasser RB, Stensvold CR, Nejsum P.	PLoS Negl Trop Dis. 2015 Sep 14;9(9):e0004059. doi: 10.1371/journal.pntd.0004059. eCollection 2015.	Hawash MB	PLoS Negl Trop Dis	2015	PMC4569395	10.1371/journal.pntd.0004059
178	26671680	Detection of Helminth Eggs and Identification of Hookworm Species in Stray Cats, Dogs and Soil from Klang Valley, Malaysia	Tun S, Ithoi I, Mahmud R, Samsudin NI, Kek Heng C, Ling LY.	PLoS One. 2015 Dec 15;10(12):e0142231. doi: 10.1371/journal.pone.0142231. eCollection 2015.	Tun S	PLoS One	2015	PMC4682862	10.1371/journal.pone.0142231
179	35815608	MIG-23 is involved in sperm migration by modulating extracellular ATP levels in Ascaris suum	Wang Q, He R, Chen L, Zhang Q, Shan J, Wang P, Wang X, Zhao Y.	Development. 2022 Aug 1;149(15):dev200478. doi: 10.1242/dev.200478. Epub 2022 Aug 9.	Wang Q	Development	2022		10.1242/dev.200478
180	10590331	Hookworm burden reductions in BALB/c mice vaccinated with recombinant Ancylostoma secreted proteins (ASPs) from Ancylostoma duodenale, Ancylostoma caninum and Necator americanus	Sen L, Ghosh K, Bin Z, Qiang S, Thompson MG, Hawdon JM, Koski RA, Shuhua X, Hotez PJ.	Vaccine. 2000 Jan 6;18(11-12):1096-102. doi: 10.1016/s0264-410x(99)00371-0.	Sen L	Vaccine	2000		10.1016/s0264-410x(99)00371-0
181	27806992	The whipworm (Trichuris suis) secretes prostaglandin E2 to suppress proinflammatory properties in human dendritic cells	Laan LC, Williams AR, Stavenhagen K, Giera M, Kooij G, Vlasakov I, Kalay H, Kringel H, Nejsum P, Thamsborg SM, Wuhrer M, Dijkstra CD, Cummings RD, van Die I.	FASEB J. 2017 Feb;31(2):719-731. doi: 10.1096/fj.201600841R. Epub 2016 Nov 2.	Laan LC	FASEB J	2017	PMC5240662	10.1096/fj.201600841R
182	32734067	Epizootiology of zoonotic parasites of dogs in Abua area of Rivers State, Nigeria	Moro KK, Abah AE.	Vet Anim Sci. 2018 Dec 11;7:100045. doi: 10.1016/j.vas.2018.100045. eCollection 2019 Jun.	Moro KK	Vet Anim Sci	2018	PMC7386753	10.1016/j.vas.2018.100045
183	28100811	The molecular speciation of soil-transmitted helminth eggs collected from school children across six endemic countries	George S, Geldhof P, Albonico M, Ame SM, Bethony JM, Engels D, Mekonnen Z, Montresor A, Hem S, Tchuem-Tchuenté LA, Huong NT, Kang G, Vercruysse J, Levecke B.	Trans R Soc Trop Med Hyg. 2016 Nov 1;110(11):657-663. doi: 10.1093/trstmh/trw078.	George S	Trans R Soc Trop Med Hyg	2016	PMC5584671	10.1093/trstmh/trw078
184	21438646	Bugs as drugs, part two: worms, leeches, scorpions, snails, ticks, centipedes, and spiders	Cherniack EP.	Altern Med Rev. 2011 Mar;16(1):50-8.	Cherniack EP	Altern Med Rev	2011
185	23593529	Phylogeographical studies of Ascaris spp. based on ribosomal and mitochondrial DNA sequences	Cavallero S, Snabel V, Pacella F, Perrone V, D'Amelio S.	PLoS Negl Trop Dis. 2013 Apr 11;7(4):e2170. doi: 10.1371/journal.pntd.0002170. Print 2013.	Cavallero S	PLoS Negl Trop Dis	2013	PMC3623706	10.1371/journal.pntd.0002170
186	32053593	Protective immunity elicited by the nematode-conserved As37 recombinant protein against Ascaris suum infection	Versteeg L, Wei J, Liu Z, Keegan B, Fujiwara RT, Jones KM, Asojo O, Strych U, Bottazzi ME, Hotez PJ, Zhan B.	PLoS Negl Trop Dis. 2020 Feb 13;14(2):e0008057. doi: 10.1371/journal.pntd.0008057. eCollection 2020 Feb.	Versteeg L	PLoS Negl Trop Dis	2020	PMC7017989	10.1371/journal.pntd.0008057
187	27095802	Treatment with Trichuris suis soluble products during monocyte-to-macrophage differentiation reduces inflammatory responses through epigenetic remodeling	Hoeksema MA, Laan LC, Postma JJ, Cummings RD, de Winther MP, Dijkstra CD, van Die I, Kooij G.	FASEB J. 2016 Aug;30(8):2826-36. doi: 10.1096/fj.201600343R. Epub 2016 Apr 19.	Hoeksema MA	FASEB J	2016	PMC6137957	10.1096/fj.201600343R
188	16323144	The impact of concurrent and treated Ancylostoma ceylanicum hookworm infections on the immunogenicity of a recombinant hookworm vaccine in hamsters	Ghosh K, Wu W, Antoine AD, Bottazzi ME, Valenzuela JG, Hotez PJ, Mendez S.	J Infect Dis. 2006 Jan 1;193(1):155-62. doi: 10.1086/498528. Epub 2005 Nov 29.	Ghosh K	J Infect Dis	2006		10.1086/498528
189	32837054	Epidemiological survey on intestinal helminths of stray dogs in Guimarães, Portugal	Silva V, Silva J, Gonçalves M, Brandão C, Vieira E Brito N.	J Parasit Dis. 2020 Dec;44(4):869-876. doi: 10.1007/s12639-020-01252-2. Epub 2020 Jul 27.	Silva V	J Parasit Dis	2020	PMC7383065	10.1007/s12639-020-01252-2
190	31705653	Body fluid from the parasitic worm Ascaris suum inhibits broad-acting pro-inflammatory programs in dendritic cells	Arora P, Moll JM, Andersen D, Workman CT, Williams AR, Kristiansen K, Brix S.	Immunology. 2020 Mar;159(3):322-334. doi: 10.1111/imm.13151. Epub 2019 Dec 3.	Arora P	Immunology	2020	PMC7011627	10.1111/imm.13151
191	23220043	Trichuris suis-induced modulation of human dendritic cell function is glycan-mediated	Klaver EJ, Kuijk LM, Laan LC, Kringel H, van Vliet SJ, Bouma G, Cummings RD, Kraal G, van Die I.	Int J Parasitol. 2013 Mar;43(3-4):191-200. doi: 10.1016/j.ijpara.2012.10.021. Epub 2012 Dec 7.	Klaver EJ	Int J Parasitol	2013		10.1016/j.ijpara.2012.10.021
192	27905107	Co-operative suppression of inflammatory responses in human dendritic cells by plant proanthocyanidins and products from the parasitic nematode Trichuris suis	Williams AR, Klaver EJ, Laan LC, Ramsay A, Fryganas C, Difborg R, Kringel H, Reed JD, Mueller-Harvey I, Skov S, van Die I, Thamsborg SM.	Immunology. 2017 Mar;150(3):312-328. doi: 10.1111/imm.12687. Epub 2016 Nov 30.	Williams AR	Immunology	2017	PMC5290246	10.1111/imm.12687
193	27639842	Occurrence, clinical involvement and zoonotic potential of endoparasites infecting Swiss pigs	Schubnell F, von Ah S, Graage R, Sydler T, Sidler X, Hadorn D, Basso W.	Parasitol Int. 2016 Dec;65(6 Pt A):618-624. doi: 10.1016/j.parint.2016.09.005. Epub 2016 Sep 14.	Schubnell F	Parasitol Int	2016	PMC7108367	10.1016/j.parint.2016.09.005
194	22926017	Characterization of the complete mitochondrial genomes of two whipworms Trichuris ovis and Trichuris discolor (Nematoda: Trichuridae)	Liu GH, Wang Y, Xu MJ, Zhou DH, Ye YG, Li JY, Song HQ, Lin RQ, Zhu XQ.	Infect Genet Evol. 2012 Dec;12(8):1635-41. doi: 10.1016/j.meegid.2012.08.005. Epub 2012 Aug 17.	Liu GH	Infect Genet Evol	2012		10.1016/j.meegid.2012.08.005
195	12687761	Evolution of ascariasis in humans and pigs: a multi-disciplinary approach	Loreille O, Bouchet F.	Mem Inst Oswaldo Cruz. 2003;98 Suppl 1:39-46. doi: 10.1590/s0074-02762003000900008.	Loreille O	Mem Inst Oswaldo Cruz	2003		10.1590/s0074-02762003000900008
196	22492147	Soil-transmitted helminthiasis in Laos: a community-wide cross-sectional study of humans and dogs in a mass drug administration environment	Conlan JV, Khamlome B, Vongxay K, Elliot A, Pallant L, Sripa B, Blacksell SD, Fenwick S, Thompson RC.	Am J Trop Med Hyg. 2012 Apr;86(4):624-34. doi: 10.4269/ajtmh.2012.11-0413.	Conlan JV	Am J Trop Med Hyg	2012	PMC3403769	10.4269/ajtmh.2012.11-0413
197	34908464	Inactivating Effects of Common Laboratory Disinfectants, Fixatives, and Temperatures on the Eggs of Soil Transmitted Helminths	Kines KJ, Fox M, Ndubuisi M, Verocai GG, Cama V, Bradbury RS.	Microbiol Spectr. 2021 Dec 22;9(3):e0182821. doi: 10.1128/Spectrum.01828-21. Epub 2021 Dec 15.	Kines KJ	Microbiol Spectr	2021	PMC8672909	10.1128/Spectrum.01828-21
198	30017486	A Critical Role for Thermosensation in Host Seeking by Skin-Penetrating Nematodes	Bryant AS, Ruiz F, Gang SS, Castelletto ML, Lopez JB, Hallem EA.	Curr Biol. 2018 Jul 23;28(14):2338-2347.e6. doi: 10.1016/j.cub.2018.05.063. Epub 2018 Jul 12.	Bryant AS	Curr Biol	2018	PMC6091634	10.1016/j.cub.2018.05.063
199	12172821	Species-specific proteins identified in Ascaris lumbricoides and Ascaris suum using two-dimensional electrophoresis	Abebe W, Tsuji N, Kasuga-Aoki H, Miyoshi T, Isobe T, Arakawa T, Matsumoto Y, Yoshihara S.	Parasitol Res. 2002 Sep;88(9):868-71. doi: 10.1007/s00436-002-0640-5. Epub 2002 Apr 20.	Abebe W	Parasitol Res	2002		10.1007/s00436-002-0640-5
200	3586394	Human cases of infection with canine whipworms, Trichuris vulpis (Froelich, 1789), in Japan	Kagei N, Hayashi S, Kato K.	Jpn J Med Sci Biol. 1986 Aug;39(4):177-84. doi: 10.7883/yoken1952.39.177.	Kagei N	Jpn J Med Sci Biol	1986		10.7883/yoken1952.39.177
[truncated: 1,202 more rows]

## Sheet: WEBOFSCIENCE
List of Articles Retrieved from Web of Science Database
[truncated: 1,540 more rows]
