# Supplementary material for: The occurrence of cross-host species soil-transmitted helminth infections in humans and domestic/livestock animals: A systematic review
Source: PLOS Glob Public Health. 2025 Aug 12;5(8):e0004614. doi: 10.1371/journal.pgph.0004614 (PMC12342315; doi:10.1371/journal.pgph.0004614)
Supplement: S3 Data — (XLSX) [file pgph.0004614.s008.xlsx]

## Sheet: Sheet1
List of full-text reviewed articles
Sl_No	title	year	journal	authors	url	doi	Included/Exlcuded	exclusion_reason
1	Cutaneous Larva Migrans.	2017	Recent patents on inflammation & allergy drug discovery	Leung AKC and Barankin B and Hon KLE	https://pubmed.ncbi.nlm.nih.gov/28078983/	10.2174/1872213X11666170110162344	Excluded	not relevant to our objective
2	Ancylostoma ceylanicum.	2021	Trends in parasitology	Colella V and Bradbury R and Traub R	https://pubmed.ncbi.nlm.nih.gov/34049804/	10.1016/j.pt.2021.04.013	Excluded	not relevant to our objective
3	Pharmacotherapy of ascariasis.	2001	Expert opinion on pharmacotherapy	St Georgiev V	https://pubmed.ncbi.nlm.nih.gov/11336582/	10.1517/14656566.2.2.223	Excluded	not relevant to our objective
4	Ancylostoma in dogs in the Caribbean: a review and study from St. Kitts, West Indies.	2022	Parasites & vectors	Kim J and Lucio-Forster A and Ketzis JK	https://pubmed.ncbi.nlm.nih.gov/35449121/	10.1186/s13071-022-05254-2	Excluded	review
5	Ascariasis: host-pathogen biology.	1982	Reviews of infectious diseases	Pawlowski ZS	https://pubmed.ncbi.nlm.nih.gov/6812197/	10.1093/4.4.806	Excluded	not relevant to our objective
6	Are Ascaris lumbricoides and Ascaris suum a single species?	2012	Parasites & vectors	Leles D and Gardner SL and Reinhard K and IÃ±iguez A and Araujo A	https://pubmed.ncbi.nlm.nih.gov/22348306/	10.1186/1756-3305-5-42	Excluded	not relevant to our objective
7	Unraveling Ascaris suum experimental infection in humans.	2021	Microbes and infection	Silva TED and Barbosa FS and MagalhÃ£es LMD and Gazzinelli-GuimarÃ£es PH and Dos Santos AC and Nogueira DS and Resende NM and Amorim CC and Gazzinelli-GuimarÃ£es AC and Viana AG and Geiger SM and Bartholomeu DC and Fujiwara RT and Bueno LL	https://pubmed.ncbi.nlm.nih.gov/34020024/	10.1016/j.micinf.2021.104836	Excluded	experimental infection
8	Zoonotic hookworms of dogs and cats - lessons from the past to inform current knowledge and future directions of research.	2021	International journal for parasitology	Traub RJ and Zendejas-Heredia PA and Massetti L and Colella V	https://pubmed.ncbi.nlm.nih.gov/34748782/	10.1016/j.ijpara.2021.10.005	Excluded	review
9	Ancylostoma ceylanicum Hookworms in Dogs, Grenada, West Indies.	2022	Emerging infectious diseases	Zendejas-Heredia PA and Colella V and Macpherson MLA and Sylvester W and Gasser RB and Macpherson CNL and Traub RJ	https://pubmed.ncbi.nlm.nih.gov/35997602/	10.3201/eid2809.220634	Excluded	did not look for human STH in animals
10	Eukaryotic expression and immunogenicity of Ancylostoma ceylanicum calreticulin.	2022	Parasitology international	Zhuang T and Abuzeid AMI and Hu J and Zhu S and Lu J and Zhou X and Chen X and Li G	https://pubmed.ncbi.nlm.nih.gov/35872299/	10.1016/j.parint.2022.102633	Excluded	not relevant to our objective
11	Of dogs and hookworms: man's best friend and his parasites as a model for translational biomedical research.	2018	Parasites & vectors	Shepherd C and Wangchuk P and Loukas A	https://pubmed.ncbi.nlm.nih.gov/29370855/	10.1186/s13071-018-2621-2	Excluded	not relevant to our objective
12	Hookworms of dogs and cats as agents of cutaneous larva migrans.	2010	Trends in parasitology	Bowman DD and Montgomery SP and Zajac AM and Eberhard ML and Kazacos KR	https://pubmed.ncbi.nlm.nih.gov/20189454/	10.1016/j.pt.2010.01.005	Excluded	not relevant to our objective
13	Helminth Therapy - From the Parasite Perspective.	2019	Trends in parasitology	SobotkovÃ¡ K and Parker W and LevÃ¡ J and RÅ¯Å¾kovÃ¡ J and LukeÅ¡ J and JirkÅ¯ PomajbÃ­kovÃ¡ K	https://pubmed.ncbi.nlm.nih.gov/31153721/	10.1016/j.pt.2019.04.009	Excluded	not relevant to our objective
14	Ancylostoma ceylanicum, a re-emerging but neglected parasitic zoonosis.	2013	International journal for parasitology	Traub RJ	https://pubmed.ncbi.nlm.nih.gov/23968813/	10.1016/j.ijpara.2013.07.006	Excluded	review
15	Assessing the zoonotic potential of Ascaris suum and Trichuris suis: looking to the future from an analysis of the past.	2012	Journal of helminthology	Nejsum P and Betson M and Bendall RP and Thamsborg SM and Stothard JR	https://pubmed.ncbi.nlm.nih.gov/22423595/	10.1017/S0022149X12000193	Excluded	not relevant to our objective
16	Soil-Transmitted Helminths in Tropical Australia and Asia.	2017	Tropical medicine and infectious disease	Gordon CA and Kurscheid J and Jones MK and Gray DJ and McManus DP	https://pubmed.ncbi.nlm.nih.gov/30270913/	10.3390/tropicalmed2040056	Excluded	review
17	Comparative analysis of Ancylostoma ceylanicum mitochondrial genome with other Ancylostoma species.	2018	Infection, genetics and evolution : journal of molecular epidemiology and evolutionary genetics in infectious diseases	Shi X and Wang M and Abdullahi AY and Fu Y and Yang F and Yu X and Pan W and Yan X and Hang J and Zhang P and Li G	https://pubmed.ncbi.nlm.nih.gov/29660556/	10.1016/j.meegid.2018.04.012	Excluded	not relevant to our objective
18	Identification and localization of hookworm platelet inhibitor in Ancylostoma ceylanicum.	2020	Infection, genetics and evolution : journal of molecular epidemiology and evolutionary genetics in infectious diseases	Huang Y and Abuzeid AMI and Liu Y and He L and Zhao Q and Yan X and Hang J and Ran R and Sun Y and Li X and Liu J and Li G	https://pubmed.ncbi.nlm.nih.gov/31689543/	10.1016/j.meegid.2019.104102	Excluded	not relevant to our objective
19	Advances in the diagnosis of Ascaris suum infections in pigs and their possible applications in humans.	2014	Parasitology	Vlaminck J and Levecke B and Vercruysse J and Geldhof P	https://pubmed.ncbi.nlm.nih.gov/24775944/	10.1017/S0031182014000328	Excluded	review
20	Neglected zoonotic helminths: Hymenolepis nana, Echinococcus canadensis and Ancylostoma ceylanicum.	2015	Clinical microbiology and infection : the official publication of the European Society of Clinical Microbiology and Infectious Diseases	Thompson RC	https://pubmed.ncbi.nlm.nih.gov/25743998/	10.1016/j.cmi.2015.01.004	Excluded	review
21	Hookworm folliculitis.	1991	Archives of dermatology	Miller AC and Walker J and Jaworski R and de Launey W and Paver R	https://pubmed.ncbi.nlm.nih.gov/2006880/		Excluded	no PCR
22	Excretory/Secretory Proteome of Females and Males of the Hookworm Ancylostoma ceylanicum.	2023	Pathogens (Basel, Switzerland)	Uzoechi SC and Rosa BA and Singh KS and Choi YJ and Bracken BK and Brindley PJ and Townsend RR and Sprung R and Zhan B and Bottazzi ME and Hawdon JM and Wong Y and Loukas A and Djuranovic S and Mitreva M	https://pubmed.ncbi.nlm.nih.gov/36678443/	10.3390/pathogens12010095	Excluded	not relevant to our objective
23	Field application of a novel multiplex qPCR assay reveals the occurrence of the zoonotic hookworm Ancylostoma braziliense in Nigerian dogs.	2021	Acta tropica	Massetti L and Kamani J and Wiethoelter A and McDonagh P and Colella V and Traub RJ	https://pubmed.ncbi.nlm.nih.gov/33197446/	10.1016/j.actatropica.2020.105758	Excluded	did not look for human STH in animals
24	The use of Trichuris suis and other helminth therapies to treat Crohn's disease.	2007	Parasitology research	Reddy A and Fried B	https://pubmed.ncbi.nlm.nih.gov/17206504/	10.1007/s00436-006-0416-4	Excluded	not relevant to our objective
25	Ascaris lumbricoides, Ascaris suum, or "Ascaris lumbrisuum"?	2016	The Journal of infectious diseases	da Silva Alves EB and ConceiÃ§Ã£o MJ and Leles D	https://pubmed.ncbi.nlm.nih.gov/26908753/	10.1093/infdis/jiw027	Excluded	not relevant to our objective
26	Cognitive and Microbiome Impacts of Experimental Ancylostoma ceylanicum Hookworm Infections in Hamsters.	2019	Scientific reports	Pan SC and Ward DV and Yin Y and Hu Y and Elfawal MA and Clark RE and Aroian RV	https://pubmed.ncbi.nlm.nih.gov/31133690/	10.1038/s41598-019-44301-4	Excluded	experimental infection
27	Molecular Identification of Trichuris suis and Trichuris trichiura Eggs in Human Populations from Thailand, Lao PDR, and Myanmar.	2018	The American journal of tropical medicine and hygiene	Phosuk I and Sanpool O and Thanchomnang T and Sadaow L and Rodpai R and Anamnart W and Janwan P and Wijit A and Laymanivong S and Pa Aung WP and Intapan PM and Maleewong W	https://pubmed.ncbi.nlm.nih.gov/29165218/	10.4269/ajtmh.17-0651	Excluded	not relevant to our objective
28	Prevalence and Phylogenetic Analyses of Trichuris suis in Pigs in Hunan Province, Subtropical China.	2018	The Korean journal of parasitology	Tan L and Wang A and Yi J and Liu Y and Li J and Liu W	https://pubmed.ncbi.nlm.nih.gov/30419736/	10.3347/kjp.2018.56.5.495	Excluded	not relevant to our objective
29	Review of zoonotic parasites in medical and veterinary fields in the Republic of Korea.	2009	The Korean journal of parasitology	Youn H	https://pubmed.ncbi.nlm.nih.gov/19885329/	10.3347/kjp.2009.47.S.S133	Excluded	review
30	Endoparasites of Wild Boars (Sus Scrofa) in Primorsky Krai, Russia.	2022	Helminthologia	Belov YA and Tabakaeva TV and Pankratov DV and Shchelkanov EM and Surovyi AL and Popov IA and Tabakaev AV and Zheleznova LV and Galkina IV and Shchelkanov MY	https://pubmed.ncbi.nlm.nih.gov/36118365/	10.2478/helm-2022-0018	Excluded	not domestic animal
31	Effect of Ancylostoma ceylanicum hookworm platelet inhibitor on platelet adhesion and peripheral blood mononuclear cell proliferation.	2020	Parasitology research	Huang Y and Abuzeid AMI and Zhuang T and Zhu S and He L and Liu Y and Zhao Q and Chen X and Li G	https://pubmed.ncbi.nlm.nih.gov/32300877/	10.1007/s00436-020-06678-4	Excluded	not relevant to our objective
32	Helminth infections in dogs in Phu Tho Province, northern Vietnam.	2022	Current research in parasitology & vector-borne diseases	Nguyen TTM and Dorny P and Dinh TD and Nguyen VT and Nguyen HN and Nguyen TGT and Dao HT and Dermauw V	https://pubmed.ncbi.nlm.nih.gov/35676919/	10.1016/j.crpvbd.2022.100091	Excluded	not relevant to our objective
33	The zoonotic risk of Ancylostoma ceylanicum isolated from stray dogs and cats in Guangzhou, South China.	2014	BioMed research international	Liu Y and Zheng G and Alsarakibi M and Zhang X and Hu W and Lin L and Tan L and Luo Q and Lu P and Li G	https://pubmed.ncbi.nlm.nih.gov/24877068/	10.1155/2014/208759	Excluded	not relevant to our objective
34	Ascaris Suum Infection Downregulates Inflammatory Pathways in the Pig Intestine In Vivo and in Human Dendritic Cells In Vitro.	2018	The Journal of infectious diseases	Midttun HLE and Acevedo N and Skallerup P and Almeida S and Skovgaard K and Andresen L and Skov S and Caraballo L and van Die I and JÃ¸rgensen CB and Fredholm M and Thamsborg SM and Nejsum P and Williams AR	https://pubmed.ncbi.nlm.nih.gov/29136163/	10.1093/infdis/jix585	Excluded	not relevant to our objective
35	Development and characterization of microsatellite markers for the canine hookworm, Ancylostoma caninum.	2007	Parasitology research	Schwenkenbecher JM and Kaplan RM	https://pubmed.ncbi.nlm.nih.gov/17136387/	10.1007/s00436-006-0367-9	Excluded	not relevant to our objective
36	First report of Ancylostoma ceylanicum in wild canids.	2013	International journal for parasitology. Parasites and wildlife	Smout FA and Thompson RC and Skerratt LF	https://pubmed.ncbi.nlm.nih.gov/24533332/	10.1016/j.ijppaw.2013.04.003	Excluded	not domestic animal
37	Mebendazole treatment persistently alters the size profile and morphology of Trichuris trichiura eggs.	2020	Acta tropica	Nejsum P and Andersen KL and Andersen SD and Thamsborg SM and Tejedor AM	https://pubmed.ncbi.nlm.nih.gov/31954684/	10.1016/j.actatropica.2020.105347	Excluded	experimental infection
38	Chickens and pigs as transport hosts for Ascaris, Trichuris and Oesophagostomum eggs.	2001	Parasitology	Olsen A and Permin A and Roepstorff A	https://pubmed.ncbi.nlm.nih.gov/11578097/	10.1017/s0031182001008435	Excluded	no PCR
39	Seroepidemiology of human Toxocara and Ascaris infections in the Netherlands.	2016	Parasitology research	Mughini-Gras L and Harms M and van Pelt W and Pinelli E and Kortbeek T	https://pubmed.ncbi.nlm.nih.gov/27234034/	10.1007/s00436-016-5139-6	Excluded	no PCR
40	The Prevalence of Gastrointestinal Parasites in Native Dogs in Palestine.	2021	Iranian journal of parasitology	Othman RA and Abuseir S	https://pubmed.ncbi.nlm.nih.gov/34630589/	10.18502/ijpa.v16i3.7097	Excluded	no PCR
41	Optimal ELISA antigen for the diagnosis of Ascaris suum infection in humans.	2016	Parasitology research	Yoshida A and Kikuchi T and Nakagaki S and Maruyama H	https://pubmed.ncbi.nlm.nih.gov/27604123/	10.1007/s00436-016-5239-3	Excluded	no PCR
42	Reflecting on the past and fast forwarding to present day anthelmintic resistant Ancylostoma caninum-A critical issue we neglected to forecast.	2023	International journal for parasitology. Drugs and drug resistance	Marsh AE and Lakritz J	https://pubmed.ncbi.nlm.nih.gov/37229949/	10.1016/j.ijpddr.2023.04.003	Excluded	not relevant to our objective
43	Assessing the impact of Ascariasis and Trichuriasis on weight gain using a porcine model.	2022	PLoS neglected tropical diseases	Whitehead B and Thamsborg SM and Denwood MJ and Nejsum P	https://pubmed.ncbi.nlm.nih.gov/35984809/	10.1371/journal.pntd.0010709	Excluded	experimental infection
44	Ascaris lumbricoides or Ascaris suum: What's in a Name?	2016	The Journal of infectious diseases	Betson M and Stothard JR	https://pubmed.ncbi.nlm.nih.gov/26908754/	10.1093/infdis/jiw037	Excluded	not relevant to our objective
45	Phylogenetic evidence that two distinct Trichuris genotypes infect both humans and non-human primates.	2012	PloS one	Ravasi DF and O'Riain MJ and Davids F and Illing N	https://pubmed.ncbi.nlm.nih.gov/22952922/	10.1371/journal.pone.0044187	Excluded	not domestic animal
46	Autochthonous Cutaneous Larva Migrans in France and Europe.	2019	Acta dermato-venereologica	Del Giudice P and Hakimi S and Vandenbos F and Magana C and Hubiche T	https://pubmed.ncbi.nlm.nih.gov/31073620/	10.2340/00015555-3217	Excluded	no PCR
47	Comparison of Ancylostoma caninum worm counts acquired by endoscopy and necropsy.	2013	Veterinary parasitology	Lee AC and Epe C and Bowman DD	https://pubmed.ncbi.nlm.nih.gov/23601667/	10.1016/j.vetpar.2013.03.022	Excluded	no PCR
48	Standardization and application of a modified RFLP-PCR methodology for analysis of polymorphisms linked to treatment resistance in Ancylostoma braziliense.	2018	Parasites & vectors	Furtado LFV and MagalhÃ£es JGS and Rabelo Ã‰ML	https://pubmed.ncbi.nlm.nih.gov/30301454/	10.1186/s13071-018-3125-9	Excluded	not relevant to our objective
49	Cutaneous larva migrans: the creeping eruption.	2003	Cutis	Brenner MA and Patel MB	https://pubmed.ncbi.nlm.nih.gov/12953933/		Excluded	no PCR
50	Human density, economic level and frequency of canine helminths in Buenos Aires.	2021	Journal of helminthology	Rubel D and Flaibani N	https://pubmed.ncbi.nlm.nih.gov/33820570/	10.1017/S0022149X21000055	Excluded	no PCR
51	Efficacy of BroadlineÂ® in cats against induced infections with developing fourth-stage larval and adult Ancylostoma ceylanicum hookworms.	2020	Veterinary parasitology: X	Knaus M and Taweethavonsawat P and Cheesman T and Visser M and Rehbein S	https://pubmed.ncbi.nlm.nih.gov/32904740/	10.1016/j.vpoa.2020.100025	Excluded	experimental infection
52	Prevalence of selected zoonotic and vector-borne agents in dogs and cats in Costa Rica.	2011	Veterinary parasitology	Scorza AV and Duncan C and Miles L and Lappin MR	https://pubmed.ncbi.nlm.nih.gov/21846585/	10.1016/j.vetpar.2011.06.025	Excluded	did not look for human STH in animals
53	Helminth parasites in pigs: new challenges in pig production and current research highlights.	2011	Veterinary parasitology	Roepstorff A and Mejer H and Nejsum P and Thamsborg SM	https://pubmed.ncbi.nlm.nih.gov/21684689/	10.1016/j.vetpar.2011.05.029	Excluded	not relevant to our objective
54	The prevalence and distribution of gastrointestinal parasites of stray and refuge dogs in four locations in India.	2014	Veterinary parasitology	Traub RJ and Pednekar RP and Cuttell L and Porter RB and Abd Megat Rani PA and Gatne ML	https://pubmed.ncbi.nlm.nih.gov/25139393/	10.1016/j.vetpar.2014.06.037	Excluded	did not look for human STH in animals
55	Uptake of benzimidazoles by Trichuris suis in vivo in pigs.	2014	International journal for parasitology. Drugs and drug resistance	Hansen TV and Friis C and Nejsum P and Olsen A and Thamsborg SM	https://pubmed.ncbi.nlm.nih.gov/25057460/	10.1016/j.ijpddr.2014.03.003	Excluded	experimental infection
56	Molecular and metabolomic changes in the proximal colon of pigs infected with Trichuris suis.	2020	Scientific reports	Dawson HD and Chen C and Li RW and Bell LN and Shea-Donohue T and Kringel H and Beshah E and Hill DE and Urban JF Jr	https://pubmed.ncbi.nlm.nih.gov/32732949/	10.1038/s41598-020-69462-5	Excluded	experimental infection
57	A Functional Comparison of Homopentameric Nicotinic Acetylcholine Receptors (ACR-16) Receptors From Necator americanus and Ancylostoma ceylanicum.	2020	Frontiers in molecular neuroscience	Kaji MD and Geary TG and Beech RN	https://pubmed.ncbi.nlm.nih.gov/33324163/	10.3389/fnmol.2020.601102	Excluded	not relevant to our objective
58	Nitazoxanide: In vitro and in vivo drug effects against Trichuris muris and Ancylostoma ceylanicum, alone or in combination.	2012	International journal for parasitology. Drugs and drug resistance	Tritten L and Silbereisen A and Keiser J	https://pubmed.ncbi.nlm.nih.gov/24533270/	10.1016/j.ijpddr.2012.02.004	Excluded	experimental infection
59	Detection of Ascaris lumbricoides infection by ABA-1 coproantigen ELISA.	2020	PLoS neglected tropical diseases	Lagatie O and Verheyen A and Van Hoof K and Lauwers D and Odiere MR and Vlaminck J and Levecke B and Stuyver LJ	https://pubmed.ncbi.nlm.nih.gov/33057357/	10.1371/journal.pntd.0008807	Excluded	no PCR
60	[Cutaneous larva migrans].	2008	Der Hautarzt; Zeitschrift fur Dermatologie, Venerologie, und verwandte Gebiete	Hoff NP and Mota R and Groffik A and Hengge UR	https://pubmed.ncbi.nlm.nih.gov/18626615/	10.1007/s00105-008-1514-2	Excluded	no PCR
61	Molecular identification of Ascaris lumbricoides and Ascaris suum recovered from humans and pigs in Thailand, Lao PDR, and Myanmar.	2018	Parasitology research	Sadaow L and Sanpool O and Phosuk I and Rodpai R and Thanchomnang T and Wijit A and Anamnart W and Laymanivong S and Aung WPP and Janwan P and Maleewong W and Intapan PM	https://pubmed.ncbi.nlm.nih.gov/29860571/	10.1007/s00436-018-5931-6	Excluded	not relevant to our objective
62	Ascaris phylogeny based on multiple whole mtDNA genomes.	2017	Infection, genetics and evolution : journal of molecular epidemiology and evolutionary genetics in infectious diseases	Nejsum P and Hawash MB and Betson M and Stothard JR and Gasser RB and Andersen LO	https://pubmed.ncbi.nlm.nih.gov/27939588/	10.1016/j.meegid.2016.12.003	Excluded	samples from previous included study
63	A history of hookworm vaccine development.	2011	Human vaccines	Schneider B and Jariwala AR and Periago MV and Gazzinelli MF and Bose SN and Hotez PJ and Diemert DJ and Bethony JM	https://pubmed.ncbi.nlm.nih.gov/22064562/	10.4161/hv.7.11.18443	Excluded	not relevant to our objective
64	Gastrointestinal and ectoparasites from urban stray dogs in Fortaleza (Brazil): high infection risk for humans?	2010	Parasitology research	Klimpel S and Heukelbach J and Pothmann D and RÃ¼ckert S	https://pubmed.ncbi.nlm.nih.gov/20532563/	10.1007/s00436-010-1926-7	Excluded	no PCR
65	Safety and tolerability of medicinal parasite ova (Trichuris suis) in healthy Japanese volunteers: A randomized, double-blind, placebo-controlled trial.	2021	Parasitology international	Hoshina T and Sakurai T and Ichimura H and Ishiwata K and En S and Yamada T and Kwangyole L and Shimizu A and Hase K and Kanuka H	https://pubmed.ncbi.nlm.nih.gov/34425258/	10.1016/j.parint.2021.102441	Excluded	experimental infection
66	Canine Parvovirus Infections in Taiwanese Pangolins (Manis pentadactyla pentadactyla).	2021	Veterinary pathology	Chang YC and Lin ZY and Lin YX and Lin KH and Chan FT and Hsiao ST and Liao JW and Chiou HY	https://pubmed.ncbi.nlm.nih.gov/33866880/	10.1177/03009858211002198	Excluded	not domestic animal
67	The survey of soil-transmitted helminth species abundance in Slovakia with an emphasis on parameters important for their distribution.	2022	Frontiers in medicine	Ihnacik L and Å migovÃ¡ J and Å oltys J and BobÃ­kovÃ¡ D and KuzeviÄovÃ¡ Å½ and KuzeviÄ Å and SchusterovÃ¡ I and PapajovÃ¡ I	https://pubmed.ncbi.nlm.nih.gov/36465912/	10.3389/fmed.2022.1043313	Excluded	no PCR
68	Bacillus thuringiensis Cry5B protein as a new pan-hookworm cure.	2018	International journal for parasitology. Drugs and drug resistance	Hu Y and Nguyen TT and Lee ACY and Urban JF Jr and Miller MM and Zhan B and Koch DJ and Noon JB and Abraham A and Fujiwara RT and Bowman DD and Ostroff GR and Aroian RV	https://pubmed.ncbi.nlm.nih.gov/29772478/	10.1016/j.ijpddr.2018.05.001	Excluded	experimental infection
69	Comparative genome analysis of programmed DNA elimination in nematodes.	2017	Genome research	Wang J and Gao S and Mostovoy Y and Kang Y and Zagoskin M and Sun Y and Zhang B and White LK and Easton A and Nutman TB and Kwok PY and Hu S and Nielsen MK and Davis RE	https://pubmed.ncbi.nlm.nih.gov/29118011/	10.1101/gr.225730.117	Excluded	not relevant to our objective
70	Opportunistic Mapping of Strongyloides stercoralis and Hookworm in Dogs in Remote Australian Communities.	2020	Pathogens (Basel, Switzerland)	Beknazarova M and Whiley H and Traub R and Ross K	https://pubmed.ncbi.nlm.nih.gov/32455702/	10.3390/pathogens9050398	Excluded	did not look for human STH in animals
71	Development and optimization of a high-throughput screening method utilizing Ancylostoma ceylanicum egg hatching to identify novel anthelmintics.	2019	PloS one	Abriola L and Hoyer D and Caffrey CR and Williams DL and Yoshino TP and Vermeire JJ	https://pubmed.ncbi.nlm.nih.gov/31158236/	10.1371/journal.pone.0217019	Excluded	not domestic animal
72	Trichuris suis ova in relapsing-remitting multiple sclerosis and clinically isolated syndrome (TRIOMS): study protocol for a randomized controlled trial.	2013	Trials	Rosche B and Wernecke KD and Ohlraun S and DÃ¶rr JM and Paul F	https://pubmed.ncbi.nlm.nih.gov/23782752/	10.1186/1745-6215-14-112	Excluded	not relevant to our objective
73	Molecular cloning and characterization of a nematode polyprotein antigen/allergen from the human and animal hookworm Ancylostoma ceylanicum.	2014	Molecular and biochemical parasitology	Fairfax KC and Harrison LM and Cappello M	https://pubmed.ncbi.nlm.nih.gov/25481749/	10.1016/j.molbiopara.2014.11.005	Excluded	not domestic animal
74	Parasitic Infection Surveillance in Mississippi Delta Children.	2020	The American journal of tropical medicine and hygiene	Bradbury RS and Arguello I and Lane M and Cooley G and Handali S and Dimitrova SD and Nascimento FS and Jameson S and Hellmann K and Tharp M and Byers P and Montgomery SP and Haynie L and Kirmse B and Pilotte N and Williams SA and Hobbs CV	https://pubmed.ncbi.nlm.nih.gov/32588796/	10.4269/ajtmh.20-0026	Excluded	no zoonotic STH in humans
75	Bioaccessibility and oral immunization efficacy of a chimeric protein vaccine against Ascaris suum.	2023	Microbes and infection	Castro JC and MagalhÃ£es LM and Almeida RM and Oliveira FM and Nogueira DS and Gazzinelli-GuimarÃ£es AC and Kraemer L and Barbosa FS and Santos FV and Minighin EC and Bueno LL and Bartholomeu DC and Labanca RA and Fujiwara RT	https://pubmed.ncbi.nlm.nih.gov/36075515/	10.1016/j.micinf.2022.105042	Excluded	not relevant to our objective
76	Intestinal system helminths of red foxes and molecular characterization Taeniid cestodes.	2021	Parasitology research	Erol U and Sarimehmetoglu O and Utuk AE	https://pubmed.ncbi.nlm.nih.gov/34232387/	10.1007/s00436-021-07227-3	Excluded	no PCR
77	Ascaris suum: a revision of its early migratory path and implications for human ascariasis.	1997	The Journal of parasitology	Murrell KD and Eriksen L and Nansen P and Slotved HC and Rasmussen T	https://pubmed.ncbi.nlm.nih.gov/9105307/		Excluded	experimental infection
78	Infection of man with Trichuris vulpis, the whipworm of dogs.	1980	The American journal of tropical medicine and hygiene	Kenney M and Yermakov V	https://pubmed.ncbi.nlm.nih.gov/7446812/	10.4269/ajtmh.1980.29.1205	Excluded	no PCR
79	Semi-domesticated dogs as a potential reservoir for zoonotic hookworms in Bangkok, Thailand.	2020	Veterinary world	Wongwigkan J and Inpankaew T	https://pubmed.ncbi.nlm.nih.gov/32636587/	10.14202/vetworld.2020.909-915	Excluded	did not look for human STH in animals
80	Trichuris suis soluble products induce Rab7b expression and limit TLR4 responses in human dendritic cells.	2015	Genes and immunity	Klaver EJ and van der Pouw Kraan TC and Laan LC and Kringel H and Cummings RD and Bouma G and Kraal G and van Die I	https://pubmed.ncbi.nlm.nih.gov/25996526/	10.1038/gene.2015.18	Excluded	not relevant to our objective
81	Immune responses and parasitological observations induced during probiotic treatment with medicinal Trichuris suis ova in a healthy volunteer.	2017	Immunology letters	Williams AR and Dige A and Rasmussen TK and Hvas CL and Dahlerup JF and Iversen L and Stensvold CR and Agnholt J and Nejsum P	https://pubmed.ncbi.nlm.nih.gov/28602842/	10.1016/j.imlet.2017.06.002	Excluded	experimental infection
82	Prevalence and zoonotic potential of canine hookworms in Malaysia.	2012	Parasites & vectors	Mahdy MA and Lim YA and Ngui R and Siti Fatimah MR and Choy SH and Yap NJ and Al-Mekhlafi HM and Ibrahim J and Surin J	https://pubmed.ncbi.nlm.nih.gov/22564445/	10.1186/1756-3305-5-88	Excluded	did not look for human STH in animals
83	Emergence of canine hookworm treatment resistance: Novel detection of Ancylostoma caninum anthelmintic resistance markers by fecal PCR in 11 dogs from Canada.	2023	American journal of veterinary research	Evason MD and Weese JS and Polansky B and Leutenegger CM	https://pubmed.ncbi.nlm.nih.gov/37442544/	10.2460/ajvr.23.05.0116	Excluded	did not look for human STH in animals
84	Reducing zoonotic and internal parasite burdens in pigs using a pig confinement system.	2017	Veterinary world	Agustina KK and Swacita IBN and Oka IBM and Dwinata IM and Traub RJ and Cargill C and Damriyasa IM	https://pubmed.ncbi.nlm.nih.gov/29263598/	10.14202/vetworld.2017.1347-1352	Excluded	no PCR
85	Randomised clinical trial: the safety and tolerability of Trichuris suis ova in patients with Crohn's disease.	2013	Alimentary pharmacology & therapeutics	Sandborn WJ and Elliott DE and Weinstock J and Summers RW and Landry-Wheeler A and Silver N and Harnett MD and Hanauer SB	https://pubmed.ncbi.nlm.nih.gov/23730956/	10.1111/apt.12366	Excluded	experimental infection
86	Necator americanus and Ancylostoma ceylanicum: development of protocols for dual infection in hamsters.	1985	Acta tropica	Rajasekariah GR and Dhage KR and Deb BN and Bose S	https://pubmed.ncbi.nlm.nih.gov/2859749/		Excluded	not domestic animal
87	The mitochondrial genome of the dog hookworm Ancylostoma caninum (Nematoda, Ancylostomatidae) from Southwest China.	2019	Mitochondrial DNA. Part B, Resources	Xie Y and Xu Z and Zheng Y and Li Y and Liu Y and Wang L and Zhou X and Zuo Z and Gu X and Yang G	https://pubmed.ncbi.nlm.nih.gov/33365829/	10.1080/23802359.2019.1666048	Excluded	not relevant to our objective
88	The roundworm Strongyloides stercoralis in children, dogs, and soil inside and outside a segregated settlement in Eastern Slovakia: frequent but hardly detectable parasite.	2017	Parasitology research	Å trkolcovÃ¡ G and GoldovÃ¡ M and BockovÃ¡ E and MojÅ¾iÅ¡ovÃ¡ J	https://pubmed.ncbi.nlm.nih.gov/28074315/	10.1007/s00436-016-5362-1	Excluded	no PCR
89	Prevalence of hookworm infections among stray dogs and molecular identification of hookworm species for the first time in Bangladesh.	2022	Veterinary parasitology, regional studies and reports	Singh RP and Roy BC and Begum N and Talukder MH	https://pubmed.ncbi.nlm.nih.gov/35431075/	10.1016/j.vprsr.2022.100719	Excluded	did not look for human STH in animals
90	Can helminths or helminth-derived products be used in humans to prevent or treat allergic diseases?	2009	Trends in immunology	Erb KJ	https://pubmed.ncbi.nlm.nih.gov/19138565/	10.1016/j.it.2008.11.005	Excluded	not relevant to our objective
91	Gastrointestinal helminths in farmers and their ruminant livestock from the Coastal Savannah zone of Ghana.	2018	Parasitology research	Squire SA and Yang R and Robertson I and Ayi I and Squire DS and Ryan U	https://pubmed.ncbi.nlm.nih.gov/30030626/	10.1007/s00436-018-6017-1	Excluded	did not look for zoonotic STH in humans
92	Infective larvae of the human hookworms Necator americanus and Ancylostoma duodenale differ in their orientation behaviour when crawling on surfaces.	2005	Parasitology research	Haas W and Haberl B and Syafruddin and Idris I and Kersten S	https://pubmed.ncbi.nlm.nih.gov/15614586/	10.1007/s00436-004-1256-8	Excluded	not relevant to our objective
93	Comparison of percutaneous vs oral infection of hamsters with the hookworm Ancylostoma ceylanicum: Parasite development, pathology and primary immune response.	2022	PLoS neglected tropical diseases	Bungiro RD and Harrison LM and Dondji B and Cappello M	https://pubmed.ncbi.nlm.nih.gov/34986139/	10.1371/journal.pntd.0010098	Excluded	experimental infection
94	Epizootiology of zoonotic parasites of dogs in Abua area of Rivers State, Nigeria.	2019	Veterinary and animal science	Moro KK and Abah AE	https://pubmed.ncbi.nlm.nih.gov/32734067/	10.1016/j.vas.2018.100045	Excluded	no PCR
95	Manure management and public health: Sanitary and socio-economic aspects among urban livestock-keepers in Cambodia.	2018	The Science of the total environment	StrÃ¶m G and Albihn A and Jinnerot T and Boqvist S and Andersson-Djurfeldt A and Sokerya S and Osbjer K and San S and Davun H and Magnusson U	https://pubmed.ncbi.nlm.nih.gov/29179075/	10.1016/j.scitotenv.2017.11.254	Excluded	did not look for human STH in animals
96	Surveillance of important bacterial and parasitic infections in Danish wild boars (Sus scrofa).	2020	Acta veterinaria Scandinavica	Petersen HH and Takeuchi-Storm N and Enemark HL and Nielsen ST and Larsen G and ChriÃ©l M	https://pubmed.ncbi.nlm.nih.gov/32746868/	10.1186/s13028-020-00539-x	Excluded	not domestic animal
97	Species-specific proteins identified in Ascaris lumbricoides and Ascaris suum using two-dimensional electrophoresis.	2002	Parasitology research	Abebe W and Tsuji N and Kasuga-Aoki H and Miyoshi T and Isobe T and Arakawa T and Matsumoto Y and Yoshihara S	https://pubmed.ncbi.nlm.nih.gov/12172821/	10.1007/s00436-002-0640-5	Excluded	not relevant to our objective
98	Detection of Helminth Eggs and Identification of Hookworm Species in Stray Cats, Dogs and Soil from Klang Valley, Malaysia.	2015	PloS one	Tun S and Ithoi I and Mahmud R and Samsudin NI and Kek Heng C and Ling LY	https://pubmed.ncbi.nlm.nih.gov/26671680/	10.1371/journal.pone.0142231	Excluded	did not look for human STH in animals
99	A cross-sectional study of intestinal parasitoses in dogs and children of the periurban area of La Plata (Buenos Aires, Argentina): Zoonotic importance and implications in public health.	2018	Zoonoses and public health	Cociancic P and Zonta ML and Navone GT	https://pubmed.ncbi.nlm.nih.gov/28984036/	10.1111/zph.12408	Excluded	experimental infection
100	Ancylostoma ceylanicum: I. Protein and antigenic composition of adult and larval stages.	1988	Immunological investigations	Mohan S and Kaushal NA and Misra A and Kaushal DC and Katiyar JC and Ghatak S	https://pubmed.ncbi.nlm.nih.gov/3182019/	10.3109/08820138809041418	Excluded	experimental infection
101	Ivermectin: pharmacology and application in dermatology.	2005	International journal of dermatology	Dourmishev AL and Dourmishev LA and Schwartz RA	https://pubmed.ncbi.nlm.nih.gov/16409259/	10.1111/j.1365-4632.2004.02253.x	Excluded	not relevant to our objective
102	Risk factors for prevalence of pig parasitoses in Mbeya Region, Tanzania.	2015	Veterinary parasitology	Kabululu ML and Ngowi HA and Kimera SI and Lekule FP and Kimbi EC and Johansen MV	https://pubmed.ncbi.nlm.nih.gov/26324243/	10.1016/j.vetpar.2015.08.006	Excluded	no PCR
103	Modeling the effectiveness of One Health interventions against the zoonotic hookworm Ancylostoma ceylanicum.	2023	Frontiers in medicine	Walker M and Lambert S and Neves MI and Worsley AD and Traub R and Colella V	https://pubmed.ncbi.nlm.nih.gov/36960338/	10.3389/fmed.2023.1092030	Excluded	not relevant to our objective
104	Genetic characterization of the partial mitochondrial cytochrome oxidase c subunit I (cox 1) gene of the zoonotic parasitic nematode, Ancylostoma ceylanicum from humans, dogs and cats.	2013	Acta tropica	Ngui R and Mahdy MA and Chua KH and Traub R and Lim YA	https://pubmed.ncbi.nlm.nih.gov/23774318/	10.1016/j.actatropica.2013.06.003	Excluded	samples from previous included study
105	Ancylostoma ceylanicum: immunization with soluble worm extract and responses to challenge infection of dogs.	1985	Experimental parasitology	Carroll SM and Grove DI	https://pubmed.ncbi.nlm.nih.gov/4076382/	10.1016/0014-4894(85)90030-x	Excluded	experimental infection
106	First Study of Ascaris lumbricoides from the Semiwild Population of the Sumatran Orangutan Pongo abelii in the Context of Morphological Description and Molecular Phylogeny.	2023	Life (Basel, Switzerland)	CivÃ¡ÅˆovÃ¡ KÅ™Ã­Å¾ovÃ¡ K and SeifertovÃ¡ M and BaruÅ¡ V and HodovÃ¡ I and MaÅ¡ovÃ¡ Å and Nurcahyo W and FoitovÃ¡ I	https://pubmed.ncbi.nlm.nih.gov/37109546/	10.3390/life13041016	Excluded	not domestic animal
107	Microfluidic platform for electrophysiological recordings from host-stage hookworm and Ascaris suum larvae: A new tool for anthelmintic research.	2016	International journal for parasitology. Drugs and drug resistance	Weeks JC and Roberts WM and Robinson KJ and Keaney M and Vermeire JJ and Urban JF Jr and Lockery SR and Hawdon JM	https://pubmed.ncbi.nlm.nih.gov/27751868/	10.1016/j.ijpddr.2016.08.001	Excluded	not relevant to our objective
108	Modulation of human dendritic cell activity by Giardia and helminth antigens.	2018	Parasite immunology	Summan A and Nejsum P and Williams AR	https://pubmed.ncbi.nlm.nih.gov/29574798/	10.1111/pim.12525	Excluded	not relevant to our objective
109	A systematic review and meta-analysis of human and zoonotic dog soil-transmitted helminth infections in Australian Indigenous communities.	2022	PLoS neglected tropical diseases	Raw C and Traub RJ and Zendejas-Heredia PA and Stevenson M and Wiethoelter A	https://pubmed.ncbi.nlm.nih.gov/36279298/	10.1371/journal.pntd.0010895	Excluded	review
110	Epidemiological survey on intestinal helminths of stray dogs in GuimarÃ£es, Portugal.	2020	Journal of parasitic diseases : official organ of the Indian Society for Parasitology	Silva V and Silva J and GonÃ§alves M and BrandÃ£o C and Vieira E Brito N	https://pubmed.ncbi.nlm.nih.gov/32837054/	10.1007/s12639-020-01252-2	Excluded	no PCR
111	Ancylostoma ceylanicum excretory-secretory protein 2 adopts a netrin-like fold and defines a novel family of nematode proteins.	2011	Journal of molecular biology	Kucera K and Harrison LM and Cappello M and Modis Y	https://pubmed.ncbi.nlm.nih.gov/21352830/	10.1016/j.jmb.2011.02.033	Excluded	not relevant to our objective
112	Iatrogenic Trichuris suis infection.	2007	Archives of pathology & laboratory medicine	Van Kruiningen HJ and West AB	https://pubmed.ncbi.nlm.nih.gov/17284099/	10.5858/2007-131-180-ITSI	Excluded	not relevant to our objective
113	Ascaris nematodes from pig and human make three antibacterial peptides: isolation of cecropin P1 and two ASABF peptides.	2003	Cellular and molecular life sciences : CMLS	Andersson M and Boman A and Boman HG	https://pubmed.ncbi.nlm.nih.gov/12737319/	10.1007/s000180300051	Excluded	not relevant to our objective
114	Trichuris suis-induced modulation of human dendritic cell function is glycan-mediated.	2013	International journal for parasitology	Klaver EJ and Kuijk LM and Laan LC and Kringel H and van Vliet SJ and Bouma G and Cummings RD and Kraal G and van Die I	https://pubmed.ncbi.nlm.nih.gov/23220043/	10.1016/j.ijpara.2012.10.021	Excluded	not relevant to our objective
115	Human enteric infection with Ancylostoma caninum: hookworms reappraised in the light of a "new" zoonosis.	1996	Acta tropica	Prociv P and Croese J	https://pubmed.ncbi.nlm.nih.gov/8971276/	10.1016/s0001-706x(96)00016-2	Excluded	review
116	The prevalence of Giardia and other intestinal parasites in children, dogs and cats from aboriginal communities in the Kimberley.	1993	The Medical journal of Australia	Meloni BP and Thompson RC and Hopkins RM and Reynoldson JA and Gracey M	https://pubmed.ncbi.nlm.nih.gov/8450779/	10.5694/j.1326-5377.1993.tb121692.x	Excluded	no PCR
117	Evaluation of an FDA approved library against laboratory models of human intestinal nematode infections.	2016	Parasites & vectors	Keiser J and Panic G and Adelfio R and Cowan N and Vargas M and Scandale I	https://pubmed.ncbi.nlm.nih.gov/27363703/	10.1186/s13071-016-1616-0	Excluded	experimental infection
118	Experimental infection of humans with Ancylostoma ceylanicum: clinical, parasitological, haematological and immunological findings.	1986	Tropical and geographical medicine	Carroll SM and Grove DI	https://pubmed.ncbi.nlm.nih.gov/3961908/		Excluded	experimental infection
119	Population dynamics of Trichuris suis in trickle-infected pigs.	2009	Parasitology	Nejsum P and Thamsborg SM and Petersen HH and Kringel H and Fredholm M and Roepstorff A	https://pubmed.ncbi.nlm.nih.gov/19368744/	10.1017/S0031182009005976	Excluded	experimental infection
120	Prevalence of intestinal parasites and molecular characterization of Giardia duodenalis from dogs in La Habana, Cuba.	2017	Veterinary parasitology, regional studies and reports	Puebla LEJ and NÃºÃ±ez FA and Rivero LR and HernÃ¡ndez YR and MillÃ¡n IA and MÃ¼ller N	https://pubmed.ncbi.nlm.nih.gov/31014625/	10.1016/j.vprsr.2017.01.011	Excluded	not species of interest
121	Fate of the pathogen indicators phage Î¦X174 and Ascaris suum eggs during the production of struvite fertilizer from source-separated urine.	2011	Water research	Decrey L and Udert KM and Tilley E and Pecson BM and Kohn T	https://pubmed.ncbi.nlm.nih.gov/21807394/	10.1016/j.watres.2011.06.042	Excluded	not relevant to our objective
122	Occurrence, clinical involvement and zoonotic potential of endoparasites infecting Swiss pigs.	2016	Parasitology international	Schubnell F and von Ah S and Graage R and Sydler T and Sidler X and Hadorn D and Basso W	https://pubmed.ncbi.nlm.nih.gov/27639842/	10.1016/j.parint.2016.09.005	Excluded	did not look for human STH in animals
123	High-throughput multiplex qPCRs for the surveillance of zoonotic species of canine hookworms.	2020	PLoS neglected tropical diseases	Massetti L and Colella V and Zendejas PA and Ng-Nguyen D and Harriott L and Marwedel L and Wiethoelter A and Traub RJ	https://pubmed.ncbi.nlm.nih.gov/32542036/	10.1371/journal.pntd.0008392	Excluded	did not look for human STH in animals
124	Characterization of the complete mitochondrial genomes of two whipworms Trichuris ovis and Trichuris discolor (Nematoda: Trichuridae).	2012	Infection, genetics and evolution : journal of molecular epidemiology and evolutionary genetics in infectious diseases	Liu GH and Wang Y and Xu MJ and Zhou DH and Ye YG and Li JY and Song HQ and Lin RQ and Zhu XQ	https://pubmed.ncbi.nlm.nih.gov/22926017/	10.1016/j.meegid.2012.08.005	Excluded	not species of interest
125	Distribution of Ascaris suum in experimentally and naturally infected pigs and comparison with Ascaris lumbricoides infections in humans.	1998	Parasitology	Boes J and Medley GF and Eriksen L and Roepstorff A and Nansen P	https://pubmed.ncbi.nlm.nih.gov/9881384/	10.1017/s0031182098003382	Excluded	no PCR
126	2-Methyl-pentanoyl-carnitine (2-MPC): a urine biomarker for patent Ascaris lumbricoides infection.	2020	Scientific reports	Lagatie O and Verheyen A and Van Asten S and Odiere MR and Djuardi Y and Levecke B and Vlaminck J and Mekonnen Z and Dana D and T'Kindt R and Sandra K and van Outersterp R and Oomens J and Lin R and Dillen L and Vreeken R and Cuyckens F and Stuyver LJ	https://pubmed.ncbi.nlm.nih.gov/32978457/	10.1038/s41598-020-72804-y	Excluded	not relevant to our objective
127	Anti-Ascaris suum immunoglobulin Y as a novel biotechnological tool for the diagnosis of human ascariasis.	2019	Journal of helminthology	Lopes CA and de Faria LS and de Sousa JEN and Borges IP and Ribeiro RP and Bueno LL and Rodrigues Ãvila VM and Ferreira JÃºnior Ã and Costa-Cruz JM	https://pubmed.ncbi.nlm.nih.gov/31409433/	10.1017/S0022149X19000701	Excluded	not relevant to our objective
128	Evolution of ascariasis in humans and pigs: a multi-disciplinary approach.	2003	Memorias do Instituto Oswaldo Cruz	Loreille O and Bouchet F	https://pubmed.ncbi.nlm.nih.gov/12687761/	10.1590/s0074-02762003000900008	Excluded	not relevant to our objective
129	Viability of Ascaris suum, Ascaris lumbricoides and Trichuris muris eggs to alkaline pH and different temperatures.	1995	Parassitologia	Ghiglietti R and Rossi P and Ramsan M and Colombi A	https://pubmed.ncbi.nlm.nih.gov/8778663/		Excluded	not relevant to our objective
130	Protective immunity elicited by the nematode-conserved As37 recombinant protein against Ascaris suum infection.	2020	PLoS neglected tropical diseases	Versteeg L and Wei J and Liu Z and Keegan B and Fujiwara RT and Jones KM and Asojo O and Strych U and Bottazzi ME and Hotez PJ and Zhan B	https://pubmed.ncbi.nlm.nih.gov/32053593/	10.1371/journal.pntd.0008057	Excluded	experimental infection
131	Evaluation of the role of Ancylostoma caninum in humans as a cause of acute and recurrent abdominal pain.	1999	Journal of the Egyptian Society of Parasitology	Bahgat MA and El Gindy AE and Mahmoud LA and Hegab MH and Shahin AM	https://pubmed.ncbi.nlm.nih.gov/12561926/		Excluded	no PCR
132	In vitro hatching of Trichuris suis eggs.	2015	Parasitology research	VejzagiÄ‡ N and Thamsborg SM and Kringel H and Roepstorff A and Bruun JM and Kapel CM	https://pubmed.ncbi.nlm.nih.gov/26008635/	10.1007/s00436-015-4476-1	Excluded	not relevant to our objective
133	Co-operative suppression of inflammatory responses in human dendritic cells by plant proanthocyanidins and products from the parasitic nematode Trichuris suis.	2017	Immunology	Williams AR and Klaver EJ and Laan LC and Ramsay A and Fryganas C and Difborg R and Kringel H and Reed JD and Mueller-Harvey I and Skov S and van Die I and Thamsborg SM	https://pubmed.ncbi.nlm.nih.gov/27905107/	10.1111/imm.12687	Excluded	not relevant to our objective
134	Cutaneous Larva Migrans Over Penis.	2020	Urology	Sil A and Panigrahi A and Bhanja DB and Chakraborty S	https://pubmed.ncbi.nlm.nih.gov/32194091/	10.1016/j.urology.2020.03.004	Excluded	no PCR
135	Inorganic pyrophosphatase in the roundworm Ascaris and its role in the development and molting process of the larval stage parasites.	2003	European journal of biochemistry	Islam MK and Miyoshi T and Kasuga-Aoki H and Isobe T and Arakawa T and Matsumoto Y and Tsuji N	https://pubmed.ncbi.nlm.nih.gov/12823552/	10.1046/j.1432-1033.2003.03658.x	Excluded	not relevant to our objective
136	Development of new microsatellites for the hookworm Ancylostoma caninum and analysis of genetic diversity in Brazilian populations.	2017	Infection, genetics and evolution : journal of molecular epidemiology and evolutionary genetics in infectious diseases	Rabelo Ã‰ML and Miranda RRC and Furtado LFV and Redondo RAF and Tennessen JA and Blouin MS	https://pubmed.ncbi.nlm.nih.gov/28288926/	10.1016/j.meegid.2017.03.008	Excluded	not relevant to our objective
137	Molecular variability of the Ancylostoma secreted Protein-2 (Aca-asp-2) gene from Ancylostoma caninum contributes to expand information on population genetic studies of hookworms.	2023	Experimental parasitology	Furtado LFV and de Miranda RRC and Tennessen JA and Blouin MS and Rabelo Ã‰ML	https://pubmed.ncbi.nlm.nih.gov/37544398/	10.1016/j.exppara.2023.108590	Excluded	not relevant to our objective
138	Body fluid from the parasitic worm Ascaris suum inhibits broad-acting pro-inflammatory programs in dendritic cells.	2020	Immunology	Arora P and Moll JM and Andersen D and Workman CT and Williams AR and Kristiansen K and Brix S	https://pubmed.ncbi.nlm.nih.gov/31705653/	10.1111/imm.13151	Excluded	not relevant to our objective
139	Skin penetration of infective hookworm larvae. I. The path of migration of infective larvae of Ancylostoma braziliense in canine skin.	1977	Zeitschrift fur Parasitenkunde (Berlin, Germany)	Vetter JC and van der Linden ME	https://pubmed.ncbi.nlm.nih.gov/595791/	10.1007/BF00389941	Excluded	experimental infection
140	Influence of NOD2 Variants on Trichuris suis ova Treatment Outcome in Crohn's Disease.	2018	Frontiers in pharmacology	Jaeger SU and Schaeffeler E and Winter S and Tremmel R and SchÃ¶lmerich J and Malek N and Stange EF and Schwab M and Wehkamp J	https://pubmed.ncbi.nlm.nih.gov/30061834/	10.3389/fphar.2018.00764	Excluded	experimental infection
141	Prevalence of Endoparasites in Urban Stray Dogs from Brazil Diagnosed with Leishmania, with Potential for Human Zoonoses.	2019	Acta parasitologica	Saldanha-Elias AM and Silva MA and Silva VO and Amorim SLA and Coutinho AR and Santos HA and Giunchetti RC and Vitor RWA and Geiger SM	https://pubmed.ncbi.nlm.nih.gov/30941666/	10.2478/s11686-019-00043-x	Excluded	no PCR
142	Parasitic Helminths in Wild Boars (Sus scrofa) in Mazandaran Province, Northern Iran.	2018	Iranian journal of parasitology	Dodangeh S and Azami D and Daryani A and Gholami S and Sharif M and Mobedi I and Sarvi S and Soleymani E and Rahimi MT and Pirestani M and Gohardehi S and Bastani R	https://pubmed.ncbi.nlm.nih.gov/30483333/		Excluded	not domestic animal
143	Homology and heterology between the secreted antigens of the parasitic larval stages of Ascaris lumbricoides and Ascaris suum.	1987	Clinical and experimental immunology	Kennedy MW and Qureshi F and Haswell-Elkins M and Elkins DB	https://pubmed.ncbi.nlm.nih.gov/3621674/		Excluded	not relevant to our objective
144	A Critical Role for Thermosensation in Host Seeking by Skin-Penetrating Nematodes.	2018	Current biology : CB	Bryant AS and Ruiz F and Gang SS and Castelletto ML and Lopez JB and Hallem EA	https://pubmed.ncbi.nlm.nih.gov/30017486/	10.1016/j.cub.2018.05.063	Excluded	not relevant to our objective
145	Inactivating Effects of Common Laboratory Disinfectants, Fixatives, and Temperatures on the Eggs of Soil Transmitted Helminths.	2021	Microbiology spectrum	Kines KJ and Fox M and Ndubuisi M and Verocai GG and Cama V and Bradbury RS	https://pubmed.ncbi.nlm.nih.gov/34908464/	10.1128/Spectrum.01828-21	Excluded	not relevant to our objective
146	Transmission of Opisthorchis viverrini, Schistosoma mekongi and soil-transmitted helminthes on the Mekong Islands, Southern Lao PDR.	2017	Infectious diseases of poverty	Vonghachack Y and Odermatt P and Taisayyavong K and Phounsavath S and Akkhavong K and Sayasone S	https://pubmed.ncbi.nlm.nih.gov/28866984/	10.1186/s40249-017-0343-x	Excluded	no PCR
147	Comparative transcriptomics from intestinal cells of permissive and non-permissive hosts during Ancylostoma ceylanicum infection reveals unique signatures of protection and host specificity.	2023	Parasitology	Langeland A and Grill E and Shetty AC and O'Halloran DM and Hawdon JM	https://pubmed.ncbi.nlm.nih.gov/36883013/	10.1017/S0031182023000227	Excluded	not relevant to our objective
148	The helminth Trichuris suis suppresses TLR4-induced inflammatory responses in human macrophages.	2014	Genes and immunity	Ottow MK and Klaver EJ and van der Pouw Kraan TC and Heijnen PD and Laan LC and Kringel H and Vogel DY and Dijkstra CD and Kooij G and van Die I	https://pubmed.ncbi.nlm.nih.gov/25008860/	10.1038/gene.2014.38	Excluded	not relevant to our objective
149	Phenolic Metabolites of Dalea ornata Affect Both Survival and Motility of the Human Pathogenic Hookworm Ancylostoma ceylanicum.	2016	Journal of natural products	Deardorff K and Ray W and Winterstein E and Brown M and McCornack J and Cardenas-Garcia B and Jones K and McNutt S and Fulkerson S and Ferreira D and GÃ©ny C and Chen X and Belofsky G and Dondji B	https://pubmed.ncbi.nlm.nih.gov/27584977/	10.1021/acs.jnatprod.6b00444	Excluded	not relevant to our objective
150	Gastrointestinal helminths in dog feces surrounding suburban areas of Lower Dir district, Pakistan: A public health threat.	2020	Brazilian journal of biology = Revista brasleira de biologia	Khan W and Nisa NN and Ullah S and Ahmad S and Mehmood SA and Khan M and Ahmad S and Ali W and Ullah H and Anwar K	https://pubmed.ncbi.nlm.nih.gov/31644646/	10.1590/1519-6984.211956	Excluded	no PCR
151	Parasitological, hematologic, and immunologic responses in acute and chronic infections of dogs with Ancylostoma ceylanicum: a model of human hookworm infection.	1984	The Journal of infectious diseases	Carroll SM and Grove DI	https://pubmed.ncbi.nlm.nih.gov/6470531/	10.1093/infdis/150.2.284	Excluded	no PCR
152	Molecular cloning of the swine IL-4 receptor alpha and IL-13 receptor 1-chains: effects of experimental Toxoplasma gondii, Ascaris suum and Trichuris suis infections on tissue mRNA levels.	2004	Veterinary immunology and immunopathology	Zarlenga DS and Dawson H and Kringel H and Solano-Aguilar G and Urban JF Jr	https://pubmed.ncbi.nlm.nih.gov/15350752/	10.1016/j.vetimm.2004.05.003	Excluded	not relevant to our objective
153	Immunoblot for the detection of Ascaris suum-specific antibodies in patients with visceral larva migrans (VLM) syndrome.	2015	Parasitology research	Schneider R and Obwaller A and Auer H	https://pubmed.ncbi.nlm.nih.gov/25367210/	10.1007/s00436-014-4196-y	Excluded	no PCR
154	Rapid detection and identification of human hookworm infections through high resolution melting (HRM) analysis.	2012	PloS one	Ngui R and Lim YA and Chua KH	https://pubmed.ncbi.nlm.nih.gov/22844538/	10.1371/journal.pone.0041996	Excluded	samples from previous included study
155	Trichuris suis ova therapy in relapsing multiple sclerosis is safe but without signals of beneficial effect.	2015	Multiple sclerosis (Houndmills, Basingstoke, England)	Voldsgaard A and Bager P and Garde E and Ã…keson P and Leffers AM and Madsen CG and Kapel C and Roepstorff A and Thamsborg SM and Melbye M and Siebner H and SÃ¸ndergaard HB and Sellebjerg F and SÃ¸rensen PS	https://pubmed.ncbi.nlm.nih.gov/25698173/	10.1177/1352458514568173	Excluded	experimental infection
156	Therapeutic potential of larval excretory/secretory proteins of the pig whipworm Trichuris suis in allergic disease.	2014	Allergy	Ebner F and Hepworth MR and Rausch S and Janek K and Niewienda A and KÃ¼hl A and Henklein P and Lucius R and Hamelmann E and Hartmann S	https://pubmed.ncbi.nlm.nih.gov/25069662/	10.1111/all.12496	Excluded	not relevant to our objective
157	Helminth therapy for autism under gut-brain axis- hypothesis.	2019	Medical hypotheses	Arroyo-LÃ³pez C	https://pubmed.ncbi.nlm.nih.gov/30902137/	10.1016/j.mehy.2019.02.042	Excluded	not relevant to our objective
158	Characterization and localization of cathepsin B proteinases expressed by adult Ancylostoma caninum hookworms.	1995	Molecular and biochemical parasitology	Harrop SA and Sawangjaroen N and Prociv P and Brindley PJ	https://pubmed.ncbi.nlm.nih.gov/7477098/	10.1016/0166-6851(95)00045-3	Excluded	not relevant to our objective
159	Trichuris vulpis infection in an Indian tribal population.	1993	The Journal of parasitology	Singh S and Samantaray JC and Singh N and Das GB and Verma IC	https://pubmed.ncbi.nlm.nih.gov/8501609/		Excluded	no PCR
160	Application of in vitro anthelmintic sensitivity assays to canine parasitology: detecting resistance to pyrantel in Ancylostoma caninum.	2008	Veterinary parasitology	Kopp SR and Coleman GT and McCarthy JS and Kotze AC	https://pubmed.ncbi.nlm.nih.gov/18242867/	10.1016/j.vetpar.2007.12.020	Excluded	not relevant to our objective
161	Comparative Genomic Analysis of Trichinella spiralis Reveals Potential Mechanisms of Adaptive Evolution.	2019	BioMed research international	Qu Z and Li W and Zhang N and Li L and Yan H and Li T and Cui J and Yang Y and Jia W and Fu B	https://pubmed.ncbi.nlm.nih.gov/31240209/	10.1155/2019/2948973	Excluded	not relevant to our objective
162	Ac-SAA-1, an immunodominant 16 kDa surface-associated antigen of infective larvae and adults of Ancylostoma caninum.	2004	International journal for parasitology	Zhan B and Wang Y and Liu Y and Williamson A and Loukas A and Hawdon JM and Xue HC and Xiao SH and Hotez PJ	https://pubmed.ncbi.nlm.nih.gov/15313130/	10.1016/j.ijpara.2004.04.015	Excluded	not relevant to our objective
163	The whipworm (Trichuris suis) secretes prostaglandin E2 to suppress proinflammatory properties in human dendritic cells.	2017	FASEB journal : official publication of the Federation of American Societies for Experimental Biology	Laan LC and Williams AR and Stavenhagen K and Giera M and Kooij G and Vlasakov I and Kalay H and Kringel H and Nejsum P and Thamsborg SM and Wuhrer M and Dijkstra CD and Cummings RD and van Die I	https://pubmed.ncbi.nlm.nih.gov/27806992/	10.1096/fj.201600841R	Excluded	not relevant to our objective
164	Ancylostoma caninum anticoagulant peptide: cloning by PCR and expression of soluble, active protein in E. coli.	1996	Molecular and biochemical parasitology	Cappello M and Hawdon JM and Jones BF and Kennedy WP and Hotez PJ	https://pubmed.ncbi.nlm.nih.gov/8885227/	10.1016/0166-6851(96)02658-8	Excluded	not relevant to our objective
165	In vitro and in vivo efficacy of Monepantel (AAD 1566) against laboratory models of human intestinal nematode infections.	2011	PLoS neglected tropical diseases	Tritten L and Silbereisen A and Keiser J	https://pubmed.ncbi.nlm.nih.gov/22216366/	10.1371/journal.pntd.0001457	Excluded	not relevant to our objective
166	Parasites of wild animals as a potential source of hazard to humans.	2015	Annals of parasitology	GaÅ‚Ä™cki R and SokÃ³Å‚ R and Koziatek S	https://pubmed.ncbi.nlm.nih.gov/26342506/		Excluded	not domestic animal
167	Trichuris suis therapy in Crohn's disease.	2005	Gut	Summers RW and Elliott DE and Urban JF Jr and Thompson R and Weinstock JV	https://pubmed.ncbi.nlm.nih.gov/15591509/	10.1136/gut.2004.041749	Excluded	experimental infection
168	Treatment with Trichuris suis soluble products during monocyte-to-macrophage differentiation reduces inflammatory responses through epigenetic remodeling.	2016	FASEB journal : official publication of the Federation of American Societies for Experimental Biology	Hoeksema MA and Laan LC and Postma JJ and Cummings RD and de Winther MP and Dijkstra CD and van Die I and Kooij G	https://pubmed.ncbi.nlm.nih.gov/27095802/	10.1096/fj.201600343R	Excluded	not relevant to our objective
169	Application of a species-specific PCR-RFLP to identify Ancylostoma eggs directly from canine faeces.	2004	Veterinary parasitology	Traub RJ and Robertson ID and Irwin P and Mencke N and Thompson RC	https://pubmed.ncbi.nlm.nih.gov/15325050/	10.1016/j.vetpar.2004.05.026	Excluded	did not look for human STH in animals
170	Ancylostoma ceylanicum anticoagulant peptide-1: role of the predicted reactive site amino acid in mediating inhibition of coagulation factors Xa and VIIa.	2004	Molecular and biochemical parasitology	Mieszczanek J and Harrison LM and Cappello M	https://pubmed.ncbi.nlm.nih.gov/15279961/	10.1016/j.molbiopara.2004.05.011	Excluded	not relevant to our objective
171	Prevalence of Intestinal Parasites and Associated Risk Factors for Infection among Rural Communities of Chachoengsao Province, Thailand.	2018	The Korean journal of parasitology	Suntaravitun P and Dokmaikaw A	https://pubmed.ncbi.nlm.nih.gov/29529848/	10.3347/kjp.2018.56.1.33	Excluded	no PCR
172	Modulation of human macrophage activity by Ascaris antigens is dependent on macrophage polarization state.	2018	Immunobiology	Almeida S and Nejsum P and Williams AR	https://pubmed.ncbi.nlm.nih.gov/29162324/	10.1016/j.imbio.2017.11.003	Excluded	not relevant to our objective
173	Prevalence of gastrointestinal parasites in domestic dogs in Tabasco, southeastern Mexico.	2015	Revista brasileira de parasitologia veterinaria = Brazilian journal of veterinary parasitology : Orgao Oficial do Colegio Brasileiro de Parasitologia Veterinaria	Torres-ChablÃ© OM and GarcÃ­a-Herrera RA and HernÃ¡ndez-HernÃ¡ndez M and Peralta-Torres JA and Ojeda-Robertos NF and Blitvich BJ and Baak-Baak CM and GarcÃ­a-RejÃ³n JE and Machain-Wiliams CI	https://pubmed.ncbi.nlm.nih.gov/26648011/	10.1590/S1984-29612015077	Excluded	no PCR
174	Trichuris vulpis (Froelich, 1789) infection in a child: a case report.	2012	The Korean journal of parasitology	MÃ¡rquez-Navarro A and GarcÃ­a-Bracamontes G and Alvarez-FernÃ¡ndez BE and Ãvila-Caballero LP and Santos-Aranda I and DÃ­az-Chiguer DL and SÃ¡nchez-Manzano RM and RodrÃ­guez-Bataz E and Nogueda-Torres B	https://pubmed.ncbi.nlm.nih.gov/22451737/	10.3347/kjp.2012.50.1.69	Excluded	no PCR
175	Inactivation of Ascaris eggs in source-separated urine and feces by ammonia at ambient temperatures.	2009	Applied and environmental microbiology	Nordin A and Nyberg K and VinnerÃ¥s B	https://pubmed.ncbi.nlm.nih.gov/19060175/	10.1128/AEM.01250-08	Excluded	not relevant to our objective
176	Prevalence of Giardia intestinalis and other zoonotic intestinal parasites in private household dogs of the Hachinohe area in Aomori prefecture, Japan in 1997, 2002 and 2007.	2009	Journal of veterinary science	Itoh N and Kanai K and Hori Y and Hoshi F and Higuchi S	https://pubmed.ncbi.nlm.nih.gov/19934595/	10.4142/jvs.2009.10.4.305	Excluded	no PCR
177	the intestinal expulsion of the roundworm Ascaris suum is associated with eosinophils, intra-epithelial T cells and decreased intestinal transit time.	2013	PLoS neglected tropical diseases	Masure D and Wang T and Vlaminck J and Claerhoudt S and Chiers K and Van den Broeck W and Saunders J and Vercruysse J and Geldhof P	https://pubmed.ncbi.nlm.nih.gov/24340121/	10.1371/journal.pntd.0002588	Excluded	not relevant to our objective
178	The canine hookworm genome: analysis and classification of Ancylostoma caninum survey sequences.	2008	Molecular and biochemical parasitology	Abubucker S and Martin J and Yin Y and Fulton L and Yang SP and Hallsworth-Pepin K and Johnston JS and Hawdon J and McCarter JP and Wilson RK and Mitreva M	https://pubmed.ncbi.nlm.nih.gov/18082904/	10.1016/j.molbiopara.2007.11.001	Excluded	not relevant to our objective
179	Occult enteric infection by Ancylostoma caninum: a previously unrecognized zoonosis.	1994	Gastroenterology	Croese J and Loukas A and Opdebeeck J and Prociv P	https://pubmed.ncbi.nlm.nih.gov/8276205/	10.1016/s0016-5085(94)93907-1	Excluded	no PCR
180	A Randomised, Double-blind, Placebo-controlled Trial of Trichuris suis ova in Active Crohn's Disease.	2017	Journal of Crohn's & colitis	SchÃ¶lmerich J and Fellermann K and Seibold FW and Rogler G and Langhorst J and Howaldt S and Novacek G and Petersen AM and Bachmann O and Matthes H and Hesselbarth N and Teich N and Wehkamp J and Klaus J and Ott C and Dilger K and Greinwald R and Mueller R	https://pubmed.ncbi.nlm.nih.gov/27707789/	10.1093/ecco-jcc/jjw184	Excluded	experimental infection
181	Diethylcarbamazine increases activation of voltage-activated potassium (SLO-1) currents in Ascaris suum and potentiates effects of emodepside.	2014	PLoS neglected tropical diseases	Buxton SK and Robertson AP and Martin RJ	https://pubmed.ncbi.nlm.nih.gov/25411836/	10.1371/journal.pntd.0003276	Excluded	not relevant to our objective
182	Parasitic infections. Treatment and developmental therapeutics. 1. Necatoriasis.	1999	Current pharmaceutical design	Georgiev VS	https://pubmed.ncbi.nlm.nih.gov/10438896/		Excluded	not relevant to our objective
183	Variations in egg size of Trichuris trichiura.	1989	Parasitology research	Yoshikawa H and Yamada M and Matsumoto Y and Yoshida Y	https://pubmed.ncbi.nlm.nih.gov/2771930/	10.1007/BF00930964	Excluded	no PCR
184	Trichuris suis therapy for active ulcerative colitis: a randomized controlled trial.	2005	Gastroenterology	Summers RW and Elliott DE and Urban JF Jr and Thompson RA and Weinstock JV	https://pubmed.ncbi.nlm.nih.gov/15825065/	10.1053/j.gastro.2005.01.005	Excluded	experimental infection
185	Detailed transcriptome description of the neglected cestode Taenia multiceps.	2012	PloS one	Wu X and Fu Y and Yang D and Zhang R and Zheng W and Nie H and Xie Y and Yan N and Hao G and Gu X and Wang S and Peng X and Yang G	https://pubmed.ncbi.nlm.nih.gov/23049872/	10.1371/journal.pone.0045830	Excluded	not relevant to our objective
186	Structure and organization of the mitochondrial genome of the canine heartworm, Dirofilaria immitis.	2003	Parasitology	Hu M and Gasser RB and Abs El-Osta YG and Chilton NB	https://pubmed.ncbi.nlm.nih.gov/12885187/	10.1017/s0031182003003275	Excluded	not relevant to our objective
187	Ancylostoma caninum anticoagulant peptide-5: immunolocalization and in vitro neutralization of a major hookworm anti-thrombotic.	2001	Molecular and biochemical parasitology	Harrison LM and CÃ³rdova JL and Cappello M	https://pubmed.ncbi.nlm.nih.gov/11377744/	10.1016/s0166-6851(01)00276-6	Excluded	experimental infection
188	Canine faecal contamination and parasitic risk in the city of Naples (southern Italy).	2006	BMC veterinary research	Rinaldi L and Biggeri A and Carbone S and Musella V and Catelan D and Veneziano V and Cringoli G	https://pubmed.ncbi.nlm.nih.gov/16995934/	10.1186/1746-6148-2-29	Excluded	no PCR
189	Trichuris suis induces human non-classical patrolling monocytes via the mannose receptor and PKC: implications for multiple sclerosis.	2015	Acta neuropathologica communications	Kooij G and Braster R and Koning JJ and Laan LC and van Vliet SJ and Los T and Eveleens AM and van der Pol SM and FÃ¶rster-Waldl E and Boztug K and Belot A and Szilagyi K and van den Berg TK and van Buul JD and van Egmond M and de Vries HE and Cummings RD and Dijkstra CD and van Die I	https://pubmed.ncbi.nlm.nih.gov/26205402/	10.1186/s40478-015-0223-1	Excluded	not relevant to our objective
190	Paleoparasitological remains revealed by seven historic contexts from "Place d'Armes", Namur, Belgium.	2006	Memorias do Instituto Oswaldo Cruz	da Rocha GC and Harter-Lailheugue S and Le Bailly M and AraÃºjo A and Ferreira LF and da Serra-Freire NM and Bouchet F	https://pubmed.ncbi.nlm.nih.gov/17308808/	10.1590/s0074-02762006001000008	Excluded	not relevant to our objective
191	Trichuris suis ova therapy for allergic rhinitis does not affect allergen-specific cytokine responses despite a parasite-specific cytokine response.	2012	Clinical and experimental allergy : journal of the British Society for Allergy and Clinical Immunology	Bourke CD and Mutapi F and Nausch N and Photiou DM and Poulsen LK and Kristensen B and Arnved J and RÃ¸nborg S and Roepstorff A and Thamsborg S and Kapel C and Melbye M and Bager P	https://pubmed.ncbi.nlm.nih.gov/23106658/	10.1111/j.1365-2222.2012.04063.x	Excluded	experimental infection
192	Generation of bioactive recombinant Ancylostoma caninum anticoagulant peptide c2.	2012	Protein expression and purification	Tong Y and Zhou J and Mao M and Gao J and Yuan L	https://pubmed.ncbi.nlm.nih.gov/21907287/	10.1016/j.pep.2011.08.029	Excluded	not relevant to our objective
193	Early symptoms after experimental infection of man with Ancylostoma braziliense var. ceylanicum.	1966	Tropical and geographical medicine	Wijers DJ and Smit AM	https://pubmed.ncbi.nlm.nih.gov/6006057/		Excluded	experimental infection
194	Pharmacological characterization of a homomeric nicotinic acetylcholine receptor formed by Ancylostoma caninum ACR-16.	2019	Invertebrate neuroscience : IN	Choudhary S and Tipton JG and Abongwa M and Brewer MT and Chelladurai JJ and Musselman N and Martin RJ and Robertson AP	https://pubmed.ncbi.nlm.nih.gov/31486912/	10.1007/s10158-019-0231-0	Excluded	not relevant to our objective
195	Trichuris vulpis recovered from a patient with chronic diarrhea and five dogs.	2002	Journal of clinical microbiology	Dunn JJ and Columbus ST and Aldeen WE and Davis M and Carroll KC	https://pubmed.ncbi.nlm.nih.gov/12089315/	10.1128/JCM.40.7.2703-2704.2002	Excluded	no PCR
196	Soil contamination by parasite eggs in rural village in the Philippines.	2013	Tropical biomedicine	Horiuchi S and Paller VG and Uga S	https://pubmed.ncbi.nlm.nih.gov/24189679/		Excluded	no PCR
197	Pro-fibrinolytic potential of the third larval stage of Ascaris suum as a possible mechanism facilitating its migration through the host tissues.	2020	Parasites & vectors	Diosdado A and SimÃ³n F and MorchÃ³n R and GonzÃ¡lez-Miguel J	https://pubmed.ncbi.nlm.nih.gov/32312291/	10.1186/s13071-020-04067-5	Excluded	not relevant to our objective
198	Comparison of methodologies for enumerating and detecting the viability of Ascaris eggs in sewage sludge by standard incubation-microscopy, the BacLight Live/Dead viability assay and other vital dyes.	2015	Water research	Karkashan A and Khallaf B and Morris J and Thurbon N and Rouch D and Smith SR and Deighton M	https://pubmed.ncbi.nlm.nih.gov/25462759/	10.1016/j.watres.2014.10.003	Excluded	not relevant to our objective
199	The impact of concurrent and treated Ancylostoma ceylanicum hookworm infections on the immunogenicity of a recombinant hookworm vaccine in hamsters.	2006	The Journal of infectious diseases	Ghosh K and Wu W and Antoine AD and Bottazzi ME and Valenzuela JG and Hotez PJ and Mendez S	https://pubmed.ncbi.nlm.nih.gov/16323144/	10.1086/498528	Excluded	not domestic animal
200	Anthelminthic properties of mangostin and mangostin diacetate.	2012	Parasitology international	Keiser J and Vargas M and Winter R	https://pubmed.ncbi.nlm.nih.gov/22265670/	10.1016/j.parint.2012.01.004	Excluded	not relevant to our objective
201	Ancylostoma ceylanicum infective third-stage larvae are activated by co-culture with HT-29-MTX intestinal epithelial cells.	2017	Parasites & vectors	Feather CM and Hawdon JM and March JC	https://pubmed.ncbi.nlm.nih.gov/29246169/	10.1186/s13071-017-2513-x	Excluded	experimental infection
202	Hookworm products ameliorate dextran sodium sulfate-induced colitis in BALB/c mice.	2011	Inflammatory bowel diseases	CanÃ§ado GG and Fiuza JA and de Paiva NC and Lemos Lde C and Ricci ND and Gazzinelli-GuimarÃ£es PH and Martins VG and Bartholomeu DC and NegrÃ£o-CorrÃªa DA and Carneiro CM and Fujiwara RT	https://pubmed.ncbi.nlm.nih.gov/21290484/	10.1002/ibd.21629	Excluded	experimental infection
203	Characterization of the phytochelatin synthase from the human parasitic nematode Ancylostoma ceylanicum.	2013	Molecular and biochemical parasitology	Rigouin C and Vermeire JJ and Nylin E and Williams DL	https://pubmed.ncbi.nlm.nih.gov/23916800/	10.1016/j.molbiopara.2013.07.003	Excluded	not relevant to our objective
204	Parasites in cross-bred pigs in the Upper East region of Ghana.	1999	Veterinary parasitology	Permin A and Yelifari L and Bloch P and Steenhard N and Hansen NP and Nansen P	https://pubmed.ncbi.nlm.nih.gov/10628701/	10.1016/s0304-4017(99)00159-4	Excluded	no PCR
205	Molecular and biological diagnostic tests for monitoring benzimidazole resistance in human soil-transmitted helminths.	2013	The American journal of tropical medicine and hygiene	Diawara A and Schwenkenbecher JM and Kaplan RM and Prichard RK	https://pubmed.ncbi.nlm.nih.gov/23458960/	10.4269/ajtmh.12-0484	Excluded	not relevant to our objective
206	High prevalence of Ancylostoma spp. infection in dogs, associated with endemic focus of human cutaneous larva migrans, in Tacuarembo, Uruguay.	1996	Parasite (Paris, France)	Malgor R and Oku Y and Gallardo R and YarzÃ¡bal I	https://pubmed.ncbi.nlm.nih.gov/8758550/	10.1051/parasite/1996032131	Excluded	no PCR
207	Bugs as drugs, part two: worms, leeches, scorpions, snails, ticks, centipedes, and spiders.	2011	Alternative medicine review : a journal of clinical therapeutic	Cherniack EP	https://pubmed.ncbi.nlm.nih.gov/21438646/		Excluded	not relevant to our objective
208	Cloning and nucleotide sequence of a full-length cDNA encoding Ascaris suum phosphofructokinase.	2005	The Journal of parasitology	Kulkarni G and Sabnis NA and Bhat KS and Harris BG	https://pubmed.ncbi.nlm.nih.gov/16108551/	10.1645/GE-369R	Excluded	not relevant to our objective
209	The image of surgical infection: hidradenitis suppurativa and Ancylostoma braziliense.	2008	Surgical infections	Sciaudone G and Limongelli P and Selvaggi F	https://pubmed.ncbi.nlm.nih.gov/18426356/	10.1089/sur.2007.077	Excluded	no PCR
210	Mitochondrial and nuclear ribosomal DNA evidence supports the existence of a new Trichuris species in the endangered franÃ§ois' leaf-monkey.	2013	PloS one	Liu GH and Gasser RB and Nejsum P and Wang Y and Chen Q and Song HQ and Zhu XQ	https://pubmed.ncbi.nlm.nih.gov/23840431/	10.1371/journal.pone.0066249	Excluded	not domestic animal
211	[Ancylostoma braziliense and A. ceylanicum].	1969	Bulletin de la Societe de pathologie exotique et de ses filiales	Rep BH	https://pubmed.ncbi.nlm.nih.gov/5409121/		Excluded	no FT
212	Antiparasitic efficacy of a novel plant-based functional food using an Ascaris suum model in pigs.	2014	Acta tropica	Kaplan RM and Storey BE and Vidyashankar AN and Bissinger BW and Mitchell SM and Howell SB and Mason ME and Lee MD and Pedroso AA and Akashe A and Skrypec DJ	https://pubmed.ncbi.nlm.nih.gov/24979686/	10.1016/j.actatropica.2014.06.008	Excluded	not relevant to our objective
213	Human cases of infection with canine whipworms, Trichuris vulpis (Froelich, 1789), in Japan.	1986	Japanese journal of medical science & biology	Kagei N and Hayashi S and Kato K	https://pubmed.ncbi.nlm.nih.gov/3586394/	10.7883/yoken1952.39.177	Excluded	no PCR
214	Parasites and fungi as risk factors for human and animal health.	2015	Annals of parasitology	GÃ³ralska K and BÅ‚aszkowska J	https://pubmed.ncbi.nlm.nih.gov/26878617/	10.17420/ap6104.10	Excluded	not relevant to our objective
215	Immunohistochemical localization of excretory/secretory antigens in adult Ancylostoma caninum using monoclonal antibodies and infected human sera.	1995	Parasite immunology	Sawangjaroen N and Opdebeeck JP and Prociv P	https://pubmed.ncbi.nlm.nih.gov/7731733/	10.1111/j.1365-3024.1995.tb00963.x	Excluded	not relevant to our objective
216	The impact of global climate change on the spread of parasitic nematodes.	2017	Annals of parasitology	Okulewicz A	https://pubmed.ncbi.nlm.nih.gov/28432859/	10.17420/ap6301.79	Excluded	not relevant to our objective
217	Profiling circulating miRNAs in serum from pigs infected with the porcine whipworm, Trichuris suis.	2016	Veterinary parasitology	Hansen EP and Kringel H and Thamsborg SM and Jex A and Nejsum P	https://pubmed.ncbi.nlm.nih.gov/27198773/	10.1016/j.vetpar.2016.03.025	Excluded	experimental infection
218	MIG-23 is involved in sperm migration by modulating extracellular ATP levels in Ascaris suum.	2022	Development (Cambridge, England)	Wang Q and He R and Chen L and Zhang Q and Shan J and Wang P and Wang X and Zhao Y	https://pubmed.ncbi.nlm.nih.gov/35815608/	10.1242/dev.200478	Excluded	not relevant to our objective
219	In vitro predatory activity of the fungi Duddingtonia flagrans, Monacrosporium thaumasium, Monacrosporium sinense and Arthrobotrys robusta on Ancylostoma ceylanicum third-stage larvae.	2010	Veterinary microbiology	Braga FR and Silva AR and Carvalho RO and AraÃºjo JV and GuimarÃ£es PH and Fujiwara RT and Frassy LN	https://pubmed.ncbi.nlm.nih.gov/20605379/	10.1016/j.vetmic.2010.05.003	Excluded	not relevant to our objective
220	Identification of gender-regulated genes in Ancylostoma braziliense by real-time RT-PCR.	2008	Veterinary parasitology	Costa AF and Gomes-Ruiz AC and Rabelo EM	https://pubmed.ncbi.nlm.nih.gov/18358613/	10.1016/j.vetpar.2008.02.005	Excluded	not relevant to our objective
221	Prevalence and associated risk factors of Intestinal parasites in rural high-mountain communities of the Valle del Cauca-Colombia.	2020	PLoS neglected tropical diseases	PeÃ±a-Quistial MG and Benavides-MontaÃ±o JA and Duque NJR and Benavides-MontaÃ±o GA	https://pubmed.ncbi.nlm.nih.gov/33035233/	10.1371/journal.pntd.0008734	Excluded	no PCR
222	Effect of ingested garlic on Necator americanus and Ancylostoma caninum.	1969	The American journal of tropical medicine and hygiene	Bastidas GJ	https://pubmed.ncbi.nlm.nih.gov/5389769/	10.4269/ajtmh.1969.18.920	Excluded	not relevant to our objective
223	Mice intranasally immunized with a recombinant 16-kilodalton antigen from roundworm Ascaris parasites are protected against larval migration of Ascaris suum.	2003	Infection and immunity	Tsuji N and Suzuki K and Kasuga-Aoki H and Isobe T and Arakawa T and Matsumoto Y	https://pubmed.ncbi.nlm.nih.gov/12933879/	10.1128/IAI.71.9.5314-5323.2003	Excluded	not relevant to our objective
224	Acquired immunity to Ancylostoma ceylanicum in hamsters.	1990	Parasite immunology	Garside P and Behnke JM and Rose RA	https://pubmed.ncbi.nlm.nih.gov/2385442/	10.1111/j.1365-3024.1990.tb00952.x	Excluded	not domestic animal
225	Helminths in dogs belonging to people in a resource-limited urban community in Gauteng, South Africa.	2001	The Onderstepoort journal of veterinary research	Minnaar WN and Krecek RC	https://pubmed.ncbi.nlm.nih.gov/11585088/		Excluded	no PCR
226	Ancylostoma ceylanicum metalloprotease 6 DNA vaccination induces partial protection against hookworm challenge infection.	2013	Acta parasitologica	WiÅ›niewski M and Jaros S and BÄ…ska P and Cappello M and WÄ™drychowicz H	https://pubmed.ncbi.nlm.nih.gov/23990436/	10.2478/s11686-013-0151-9	Excluded	not relevant to our objective
227	Safety of viable embryonated eggs of the whipworm Trichuris suis as a novel food pursuant to Regulation (EU) 2015/2283.	2019	EFSA journal. European Food Safety Authority	Turck D and Castenmiller J and De Henauw S and Hirsch-Ernst KI and Kearney J and Maciuk A and Mangelsdorf I and McArdle HJ and Naska A and Pelaez C and Pentieva K and Siani A and Thies F and Tsabouri S and Vinceti M and Cubadda F and Engel KH and Frenzel T and Heinonen M and Marchelli R and NeuhÃ¤user-Berthold M and PÃ¶ting A and Poulsen M and Sanz Y and Schlatter JR and van Loveren H and Fernand…	https://pubmed.ncbi.nlm.nih.gov/32626406/	10.2903/j.efsa.2019.5777	Excluded	not relevant to our objective
228	Canine biliary carcinoma: epidemiological comparisons with man.	1983	Journal of comparative pathology	Hayes HM Jr and Morin MM and Rubenstein DA	https://pubmed.ncbi.nlm.nih.gov/6841697/	10.1016/0021-9975(83)90047-6	Excluded	not relevant to our objective
229	Investigation of Dalea parryi (Fabaceae) metabolites for anthelmintic activity against the human pathogenic hookworm Ancylostoma ceylanicum.	2020	Phytochemistry	Belofsky G and Engels L and McPherson V and Nash K and Sullivan K and Torrey B and Ripley C and Coria A and Bicchieri T and Dondji B	https://pubmed.ncbi.nlm.nih.gov/32688268/	10.1016/j.phytochem.2020.112423	Excluded	not relevant to our objective
230	Bullous cutaneous larva migrans: case series and review of atypical clinical presentations.	2017	Giornale italiano di dermatologia e venereologia : organo ufficiale, Societa italiana di dermatologia e sifilografia	Veraldi S and Ã‡uka E and Pontini P and Vaira F	https://pubmed.ncbi.nlm.nih.gov/28906088/	10.23736/S0392-0488.16.04832-X	Excluded	review
231	Randomized crossover feasibility trial of helminthic Trichuris suis ova versus placebo for repetitive behaviors in adult autism spectrum disorder.	2020	The world journal of biological psychiatry : the official journal of the World Federation of Societies of Biological Psychiatry	Hollander E and Uzunova G and Taylor BP and Noone R and Racine E and Doernberg E and Freeman K and Ferretti CJ	https://pubmed.ncbi.nlm.nih.gov/30230399/	10.1080/15622975.2018.1523561	Excluded	experimental infection
232	Potential of recombinant inorganic pyrophosphatase antigen as a new vaccine candidate against Baylisascaris schroederi in mice.	2013	Veterinary research	Xie Y and Chen S and Yan Y and Zhang Z and Li D and Yu H and Wang C and Nong X and Zhou X and Gu X and Wang S and Peng X and Yang G	https://pubmed.ncbi.nlm.nih.gov/24090087/	10.1186/1297-9716-44-90	Excluded	not relevant to our objective
233	[Intestinal geohelminthosis in man and domestic animals in the riverside sections of the Valdivia River Basin, Chile].	1995	Boletin chileno de parasitologia	Torres P and Franjola R and PÃ©rez J and Auad S and Hermosilla C and Flores L and Riquelme J and Salazar S and Miranda JC and Montefusco A	https://pubmed.ncbi.nlm.nih.gov/8762668/		Excluded	no FT
234	Active and exo-site inhibition of human factor Xa: structure of des-Gla factor Xa inhibited by NAP5, a potent nematode anticoagulant protein from Ancylostoma caninum.	2007	Journal of molecular biology	Rios-Steiner JL and Murakami MT and Tulinsky A and Arni RK	https://pubmed.ncbi.nlm.nih.gov/17588602/	10.1016/j.jmb.2007.05.042	Excluded	not relevant to our objective
235	Hygiene aspect of treating human urine by alkaline dehydration.	2018	Water research	Senecal J and Nordin A and Simha P and VinnerÃ¥s B	https://pubmed.ncbi.nlm.nih.gov/30075443/	10.1016/j.watres.2018.07.030	Excluded	not relevant to our objective
236	Skin penetration of infective hookworm larvae. II. The path of migration of infective larvae of Ancylostoma braziliense in the metacarpal foot pads of dogs.	1977	Zeitschrift fur Parasitenkunde (Berlin, Germany)	Vetter JC and van der Linden ME	https://pubmed.ncbi.nlm.nih.gov/595792/	10.1007/BF00389942	Excluded	not relevant to our objective
237	Worm burden-dependent disruption of the porcine colon microbiota by Trichuris suis infection.	2012	PloS one	Wu S and Li RW and Li W and Beshah E and Dawson HD and Urban JF Jr	https://pubmed.ncbi.nlm.nih.gov/22532855/	10.1371/journal.pone.0035470	Excluded	not relevant to our objective
238	Variation between ASP-1 molecules from Ancylostoma caninum in China and the United States.	2000	The Journal of parasitology	Qiang S and Bin Z and Shu-hua X and Zheng F and Hotez P and Hawdon JM	https://pubmed.ncbi.nlm.nih.gov/10701589/	10.1645/0022-3395(2000)086[0181:VBAMFA]2.0.CO;2	Excluded	not relevant to our objective
239	Anthelmintic activity of cyclotides: In vitro studies with canine and human hookworms.	2009	Acta tropica	Colgrave ML and Kotze AC and Kopp S and McCarthy JS and Coleman GT and Craik DJ	https://pubmed.ncbi.nlm.nih.gov/19059189/	10.1016/j.actatropica.2008.11.003	Excluded	not relevant to our objective
240	Helminths in the wolf, Canis lupus, from north-western Spain.	2001	Journal of helminthology	Segovia JM and Torres J and Miquel J and Llaneza L and Feliu C	https://pubmed.ncbi.nlm.nih.gov/11520444/		Excluded	not domestic animal
241	Mitochondrial DNA variation of the dog hookworm Ancylostoma caninum in Brazilian populations.	2008	Veterinary parasitology	Miranda RR and Tennessen JA and Blouin MS and Rabelo EM	https://pubmed.ncbi.nlm.nih.gov/17997042/	10.1016/j.vetpar.2007.09.027	Excluded	did not look for human STH in animals
242	Risk factors for Fasciola hepatica infection in children: a case-control study.	2006	Transactions of the Royal Society of Tropical Medicine and Hygiene	Marcos L and Maco V and Samalvides F and Terashima A and Espinoza JR and Gotuzzo E	https://pubmed.ncbi.nlm.nih.gov/16181652/	10.1016/j.trstmh.2005.05.016	Excluded	no PCR
243	Sweet secrets of a therapeutic worm: mass-spectrometric N-glycomic analysis of Trichuris suis.	2016	Analytical and bioanalytical chemistry	Wilson IB and Paschinger K	https://pubmed.ncbi.nlm.nih.gov/26650734/	10.1007/s00216-015-9154-8	Excluded	not relevant to our objective
244	The dangers of using single locus markers in parasite epidemiology: Ascaris as a case study.	2001	Trends in parasitology	Anderson TJ	https://pubmed.ncbi.nlm.nih.gov/11282508/	10.1016/s1471-4922(00)01944-9	Excluded	not relevant to our objective
245	Immunologic incrimination of Ancylostoma caninum as a human enteric pathogen.	1994	The American journal of tropical medicine and hygiene	Loukas A and Opdebeeck J and Croese J and Prociv P	https://pubmed.ncbi.nlm.nih.gov/8304575/	10.4269/ajtmh.1994.50.69	Excluded	no PCR
246	An integrated study of human and animal infectious disease in the Lake Victoria crescent small-holder crop-livestock production system, Kenya.	2017	BMC infectious diseases	FÃ¨vre EM and de Glanville WA and Thomas LF and Cook EAJ and Kariuki S and Wamae CN	https://pubmed.ncbi.nlm.nih.gov/28666412/	10.1186/s12879-017-2559-6	Excluded	no PCR
247	Host cytokine production, lymphoproliferation, and antibody responses during the course of Ancylostoma ceylanicum infection in the Golden Syrian hamster.	2005	Infection and immunity	Mendez S and Valenzuela JG and Wu W and Hotez PJ	https://pubmed.ncbi.nlm.nih.gov/15908367/	10.1128/IAI.73.6.3402-3407.2005	Excluded	not relevant to our objective
248	Therapeutic colonization with Trichuris suis.	2006	Archives of pathology & laboratory medicine	Summers RW and Elliott DE and Weinstock JV	https://pubmed.ncbi.nlm.nih.gov/17149943/	10.5858/2006-130-1753b-IR	Excluded	not relevant to our objective
249	Response of dogs to challenge with Ancylostoma ceylanicum during the tenure of a primary hookworm infection.	1986	Transactions of the Royal Society of Tropical Medicine and Hygiene	Carroll SM and Grove DI	https://pubmed.ncbi.nlm.nih.gov/3798534/	10.1016/0035-9203(86)90326-3	Excluded	experimental infection
250	Visceral larva migrans and Trichuris vulpis.	1981	Archives of disease in childhood	Coulter JB and Jewsbury JM and Beesley WN and Bailey W	https://pubmed.ncbi.nlm.nih.gov/7259269/	10.1136/adc.56.5.406	Excluded	not relevant to our objective
251	Laboratory infection of primates with Ascaris suum to provide a model of allergic bronchoconstriction.	1983	Clinical and experimental immunology	Pritchard DI and Eady RP and Harper ST and Jackson DM and Orr TS and Richards IM and Trigg S and Wells E	https://pubmed.ncbi.nlm.nih.gov/6197218/		Excluded	experimental infection
252	Eosinophilic enteritis in northeastern Australia. Pathology, association with Ancylostoma caninum, and implications.	1995	The American journal of surgical pathology	Walker NI and Croese J and Clouston AD and Parry M and Loukas A and Prociv P	https://pubmed.ncbi.nlm.nih.gov/7872431/	10.1097/00000478-199503000-00011	Excluded	no PCR
253	Effectiveness of an integrated intervention in the control of endo- and ectoparasites of pigs kept by smallholder farmers in Mbeya rural and Mbozi districts, Tanzania.	2018	Veterinary parasitology, regional studies and reports	Kabululu ML and Ngowi HA and Kimera SI and Lekule FP and Kimbi EC and Johansen MV	https://pubmed.ncbi.nlm.nih.gov/31014892/	10.1016/j.vprsr.2018.03.009	Excluded	no PCR
254	Geographical Information Systems and canine faecal contamination: the experience in the city of Naples (southern Italy).	2006	Parassitologia	Veneziano V and Rinaldi L and Carbone S and Biggeri A and Cringoli G	https://pubmed.ncbi.nlm.nih.gov/16881413/		Excluded	no FT
255	Pulmonary lesions associated with visceral larva migrans due to Ascaris suum or Toxocara canis: imaging of six cases.	2006	AJR. American journal of roentgenology	Sakai S and Shida Y and Takahashi N and Yabuuchi H and Soeda H and Okafuji T and Hatakenaka M and Honda H	https://pubmed.ncbi.nlm.nih.gov/16714661/	10.2214/AJR.04.1507	Excluded	no PCR
256	Environmental monitoring and analysis of faecal contamination in an urban setting in the city of Bari (Apulia region, Italy): health and hygiene implications.	2010	International journal of environmental research and public health	Tarsitano E and Greco G and Decaro N and Nicassio F and Lucente MS and Buonavoglia C and Tempesta M	https://pubmed.ncbi.nlm.nih.gov/21139871/	10.3390/ijerph7113972	Excluded	did not look for human STH in animals
257	Intestinal macro- and microparasites of wolves (Canis lupus L.) from north-eastern Poland recovered by coprological study.	2005	Annals of agricultural and environmental medicine : AAEM	Kloch A and Bednarska M and Bajer A	https://pubmed.ncbi.nlm.nih.gov/16457480/		Excluded	not domestic animal
258	Dose-dependent establishment of Trichuris suis larvae in GÃ¶ttingen minipigs.	2015	Veterinary parasitology	VejzagiÄ‡ N and Roepstorff A and Kringel H and Thamsborg SM and Nielsen MP and Kapel CM	https://pubmed.ncbi.nlm.nih.gov/25700937/	10.1016/j.vetpar.2015.01.018	Excluded	not domestic animal
259	Prevalence of helminthic infections and risk factors in villagers of Nanglae Sub-District, Chiang Rai Province, Thailand.	2014	Journal of the Medical Association of Thailand = Chotmaihet thangphaet	Ruankham W and Bunchu N and Koychusakun P	https://pubmed.ncbi.nlm.nih.gov/24851562/		Excluded	no PCR
260	Investigation of intestinal parasites in pig feces that are also human pathogens.	2009	Turkiye parazitolojii dergisi	Uysal HK and Boral O and Metiner K and Ilgaz A	https://pubmed.ncbi.nlm.nih.gov/19851968/		Excluded	no PCR
261	The record of Ancylostoma braziliense as an intestinal parasite of man in North America.	1956	The American journal of tropical medicine and hygiene	BEAVER PC	https://pubmed.ncbi.nlm.nih.gov/13354897/	10.4269/ajtmh.1956.5.737	Excluded	not relevant to our objective
262	The relationship between Trichuris trichiura (Linnaeus 1758) of man and Trichuris suis (Schrank 1788) of the pig.	1976	Research in veterinary science	Beer RJ	https://pubmed.ncbi.nlm.nih.gov/1257627/		Excluded	experimental infection
263	Detection of a quantitative trait locus associated with resistance to Ascaris suum infection in pigs.	2012	International journal for parasitology	Skallerup P and Nejsum P and JÃ¸rgensen CB and GÃ¶ring HH and Karlskov-Mortensen P and Archibald AL and Fredholm M and Thamsborg SM	https://pubmed.ncbi.nlm.nih.gov/22619754/	10.1016/j.ijpara.2012.02.010	Excluded	not relevant to our objective
264	Experimental human infection with the dog hookworm, Ancylostoma caninum.	2003	The Medical journal of Australia	Landmann JK and Prociv P	https://pubmed.ncbi.nlm.nih.gov/12526725/	10.5694/j.1326-5377.2003.tb05222.x	Excluded	experimental infection
265	An apparent case of human infection with the whipworm of dogs, Trichuris vulpis (Froelich, 1789).	1956	The Journal of parasitology	HALL JE and SONNENBERG B	https://pubmed.ncbi.nlm.nih.gov/13320261/		Excluded	no PCR
266	Clinical and serological evidence of Toxocara infection in school children from Morrope district, Lambayeque, Peru.	2008	Revista do Instituto de Medicina Tropical de Sao Paulo	Espinoza YA and Huapaya PH and RoldÃ¡n WH and JimÃ©nez S and Arce Z and Lopez E	https://pubmed.ncbi.nlm.nih.gov/18488089/	10.1590/s0036-46652008000200007	Excluded	no PCR
267	Epidemiology of human fascioliasis and intestinal parasitosis among schoolchildren in Lake Tana Basin, northwest Ethiopia.	2013	Transactions of the Royal Society of Tropical Medicine and Hygiene	Fentie T and Erqou S and Gedefaw M and Desta A	https://pubmed.ncbi.nlm.nih.gov/23843557/	10.1093/trstmh/trt056	Excluded	no PCR
268	Effects of helminth co-infections on atopy, asthma and cytokine production in children living in a poor urban area in Latin America.	2014	BMC research notes	AlcÃ¢ntara-Neves NM and de S G Britto G and Veiga RV and Figueiredo CA and Fiaccone RL and da ConceiÃ§Ã£o JS and Cruz ÃA and Rodrigues LC and Cooper PJ and Pontes-de-Carvalho LC and Barreto ML	https://pubmed.ncbi.nlm.nih.gov/25410903/	10.1186/1756-0500-7-817	Excluded	no PCR
269	Ancylostoma ceylanicum infection in dogs, cats, and man in Taiwan.	1968	The American journal of tropical medicine and hygiene	Yoshida Y and Okamoto K and Chiu JK	https://pubmed.ncbi.nlm.nih.gov/5690050/	10.4269/ajtmh.1968.17.378	Excluded	no PCR
270	Parasites in stool samples in the environment of Ilha da Marambaia, Rio de Janeiro, Brazil: an approach in public health.	2012	Revista do Instituto de Medicina Tropical de Sao Paulo	Coronato B and Bastos OM and Duarte R and Duarte AN and Laurentino-Silva V and de Souza MB and UchÃ´a CM	https://pubmed.ncbi.nlm.nih.gov/22499418/	10.1590/s0036-46652012000200002	Excluded	no PCR
271	Visceral larva migrans caused by Trichuris vulpis.	1980	Archives of disease in childhood	Sakano T and Hamamoto K and Kobayashi Y and Sakata Y and Tsuji M and Usui T	https://pubmed.ncbi.nlm.nih.gov/7436519/	10.1136/adc.55.8.631	Excluded	no PCR
272	Classic and molecular study of Giardia duodenalis in children from a daycare center in the region of Presidente Prudente, SÃ£o Paulo, Brazil.	2009	Revista do Instituto de Medicina Tropical de Sao Paulo	Tashima NT and SimÃµes MJ and Leite CQ and Fluminhan A and Nogueira MA and Malaspina AC	https://pubmed.ncbi.nlm.nih.gov/19229386/	10.1590/s0036-46652009000100004	Excluded	no zoonotic STH in humans
273	The ecology of animal parasitic nematodes in endemic areas of Jos, Nigeria.	1993	Applied parasitology	Onwuliri CO and Anosike JC and Nkem CN and Payne VK	https://pubmed.ncbi.nlm.nih.gov/8334456/		Excluded	not relevant to our objective
274	Ascaris suum: are trypsin inhibitors involved in species specificity of Ascarid nematodes?	1992	Experimental parasitology	Hawley JH and Peanasky RJ	https://pubmed.ncbi.nlm.nih.gov/1639157/	10.1016/0014-4894(92)90126-u	Excluded	not relevant to our objective
275	Hyaluronidases of the gastrointestinal invasive nematodes Ancylostoma caninum and Anisakis simplex: possible functions in the pathogenesis of human zoonoses.	1994	The Journal of infectious diseases	Hotez P and Cappello M and Hawdon J and Beckers C and Sakanari J	https://pubmed.ncbi.nlm.nih.gov/7930737/	10.1093/infdis/170.4.918	Excluded	not relevant to our objective
276	The specificity of the human IgE response to Necator americanus.	1995	Parasite immunology	Pritchard DI and Walsh EA	https://pubmed.ncbi.nlm.nih.gov/8817608/	10.1111/j.1365-3024.1995.tb01005.x	Excluded	not relevant to our objective
277	Crystal structure of the malic enzyme from Ascaris suum complexed with nicotinamide adenine dinucleotide at 2.3 A resolution.	2002	Biochemistry	Coleman DE and Rao GS and Goldsmith EJ and Cook PF and Harris BG	https://pubmed.ncbi.nlm.nih.gov/12033925/	10.1021/bi0255120	Excluded	not relevant to our objective
278	Ancylostoma caninum anticoagulant peptide blocks metastasis in vivo and inhibits factor Xa binding to melanoma cells in vitro.	1998	Thrombosis and haemostasis	Donnelly KM and Bromberg ME and Milstone A and Madison McNiff JM and Terwilliger G and Konigsberg WH and Cappello M	https://pubmed.ncbi.nlm.nih.gov/9609244/		Excluded	not relevant to our objective
279	Clinical trials with metronidazole in human balantidiasis.	1975	The American journal of tropical medicine and hygiene	Garcia-Laverde A and de Bonilla L	https://pubmed.ncbi.nlm.nih.gov/1190365/	10.4269/ajtmh.1975.24.781	Excluded	not relevant to our objective
280	Hookworm aspartic protease, Na-APR-2, cleaves human hemoglobin and serum proteins in a host-specific fashion.	2003	The Journal of infectious diseases	Williamson AL and Brindley PJ and Abbenante G and Datu BJ and Prociv P and Berry C and Girdwood K and Pritchard DI and Fairlie DP and Hotez PJ and Zhan B and Loukas A	https://pubmed.ncbi.nlm.nih.gov/12552433/	10.1086/367708	Excluded	not relevant to our objective
281	[Search for protective antigens of hookworms].	2006	Wiadomosci parazytologiczne	WiÅ›niewski M and DÅ‚ugosz E and Baska P and Wedrychowicz H	https://pubmed.ncbi.nlm.nih.gov/17432617/		Excluded	not relevant to our objective
282	Proteolytic activity in extracts of the esophagus of adults of Ancylostoma caninum and the effect of immune serum on this activity.	1956	The Journal of parasitology	THORSON RE	https://pubmed.ncbi.nlm.nih.gov/13295886/		Excluded	not relevant to our objective
283	Purification of a diagnostic, secreted cysteine protease-like protein from the hookworm Ancylostoma caninum.	2000	Parasitology international	Loukas A and Dowd AJ and Prociv P and Brindley PJ	https://pubmed.ncbi.nlm.nih.gov/11077267/	10.1016/s1383-5769(00)00054-4	Excluded	not relevant to our objective
284	Serum levels of brain-derived neurotrophic factor (BNDF) in multiple sclerosis patients with Trichuris suis ova therapy.	2013	Parasite (Paris, France)	Rosche B and Werner J and Benzel FJ and Harms L and Danker-Hopfe H and Hellweg R	https://pubmed.ncbi.nlm.nih.gov/24351232/	10.1051/parasite/2013056	Excluded	experimental infection
285	Airway resistance and tissue elastance from input or transfer impedance in bronchoconstricted monkeys.	2001	Journal of applied physiology (Bethesda, Md. : 1985)	Black KR and Suki B and Madwed JB and Jackson AC	https://pubmed.ncbi.nlm.nih.gov/11160055/	10.1152/jappl.2001.90.2.571	Excluded	not relevant to our objective
286	Hookworm-provoked IgE-mediated Pathology: Capricious Damage or Remarkable Strategy?	1998	Parasitology today (Personal ed.)	Croese J	https://pubmed.ncbi.nlm.nih.gov/17040701/	10.1016/s0169-4758(97)01166-6	Excluded	not relevant to our objective
287	Survival of Ascaris eggs and hygienic quality of human excreta in Vietnamese composting latrines.	2009	Environmental health : a global access science source	Jensen PK and Phuc PD and Konradsen F and Klank LT and Dalsgaard A	https://pubmed.ncbi.nlm.nih.gov/20003550/	10.1186/1476-069X-8-57	Excluded	not relevant to our objective
288	Ancylostoma ceylanicum: a parasite of man in Calcutta and environs.	1972	The American journal of tropical medicine and hygiene	Chowdhury AB and Schad GA	https://pubmed.ncbi.nlm.nih.gov/5025614/	10.4269/ajtmh.1972.21.300	Excluded	no PCR
289	An outbreak of ascariasis with marked eosinophilia in the southern part of Kyushu District, Japan, caused by infection with swine ascaris.	1997	The Southeast Asian journal of tropical medicine and public health	Maruyama H and Nawa Y and Noda S and Mimori T	https://pubmed.ncbi.nlm.nih.gov/9656376/		Excluded	no FT
290	Molecular identification of hookworm species infecting free-roaming and owned dogs from an urban area in inner SÃ£o Paulo State, Brazil.	2022	Annals of parasitology	Oliveira-Arbex AP and David Ã‰B and Bittencourt GN and Babboni SD and Oliveira-Sequeira TCG and GuimarÃ£es S	https://pubmed.ncbi.nlm.nih.gov/37702597/	10.17420/ap6804.485	Excluded	did not look for human STH in animals
291	Apparent contact dermatitis caused by Ancylostoma caninum: a case report.	2015	Annals of parasitology	Alipour H and Goldust M	https://pubmed.ncbi.nlm.nih.gov/26342510/		Excluded	no PCR
292	[Cutaneous larva migrans after a trip to the Caribean].	2014	Revista chilena de infectologia : organo oficial de la Sociedad Chilena de Infectologia	GarcÃ­a-FernÃ¡ndez L and CalderÃ³n M	https://pubmed.ncbi.nlm.nih.gov/25146212/	10.4067/S0716-10182014000300016	Excluded	no PCR
293	Helminth parasites of cats from the Vientiane province, Laos, as indicators of the occurrence of causative agents of human parasitoses.	2003	Parasite (Paris, France)	Scholz T and UhlÃ­rovÃ¡ M and Ditrich O	https://pubmed.ncbi.nlm.nih.gov/14710631/	10.1051/parasite/2003104343	Excluded	no PCR
294	Hepatic imaging studies on patients with visceral larva migrans due to probable Ascaris suum infection.	1999	Abdominal imaging	Hayashi K and Tahara H and Yamashita K and Kuroki K and Matsushita R and Yamamoto S and Hori T and Hirono S and Nawa Y and Tsubouchi H	https://pubmed.ncbi.nlm.nih.gov/10475929/	10.1007/s002619900541	Excluded	no PCR
295	A serologically diagnosed human case of cutaneous larva migrans caused by Ancylostoma caninum.	2003	The Korean journal of parasitology	Kwon IH and Kim HS and Lee JH and Choi MH and Chai JY and Nakamura-Uchiyama F and Nawa Y and Cho KH	https://pubmed.ncbi.nlm.nih.gov/14699264/	10.3347/kjp.2003.41.4.233	Excluded	no PCR
296	Diagnosis of Ancylostoma ceylanicum infestation by single-balloon enteroscopy (with video).	2012	Gastrointestinal endoscopy	Chung CS and Lin CK and Su KE and Liu CY and Lin CC and Liang CC and Lee TH	https://pubmed.ncbi.nlm.nih.gov/22795675/	10.1016/j.gie.2012.05.010	Excluded	no PCR
297	[Prevalence of intestinal nematodes in dogs from Warsaw region].	2002	Wiadomosci parazytologiczne	Turkowicz M and Cielecka D	https://pubmed.ncbi.nlm.nih.gov/16894724/		Excluded	did not look for human STH in animals
298	Encephalopathy caused by visceral larva migrans due to Ascaris suum.	1999	Journal of the neurological sciences	Inatomi Y and Murakami T and Tokunaga M and Ishiwata K and Nawa Y and Uchino M	https://pubmed.ncbi.nlm.nih.gov/10402033/	10.1016/s0022-510x(99)00078-7	Excluded	no PCR
299	[Three recent cases of ascariasis in northern Kyushu].	1988	Journal of UOEH	Makiya K and Tsukamoto M and Unoki H and Sujita K and Mori N and Miki T and Yokoyama M	https://pubmed.ncbi.nlm.nih.gov/3368668/	10.7888/juoeh.10.123	Excluded	no PCR
300	Visceral larva migrans caused by Trichuris vulpis presenting as a pulmonary mass.	1987	Thorax	Masuda Y and Kishimoto T and Ito H and Tsuji M	https://pubmed.ncbi.nlm.nih.gov/3438889/	10.1136/thx.42.12.990	Excluded	no PCR
301	[Children enteroparasitosis in north east Argentine urban area].	2007	Medicina	Milano AM and Oscherov EB and Palladino AC and Bar AR	https://pubmed.ncbi.nlm.nih.gov/17628910/		Excluded	did not look for zoonotic STH in humans
302	[Relationships between the prevalence of Toxocara eggs in dogs' faeces and soil].	2000	Wiadomosci parazytologiczne	MaÅ›nik E	https://pubmed.ncbi.nlm.nih.gov/16886343/		Excluded	did not look for human STH in animals
303	Trichuris vulpis infection in slum children.	1998	Indian journal of gastroenterology : official journal of the Indian Society of Gastroenterology	Mirdha BR and Singh YG and Samantray JC and Mishra B	https://pubmed.ncbi.nlm.nih.gov/9795508/		Excluded	no FT
304	[Prevalence of intestinal helminths in dogs from QuindÃ­o Province].	2005	Biomedica : revista del Instituto Nacional de Salud	Giraldo MI and GarcÃ­a NL and CastaÃ±o JC	https://pubmed.ncbi.nlm.nih.gov/16276682/		Excluded	no PCR
305	Larva migrans in the oral mucosa: report of a case.	2006	Quintessence international (Berlin, Germany : 1985)	ThomÃ© Capuano AC and Catanhede Orsini Machado de Sousa S and Aburad de Carvalhosa A and dos Santos Pinto JÃºnior D	https://pubmed.ncbi.nlm.nih.gov/17017634/		Excluded	no PCR
306	Variations in response to filariform larvae of Ancylostoma caninum in the skin of man.	1945	The Journal of parasitology	HUNTER GW 3rd and WORTH CB	https://pubmed.ncbi.nlm.nih.gov/21013414/		Excluded	experimental infection
307	A survey of gastrointestinal parasites in pigs of the Plateau and Rivers States, Nigeria.	1990	Revue d'elevage et de medecine veterinaire des pays tropicaux	Salifu DA and Manga TB and Onyali IO	https://pubmed.ncbi.nlm.nih.gov/2092354/		Excluded	no PCR
308	Human eosinophilic enteritis caused by dog hookworm Ancylostoma caninum.	1990	Lancet (London, England)	Prociv P and Croese J	https://pubmed.ncbi.nlm.nih.gov/1971376/	10.1016/0140-6736(90)91186-e	Excluded	no PCR
309	Creeping eruption due to Ancylostoma braziliense. A case report.	1962	Journal of the American Podiatry Association	SUBER WJ	https://pubmed.ncbi.nlm.nih.gov/13918098/		Excluded	no FT
310	Creeping eruption of larva migrans--a case report in a beach volley athlete.	1997	International journal of sports medicine	Biolcati G and Alabiso A	https://pubmed.ncbi.nlm.nih.gov/9443594/	10.1055/s-2007-972690	Excluded	no PCR
311	[Intestinal helminths in Bangkok stray dogs and their role in public health (author's tranls)].	1980	Zentralblatt fur Bakteriologie, Mikrobiologie und Hygiene. 1. Abt. Originale B, Hygiene	Hinz E	https://pubmed.ncbi.nlm.nih.gov/7435002/		Excluded	did not look for human STH in animals
312	Cutaneous larva migrans: a bad souvenir from the vacation.	2012	Dermatology online journal	Criado PR and Belda W Jr and Vasconcellos C and Silva CS	https://pubmed.ncbi.nlm.nih.gov/22747935/		Excluded	no PCR
313	Lung mechanics following antigen challenge of Ascaris suum-sensitive rhesus monkeys.	1976	Journal of applied physiology	Pare PD and Michound MC and Hogg JC	https://pubmed.ncbi.nlm.nih.gov/825504/	10.1152/jappl.1976.41.5.668	Excluded	not domestic animal
314	Ocular nematodiasis: results with Ancylostoma caninum in mice.	1972	The Journal of parasitology	Olson LJ and Beechie RA and Beechie BJ	https://pubmed.ncbi.nlm.nih.gov/5042072/		Excluded	not domestic animal
315	[A case of pulmonary infiltration with eosinophilia caused by Ascaris suum].	1998	Nihon Kokyuki Gakkai zasshi = the journal of the Japanese Respiratory Society	Matsuyama W and Mizoguchi A and Iwami F and Kawabata M and Osame M	https://pubmed.ncbi.nlm.nih.gov/9617152/		Excluded	no FT
316	[Detection of intestinal parasites from main-land raccoon dogs, Nyctereutes procyonoides viverrinus, in southeastern Kanagawa Prefecture].	1997	Kansenshogaku zasshi. The Journal of the Japanese Association for Infectious Diseases	Asano R and Murasugi E and Yamamoto Y	https://pubmed.ncbi.nlm.nih.gov/9283143/	10.11150/kansenshogakuzasshi1970.71.664	Excluded	not domestic animal
317	The immune response of male DSN hamsters to a primary infection with Ancylostoma ceylanicum.	1989	Journal of helminthology	Garside P and Behnke JM and Rose RA	https://pubmed.ncbi.nlm.nih.gov/2794458/	10.1017/s0022149x00009068	Excluded	not domestic animal
318	[A case of eosinophilic pneumonia caused by visceral larva migrans due to Ascaris suum].	2004	Kansenshogaku zasshi. The Journal of the Japanese Association for Infectious Diseases	Tokojima M and Ashitani J and Nakazato M	https://pubmed.ncbi.nlm.nih.gov/15678981/	10.11150/kansenshogakuzasshi1970.78.1036	Excluded	no PCR
319	What's eating you? Extensive cutaneous larva migrans (Ancylostoma braziliense).	2008	Cutis	Patel S and Aboutalebi S and Vindhya PL and Smith J	https://pubmed.ncbi.nlm.nih.gov/19055165/		Excluded	no PCR
320	Intestinal obstruction due to Ascaris suum infection.	1978	Transactions of the Royal Society of Tropical Medicine and Hygiene	Davies NJ and Goldsmid JM	https://pubmed.ncbi.nlm.nih.gov/635969/	10.1016/0035-9203(78)90315-2	Excluded	not relevant to our objective
321	Experimental infection of Ancylostoma ceylanicum in man.	1970	Journal of the Medical Association of Thailand = Chotmaihet thangphaet	Areekul S and Radomyos P and Viravan C	https://pubmed.ncbi.nlm.nih.gov/5423051/		Excluded	experimental infection
322	Ancylostoma ceylanicum (Looss, 1911) in a Filipino woman.	1968	The Journal of parasitology	Velasquez CC and Cabrera BC	https://pubmed.ncbi.nlm.nih.gov/5757722/		Excluded	no PCR
323	[Pulmonary eosinophilia caused by visceral larva due to Ascaris suum].	2009	Nihon Naika Gakkai zasshi. The Journal of the Japanese Society of Internal Medicine	Hirakawa E and Suetsugu T and Tanoue A and Takagi K and Shinmura M and Machida K and Fukuoka T and Niina K	https://pubmed.ncbi.nlm.nih.gov/19227919/	10.2169/naika.98.144	Excluded	no PCR
324	Preliminary report of Ancylostoma Ceylanicum infection in Thai people.	1970	Journal of the Medical Association of Thailand = Chotmaihet thangphaet	Areekul S and Radomyos P and Viravan C	https://pubmed.ncbi.nlm.nih.gov/5505652/		Excluded	no FT
325	[Visceral larva migrans caused by Ancylostoma caninum].	1981	Minerva pediatrica	Gandullia E and Lignana E and Rabagliati AM and Penna R	https://pubmed.ncbi.nlm.nih.gov/7311953/		Excluded	no PCR
326	[Repeated infestations, presumable, of Trichuris vulpis in a child living in an endemic region of trichocephalosis].	1971	Rivista di parassitologia	De Carneri I and Gazzola E and Biagi F	https://pubmed.ncbi.nlm.nih.gov/5128526/		Excluded	no FT
327	[THE PUMA (FELIS CONCOLOR) AS A NEW HOST FOR ANCYLOSTOMA CANINUM (ERCOLANI, 1859) LINSTOW 1889].	1964	Zeitschrift fur Parasitenkunde (Berlin, Germany)	FORTMEYER HP	https://pubmed.ncbi.nlm.nih.gov/14174786/	10.1007/BF00260424	Excluded	not domestic animal
328	[Five outbreaks of human ascariasis caused by pig ascaris?].	2001	Ugeskrift for laeger	Astrup I and Prag J	https://pubmed.ncbi.nlm.nih.gov/11218786/		Excluded	no FT
329	Can Ascaris suum cause visceral larva migrans?	1996	Lancet (London, England)	Petithory JC	https://pubmed.ncbi.nlm.nih.gov/8782781/	10.1016/s0140-6736(05)65117-3	Excluded	not relevant to our objective
330	Incidence of Ascaris suum-specific antibodies in Austrian patients with suspected larva migrans visceralis (VLM) syndrome.	2016	Parasitology research	Schneider R and Auer H	https://pubmed.ncbi.nlm.nih.gov/26637313/	10.1007/s00436-015-4857-5	Excluded	no PCR
331	Molecular Confirmation of Ascaris suum: Further Investigation into the Zoonotic Origin of Infection in an 8-Year-Old Boy with Loeffler Syndrome.	2018	Vector borne and zoonotic diseases (Larchmont, N.Y.)	Avery RH and Wall LA and Verhoeve VI and Gipson KS and Malone JB	https://pubmed.ncbi.nlm.nih.gov/30085905/	10.1089/vbz.2018.2306	Excluded	did not look for zoonotic STH in humans
332	[A case of myelitis caused by visceral larva migrans due to Ascaris suum presenting only with Lhermitte's sign].	2001	Rinsho shinkeigaku = Clinical neurology	Kawajiri M and Osoegawa M and Ohyagi Y and Ochi H and Furuya H and Nawa Y and Kira J	https://pubmed.ncbi.nlm.nih.gov/11771161/		Excluded	no PCR
333	INTESTINAL PARASITES IN PECARI TAJACU AND SUS SCROFA DOMESTICUS IN THE CAATINGA FROM SOUTHEASTERN PIAUÃ, BRAZIL.	2023	The Journal of parasitology	Sampaio M and Sianto L and Chame M and Saldanha B and Brener B	https://pubmed.ncbi.nlm.nih.gov/37436912/	10.1645/22-30	Excluded	no PCR
334	An outbreak of visceral larva migrans due to Ascaris suum in Kyushu, Japan.	1996	Lancet (London, England)	Maruyama H and Nawa Y and Noda S and Mimori T and Choi WY	https://pubmed.ncbi.nlm.nih.gov/8656926/	10.1016/s0140-6736(96)90844-2	Excluded	not relevant to our objective
335	Cutaneous larva migrans in a young child following circumrotation as a cultural ritual.	2021	BMJ case reports	Thadchanamoorthy V and Dayasiri K	https://pubmed.ncbi.nlm.nih.gov/33495176/	10.1136/bcr-2020-237204	Excluded	no PCR
336	Molecular evidence for sustained transmission of zoonotic Ascaris suum among zoo chimpanzees (Pan troglodytes).	2010	Veterinary parasitology	Nejsum P and Bertelsen MF and Betson M and Stothard JR and Murrell KD	https://pubmed.ncbi.nlm.nih.gov/20400228/	10.1016/j.vetpar.2010.03.030	Excluded	not domestic animal
337	Vaccination with a cocktail of Ancylostoma ceylanicum recombinant antigens leads to worm burden reduction in hamsters.	2016	Acta parasitologica	WiÅ›niewski M and ÅapiÅ„ski M and DaniÅ‚owicz-Luebert E and Jaros S and DÅ‚ugosz E and WÄ™drychowicz H	https://pubmed.ncbi.nlm.nih.gov/27447220/	10.1515/ap-2016-0074	Excluded	not domestic animal
338	Serodiagnosis of human strongyloidiasis by an enzyme-linked immunosorbent assay.	1981	Transactions of the Royal Society of Tropical Medicine and Hygiene	Carroll SM and Karthigasu KT and Grove DI	https://pubmed.ncbi.nlm.nih.gov/7036430/	10.1016/0035-9203(81)90156-5	Excluded	no PCR
339	Symptoms after ingestion of pig whipworm Trichuris suis eggs in a randomized placebo-controlled double-blind clinical trial.	2011	PloS one	Bager P and Kapel C and Roepstorff A and Thamsborg S and Arnved J and RÃ¸nborg S and Kristensen B and Poulsen LK and Wohlfahrt J and Melbye M	https://pubmed.ncbi.nlm.nih.gov/21829616/	10.1371/journal.pone.0022346	Excluded	experimental infection
340	Localised myelitis caused by visceral larva migrans due to Ascaris suum masquerading as an isolated spinal cord tumour.	2001	Journal of neurology, neurosurgery, and psychiatry	Osoegawa M and Matsumoto S and Ochi H and Yamasaki K and Horiuchi I and Kira YO and Ishiwata K and Nakamura-Uchiyama F and Nawa Y	https://pubmed.ncbi.nlm.nih.gov/11271166/	10.1136/jnnp.70.2.265	Excluded	no PCR
341	Experimental infection of Ancylostoma caninum in mice. II. Migration and distribution of larvae in tissues after oral infection.	1975	Journal of helminthology	Bhopale MK and Johri GN	https://pubmed.ncbi.nlm.nih.gov/1184945/	10.1017/s0022149x00023610	Excluded	experimental infection
342	Clinico-radiologic Characteristics of Pulmonary Visceral Larva Migrans Caused by Ascaris suum.	2021	Internal medicine (Tokyo, Japan)	Matsumoto N and Tsubouchi H and Setoguchi K and Horiguchi T and Shigekusa T and Tsuchida S and Matsuo A and Oda Y and Yanagi S and Maruyama H and Nakazato M	https://pubmed.ncbi.nlm.nih.gov/33814489/	10.2169/internalmedicine.6109-20	Excluded	no PCR
343	Zoonotic Ancylostomiasis: An Update of a Continually Neglected Zoonosis.	2020	The American journal of tropical medicine and hygiene	Stracke K and Jex AR and Traub RJ	https://pubmed.ncbi.nlm.nih.gov/32342850/	10.4269/ajtmh.20-0060	Excluded	review
344	A case of Ascaris suum visceral larva migrans diagnosed by using A. suum larval excretory-secretory (ES) antigen.	2006	Scandinavian journal of infectious diseases	Nakamura-Uchiyama F and Tokunaga Y and Suzuki A and Akao N and Hiromatsu K and Hitomi S and Nawa Y	https://pubmed.ncbi.nlm.nih.gov/16500788/	10.1080/00365540500348952	Excluded	no PCR
345	A distinctive aphthous ileitis linked to Ancylostoma caninum.	1996	Journal of gastroenterology and hepatology	Croese J and Fairley S and Loukas A and Hack J and Stronach P	https://pubmed.ncbi.nlm.nih.gov/8792304/	10.1111/j.1440-1746.1996.tb01696.x	Excluded	no PCR
346	Molecular identification of human hookworm infections in economically disadvantaged communities in Peninsular Malaysia.	2012	The American journal of tropical medicine and hygiene	Ngui R and Ching LS and Kai TT and Roslan MA and Lim YA	https://pubmed.ncbi.nlm.nih.gov/22556084/	10.4269/ajtmh.2012.11-0446	Excluded	samples from previous included study
347	[Two cases of visceral larva migrans due to Ascaris suum showing a migratory nodular shadow].	2001	Nihon Kokyuki Gakkai zasshi = the journal of the Japanese Respiratory Society	Arimura Y and Mukae H and Yanagi S and Sano A and Matsumoto K and Ihiboshi H and Matsumoto N and Shiomi K and Matsukura S and Matsuzaki Y	https://pubmed.ncbi.nlm.nih.gov/11729695/		Excluded	no PCR
348	Larva migrans in the oral mucosa: report of two cases.	2011	Brazilian dental journal	Damante JH and Chinellato LE and Oliveira FT and Soares CT and Fleury RN	https://pubmed.ncbi.nlm.nih.gov/21537593/	10.1590/s0103-64402011000200014	Excluded	no PCR
349	Estimation of canine intestinal parasites in CÃ³rdoba (Spain) and their risk to public health.	2007	Veterinary parasitology	MartÃ­nez-Moreno FJ and HernÃ¡ndez S and LÃ³pez-Cobos E and Becerra C and Acosta I and MartÃ­nez-Moreno A	https://pubmed.ncbi.nlm.nih.gov/16971046/	10.1016/j.vetpar.2006.08.004	Excluded	no PCR
350	[Epidemiological study on the influence of pig-derived Ascaris to the transmission of human ascariasis].	2001	Zhonghua liu xing bing xue za zhi = Zhonghua liuxingbingxue zazhi	Peng W and Zhou X	https://pubmed.ncbi.nlm.nih.gov/11860859/		Excluded	no PCR
351	Cutaneous larva migrans in travelers: synopsis of histories, symptoms, and treatment of 98 patients.	1994	Clinical infectious diseases : an official publication of the Infectious Diseases Society of America	Jelinek T and Maiwald H and Nothdurft HD and LÃ¶scher T	https://pubmed.ncbi.nlm.nih.gov/7534125/	10.1093/clinids/19.6.1062	Excluded	no PCR
352	Liver lesions of visceral larva migrans due to Ascaris suum infection: CT findings.	2004	Abdominal imaging	Kakihara D and Yoshimitsu K and Ishigami K and Irie H and Aibe H and Tajima T and Shinozaki K and Nishie A and Nakayama T and Hayashida K and Nakamuta M and Nawata H and Honda H	https://pubmed.ncbi.nlm.nih.gov/15383899/	10.1007/s00261-003-0153-4	Excluded	no PCR
353	Parasites of importance for human health in Nigerian dogs: high prevalence and limited knowledge of pet owners.	2008	BMC veterinary research	Ugbomoiko US and Ariza L and Heukelbach J	https://pubmed.ncbi.nlm.nih.gov/19068110/	10.1186/1746-6148-4-49	Excluded	no PCR
354	A novel genus in the order Picornavirales detected in human stool.	2015	The Journal of general virology	Oude Munnink BB and Cotten M and Deijs M and Jebbink MF and Bakker M and Jazaeri Farsani SM and Canuti M and Kellam P and van der Hoek L	https://pubmed.ncbi.nlm.nih.gov/26354795/	10.1099/jgv.0.000279	Excluded	not species of interest
355	Experimental Ascaris suum infection in the pig: worm population kinetics following single inoculations with three doses of infective eggs.	1997	Parasitology	Roepstorff A and Eriksen L and Slotved HC and Nansen P	https://pubmed.ncbi.nlm.nih.gov/9364572/	10.1017/s0031182097001480	Excluded	experimental infection
356	Canine fecal contamination in a metropolitan area (Milan, north-western Italy): prevalence of intestinal parasites and evaluation of health risks.	2014	TheScientificWorldJournal	Zanzani SA and Di Cerbo AR and Gazzonis AL and Genchi M and Rinaldi L and Musella V and Cringoli G and Manfredi MT	https://pubmed.ncbi.nlm.nih.gov/25478583/	10.1155/2014/132361	Excluded	no PCR
357	Follow-up study of prevalence and control of ascariasis in swine populations in Serbia.	2013	Acta parasitologica	IliÄ‡ T and Becskei Z and TasiÄ‡ A and DimitrijeviÄ‡ S	https://pubmed.ncbi.nlm.nih.gov/23990423/	10.2478/s11686-013-0132-z	Excluded	no PCR
358	Endoparasitic infections in dogs from rural areas in the Lobos District, Buenos Aires province, Argentina.	2013	Revista brasileira de parasitologia veterinaria = Brazilian journal of veterinary parasitology : Orgao Oficial do Colegio Brasileiro de Parasitologia Veterinaria	Dopchiz MC and LavallÃ©n CM and Bongiovanni R and Gonzalez PV and Elissondo C and Yannarella F and Denegri G	https://pubmed.ncbi.nlm.nih.gov/23538502/	10.1590/s1984-29612013005000008	Excluded	no PCR
359	Evaluation of the utility of conventional polymerase chain reaction for detection and species differentiation in human hookworm infections.	2017	Tropical parasitology	Chidambaram M and Parija SC and Toi PC and Mandal J and Sankaramoorthy D and George S and Natarajan M and Padukone S	https://pubmed.ncbi.nlm.nih.gov/29114490/	10.4103/tp.TP_26_17	Excluded	no zoonotic STH in humans
360	Epidemiological survey on gastro-intestinal and blood-borne helminths of dogs in north-east Gabon.	2008	The Onderstepoort journal of veterinary research	Davoust B and Normand T and Bourry O and Dang H and Leroy E and Bourdoiseau G	https://pubmed.ncbi.nlm.nih.gov/19294992/	10.4102/ojvr.v75i4.112	Excluded	no PCR
361	[A case of myeloradiculitis as a complication of visceral larva migrans due to Ascaris suum].	2004	Rinsho shinkeigaku = Clinical neurology	Yoshida S and Matsui M and Wang HY and Oeda T and Sasaki T and Komure O and Ozawa K and Konisi T and Saida T and Yoshikawa H and Nawa Y	https://pubmed.ncbi.nlm.nih.gov/15233274/		Excluded	no PCR
362	Evaluation of copromicroscopy and serology to measure the exposure to Ascaris infections across age groups and to assess the impact of 3 years of biannual mass drug administration in Jimma Town, Ethiopia.	2020	PLoS neglected tropical diseases	Dana D and Vlaminck J and Ayana M and Tadege B and Mekonnen Z and Geldhof P and Levecke B	https://pubmed.ncbi.nlm.nih.gov/32282815/	10.1371/journal.pntd.0008037	Excluded	no PCR
363	Trichuris suis ova therapy in inflammatory bowel disease: A meta-analysis.	2018	Medicine	Huang X and Zeng LR and Chen FS and Zhu JP and Zhu MH	https://pubmed.ncbi.nlm.nih.gov/30142867/	10.1097/MD.0000000000012087	Excluded	review
364	Development of a New LAMP Assay for the Detection of Ancylostoma caninum DNA (Copro-LAMPAc) in Dog Fecal Samples.	2021	Frontiers in veterinary science	Avila HG and Risso MG and Cabrera M and Ruybal P and Repetto SA and Butti MJ and Trangoni MD and SantillÃ¡n G and PÃ©rez VM and Periago MV	https://pubmed.ncbi.nlm.nih.gov/34869740/	10.3389/fvets.2021.770508	Excluded	did not look for human STH in animals
365	Visceral larva migrans due to Ascaris suum which presented with eosinophilic pneumonia and multiple intra-hepatic lesions with severe eosinophil infiltration--outbreak in a Japanese area other than Kyushu.	2002	Internal medicine (Tokyo, Japan)	Sakakibara A and Baba K and Niwa S and Yagi T and Wakayama H and Yoshida K and Kobayashi T and Yokoi T and Hara K and Itoh M and Kimura E	https://pubmed.ncbi.nlm.nih.gov/12132528/	10.2169/internalmedicine.41.574	Excluded	no PCR
366	Dogs' Gastrointestinal Parasites and their Association with Public Health in Iran.	2017	Journal of veterinary research	Kohansal MH and Fazaeli A and Nourian A and Haniloo A and Kamali K	https://pubmed.ncbi.nlm.nih.gov/29978072/	10.1515/jvetres-2017-0024	Excluded	no PCR
367	Eosinophilic pneumonia due to visceral larva migrans possibly caused by Ascaris suum: a case report and review of recent literatures.	2011	Japanese journal of infectious diseases	Izumikawa K and Kohno Y and Izumikawa K and Hara K and Hayashi H and Maruyama H and Kohno S	https://pubmed.ncbi.nlm.nih.gov/21937827/		Excluded	no PCR
368	Pulmonary computed tomography findings of visceral larva migrans caused by Ascaris suum.	2007	Journal of computer assisted tomography	Okada F and Ono A and Ando Y and Yotsumoto S and Yotsumoto S and Tanoue S and Matsumoto S and Wakisaka M and Mori H	https://pubmed.ncbi.nlm.nih.gov/17538287/	10.1097/01.rct.0000243444.18363.69	Excluded	no PCR
369	A parasitological survey of wild red foxes (Vulpes vulpes) from the province of Guadalajara, Spain.	2000	Veterinary parasitology	Criado-Fornelio A and Gutierrez-Garcia L and Rodriguez-Caabeiro F and Reus-Garcia E and Roldan-Soriano MA and Diaz-Sanchez MA	https://pubmed.ncbi.nlm.nih.gov/10996735/	10.1016/s0304-4017(00)00329-0	Excluded	not domestic animal
370	Musca domestica as a carrier of intestinal helminths in Calabar, Nigeria.	1989	East African medical journal	Umeche N and Mandah LE	https://pubmed.ncbi.nlm.nih.gov/2791934/		Excluded	not domestic animal
371	Pulmonary ascariasis in patients from wealthy countries: shift in epidemiology?	2012	International journal of infectious diseases : IJID : official publication of the International Society for Infectious Diseases	Hoenigl M and Seeber K and Valentin T and Zollner-Schwetz I and Krause R	https://pubmed.ncbi.nlm.nih.gov/22784547/	10.1016/j.ijid.2012.05.1028	Excluded	no PCR
372	Nematode infections of the eye: toxocariasis and diffuse unilateral subacute neuroretinitis.	2001	Current opinion in ophthalmology	Sabrosa NA and de Souza EC	https://pubmed.ncbi.nlm.nih.gov/11734685/	10.1097/00055735-200112000-00010	Excluded	no PCR
373	A survey for potentially zoonotic gastrointestinal parasites of dogs and pigs in Cambodia.	2015	Acta parasitologica	Inpankaew T and Murrell KD and Pinyopanuwat N and Chhoun C and Khov K and Sem T and Sorn S and Muth S and Dalsgaard A	https://pubmed.ncbi.nlm.nih.gov/26408577/	10.1515/ap-2015-0083	Excluded	no PCR
374	Ascaris lumbricoides and Ascaris suum vary in their larval burden in a mouse model.	2020	Journal of helminthology	Deslyper G and Sowemimo OA and Beresford J and Holland CV	https://pubmed.ncbi.nlm.nih.gov/32100653/	10.1017/S0022149X20000127	Excluded	not domestic animal
375	Canine intestinal parasites as a potential source of soil contamination in the public areas of KruÅ¡evac, Serbia.	2021	Journal of infection in developing countries	RaiÄeviÄ‡ JG and PavloviÄ‡ IN and Galonja-Coghill TA	https://pubmed.ncbi.nlm.nih.gov/33571157/	10.3855/jidc.12694	Excluded	no PCR
376	Occurrence of gastrointestinal parasites in dogs from CuiabÃ¡, Mato Grosso.	2023	Revista brasileira de parasitologia veterinaria = Brazilian journal of veterinary parasitology : Orgao Oficial do Colegio Brasileiro de Parasitologia Veterinaria	Souza CTV and Dorr AP and Silva VLB and Silva FL and Silva EBD and Ramos DGS and Pacheco RC and Sousa VRF	https://pubmed.ncbi.nlm.nih.gov/36651423/	10.1590/S1984-29612023004	Excluded	no PCR
377	High prevalence of intestinal zoonotic parasites in dogs from Belgrade, Serbia--short communication.	2008	Acta veterinaria Hungarica	NikoliÄ‡ A and DimitrijeviÄ‡ S and KatiÄ‡-RadivojeviÄ‡ S and Klun I and BobrÄ‡ B and DjurkoviÄ‡-DjakoviÄ‡ O	https://pubmed.ncbi.nlm.nih.gov/18828485/	10.1556/AVet.56.2008.3.7	Excluded	no PCR
378	Early stages of Ascaris suum induce airway inflammation and hyperreactivity in a mouse model.	2006	Parasite immunology	Enobe CS and AraÃºjo CA and Perini A and Martins MA and Macedo MS and Macedo-Soares MF	https://pubmed.ncbi.nlm.nih.gov/16916369/	10.1111/j.1365-3024.2006.00892.x	Excluded	not domestic animal
379	Morphological diversity of Trichuris spp. eggs observed during an anthelminthic drug trial in Yunnan, China, and relative performance of parasitologic diagnostic tools.	2015	Acta tropica	Steinmann P and Rinaldi L and Cringoli G and Du ZW and Marti H and Jiang JY and Zhou H and Zhou XN and Utzinger J	https://pubmed.ncbi.nlm.nih.gov/25174679/	10.1016/j.actatropica.2014.08.018	Excluded	no PCR
380	Zoonotic parasites in feces and fur of stray and private dogs from Italy.	2015	Parasitology research	Paoletti B and Traversa D and Iorio R and De Berardinis A and Bartolini R and Salini R and Di Cesare A	https://pubmed.ncbi.nlm.nih.gov/25773179/	10.1007/s00436-015-4402-6	Excluded	no PCR
381	Detection of a quantitative trait locus associated with resistance to infection with Trichuris suis in pigs.	2015	Veterinary parasitology	Skallerup P and Thamsborg SM and JÃ¸rgensen CB and Mejer H and GÃ¶ring HH and Archibald AL and Fredholm M and Nejsum P	https://pubmed.ncbi.nlm.nih.gov/25858116/	10.1016/j.vetpar.2015.03.014	Excluded	experimental infection
382	Development and Evaluation of a Multiplex Quantitative Real-Time Polymerase Chain Reaction for Hookworm Species in Human Stool.	2018	The American journal of tropical medicine and hygiene	Hii SF and Senevirathna D and Llewellyn S and Inpankaew T and Odermatt P and Khieu V and Muth S and McCarthy J and Traub RJ	https://pubmed.ncbi.nlm.nih.gov/30226132/	10.4269/ajtmh.18-0276	Excluded	samples from previous included study
383	Eosinophilic cholecystitis as a rare manifestation of visceral larva migrans.	2007	World journal of gastroenterology	Yoshiji H and Yoshikawa M and Kaji K and Fukui H	https://pubmed.ncbi.nlm.nih.gov/18023114/	10.3748/wjg.v13.45.6119	Excluded	not relevant to our objective
384	A survey of intestinal helminths in wild carnivores from the Tatra National Park, southern Poland.	2013	Annals of parasitology	Borecka A and Gawor J and Zieba F	https://pubmed.ncbi.nlm.nih.gov/24791342/		Excluded	not domestic animal
385	[Soil contamination with Toxocara spp. eggs in the Elblag area].	2001	Wiadomosci parazytologiczne	Jarosz W	https://pubmed.ncbi.nlm.nih.gov/16888965/		Excluded	not relevant to our objective
386	Effects of high pressure processing on hatching of eggs of the zoonotic rat tapeworm Hymenolepis diminuta.	2011	Veterinary parasitology	Merwad AM and Mitchell SM and Zajac AM and Flick GJ and Lindsay DS	https://pubmed.ncbi.nlm.nih.gov/21131130/	10.1016/j.vetpar.2010.10.055	Excluded	not relevant to our objective
387	Experimental infection with Ancylostoma ceylanicum in dogs and efficacy of a spot on combination containing imidacloprid 10% and moxidectin 2.5% (Advocate/Advantage Multi, Bayer Animal Health).	2010	Parasitology research	Taweethavonsawat P and Chungpivat S and Satranarakun P and Traub RJ and Schaper R	https://pubmed.ncbi.nlm.nih.gov/20349196/	10.1007/s00436-010-1819-9	Excluded	experimental infection
388	Soil and Sand Contamination with Canine Intestinal Parasite Eggs as a Risk Factor for Human Health in Public Parks in NiÅ¡ (Serbia).	2020	Helminthologia	RistiÄ‡ M and MiladinoviÄ‡-TasiÄ‡ N and DimitrijeviÄ‡ S and NenadoviÄ‡ K and BogunoviÄ‡ D and StepanoviÄ‡ P and IliÄ‡ T	https://pubmed.ncbi.nlm.nih.gov/32518487/	10.2478/helm-2020-0018	Excluded	not relevant to our objective
389	Structural analysis of the catalytic site of AcCP-1, a cysteine proteinase secreted by the hookworm Ancylostoma caninum.	1996	Biochimica et biophysica acta	Brinkworth RI and Brindley PJ and Harrop SA	https://pubmed.ncbi.nlm.nih.gov/8948483/	10.1016/s0167-4838(96)00150-1	Excluded	not relevant to our objective
390	Immune responses to nematode exoantigens: sensitizing antibodies and basophil histamine release.	1994	Allergy	Nielsen BW and Lind P and Hansen B and Reimert CM and Nansen P and SchiÃ¸tz PO	https://pubmed.ncbi.nlm.nih.gov/7521141/	10.1111/j.1398-9995.1994.tb00835.x	Excluded	not relevant to our objective
391	Solvent-accessible residues on the metal ion-dependent adhesion site face of integrin CR3 mediate its binding to the neutrophil inhibitory factor.	1996	The Journal of biological chemistry	Rieu P and Sugimori T and Griffith DL and Arnaout MA	https://pubmed.ncbi.nlm.nih.gov/8663417/	10.1074/jbc.271.27.15858	Excluded	not relevant to our objective
392	Purification of glutathione reductase from muscle of the adult parasitic nematode Ascaris suum.	1992	Molecular and biochemical parasitology	Komuniecki R and Bruchhaus I and Ilg T and Wilson K and Zhang Y and Fairlamb AH	https://pubmed.ncbi.nlm.nih.gov/1574090/	10.1016/0166-6851(92)90084-w	Excluded	not relevant to our objective
393	Comparison of the effectiveness of various parasitological methods in detecting nematode eggs in different types of soil.	2023	Annals of agricultural and environmental medicine : AAEM	Zdybel JM and Sroka J and Karamon J and Bilska-ZajÄ…c E and WÃ³jcik-Fatla A and KÅ‚apeÄ‡ T and Skowron P and Siebielec G and Jadczyszyn T and Cencek T	https://pubmed.ncbi.nlm.nih.gov/37772518/	10.26444/aaem/172454	Excluded	not relevant to our objective
394	Trichuris suis ova therapy for allergic rhinitis: a randomized, double-blind, placebo-controlled clinical trial.	2010	The Journal of allergy and clinical immunology	Bager P and Arnved J and RÃ¸nborg S and Wohlfahrt J and Poulsen LK and Westergaard T and Petersen HW and Kristensen B and Thamsborg S and Roepstorff A and Kapel C and Melbye M	https://pubmed.ncbi.nlm.nih.gov/19800680/	10.1016/j.jaci.2009.08.006	Excluded	experimental infection
395	Preparation and characterization of specific monoclonal antibodies for the detection of adult worm infections in onchocerciasis.	2005	Hybridoma (2005)	Cho-Ngwa F and Daggfeldt A and Titanji VP and GrÃ¶nvik KO	https://pubmed.ncbi.nlm.nih.gov/16332194/	10.1089/hyb.2005.24.283	Excluded	not relevant to our objective
396	Multiple Exposures to Ascaris suum Induce Tissue Injury and Mixed Th2/Th17 Immune Response in Mice.	2016	PLoS neglected tropical diseases	Nogueira DS and Gazzinelli-GuimarÃ£es PH and Barbosa FS and Resende NM and Silva CC and de Oliveira LM and Amorim CC and Oliveira FM and Mattos MS and Kraemer LR and Caliari MV and Gaze S and Bueno LL and Russo RC and Fujiwara RT	https://pubmed.ncbi.nlm.nih.gov/26814713/	10.1371/journal.pntd.0004382	Excluded	not relevant to our objective
397	Identification of specific male and female genes in adult Ancylostoma caninum.	2004	Annals of the New York Academy of Sciences	Miranda RR and Costa-JÃºnior LM and Campos AK and Santos HA and Rabelo EM	https://pubmed.ncbi.nlm.nih.gov/15604493/	10.1196/annals.1307.030	Excluded	not relevant to our objective
398	Treatment of larva migrans syndrome with long-term administration of albendazole.	2019	Journal of microbiology, immunology, and infection = Wei mian yu gan ran za zhi	Hombu A and Yoshida A and Kikuchi T and Nagayasu E and Kuroki M and Maruyama H	https://pubmed.ncbi.nlm.nih.gov/28754237/	10.1016/j.jmii.2017.07.002	Excluded	not relevant to our objective
399	Probiotic helminth administration in relapsing-remitting multiple sclerosis: a phase 1 study.	2011	Multiple sclerosis (Houndmills, Basingstoke, England)	Fleming JO and Isaak A and Lee JE and Luzzio CC and Carrithers MD and Cook TD and Field AS and Boland J and Fabry Z	https://pubmed.ncbi.nlm.nih.gov/21372112/	10.1177/1352458511398054	Excluded	not relevant to our objective
400	Hyaluronan blocks human neutrophil elastase (HNE)-induced airway responses in sheep.	2003	Pulmonary pharmacology & therapeutics	Scuri M and Abraham WM	https://pubmed.ncbi.nlm.nih.gov/14580924/	10.1016/S1094-5539(03)00089-0	Excluded	not relevant to our objective
401	Current Incidence and Contamination Sources of Ascariasis in Japan.	2020	Shokuhin eiseigaku zasshi. Journal of the Food Hygienic Society of Japan	Sugiyama H and Morishima Y and Kagawa C and Araki J and Iwaki T and Ikuno H and Miguchi Y and Komatsu N and Kawakami Y and Asakura H	https://pubmed.ncbi.nlm.nih.gov/33012763/	10.3358/shokueishi.61.103	Excluded	not relevant to our objective
402	Diagnosis of parasitic zoonoses by immunoenzymatic assays--analysis of cross-reactivity among the excretory/secretory antigens of Fasciola hepatica, Toxocara canis, and Ascaris suum.	2003	Immunological investigations	Romasanta A and Romero JL and Arias M and SÃ¡nchez-Andrade R and LÃ³pez C and SuÃ¡rez JL and DÃ­az P and DÃ­ez-BaÃ±os P and Morrondo P and Paz-Silva A	https://pubmed.ncbi.nlm.nih.gov/12916704/	10.1081/imm-120022974	Excluded	not relevant to our objective
403	Isolation and characterization of porcine cationic eosinophil granule proteins.	1996	International archives of allergy and immunology	Fornhem C and Peterson CG and Alving K	https://pubmed.ncbi.nlm.nih.gov/8645990/	10.1159/000237277	Excluded	not relevant to our objective
404	Helminth parasites of dogs from two resource-limited communities in South Africa.	1999	Journal of the South African Veterinary Association	Minnaar WN and Krecek RC and Rajput JI	https://pubmed.ncbi.nlm.nih.gov/10855829/	10.4102/jsava.v70i2.761	Excluded	no PCR
405	The Conqueror Worm: recent advances with cholinergic anthelmintics and techniques excite research for better therapeutic drugs.	2015	Journal of helminthology	Martin RJ and Puttachary S and Buxton SK and Verma S and Robertson AP	https://pubmed.ncbi.nlm.nih.gov/24871674/	10.1017/S0022149X1400039X	Excluded	not relevant to our objective
406	Characterization of the Î²-tubulin gene family in Ascaris lumbricoides and Ascaris suum and its implication for the molecular detection of benzimidazole resistance.	2021	PLoS neglected tropical diseases	Roose S and Avramenko RW and Pollo SMJ and Wasmuth JD and Ame S and Ayana M and Betson M and Cools P and Dana D and Jones BP and Mekonnen Z and Morosetti A and Venkatesan A and Vlaminck J and Workentine ML and Levecke B and Gilleard JS and Geldhof P	https://pubmed.ncbi.nlm.nih.gov/34570778/	10.1371/journal.pntd.0009777	Excluded	not relevant to our objective
407	Standardization of a method for the detection of helminth eggs and larvae in lettuce.	2016	Parasitology research	Matosinhos FC and Valenzuela VC and Silveira JA and Rabelo EM	https://pubmed.ncbi.nlm.nih.gov/26786833/	10.1007/s00436-016-4922-8	Excluded	not relevant to our objective
408	An extensive comparison of the effect of anthelmintic classes on diverse nematodes.	2013	PloS one	Hu Y and Ellis BL and Yiu YY and Miller MM and Urban JF and Shi LZ and Aroian RV	https://pubmed.ncbi.nlm.nih.gov/23869246/	10.1371/journal.pone.0070702	Excluded	not relevant to our objective
409	Macroparasite communities in stray cat populations from urban cities in Peninsular Malaysia.	2013	Veterinary parasitology	Mohd Zain SN and Sahimin N and Pal P and Lewis JW	https://pubmed.ncbi.nlm.nih.gov/23664711/	10.1016/j.vetpar.2013.03.030	Excluded	no PCR
410	Seroepidemiology of abdominal angiostrongyliasis: the standardization of an immunoenzymatic assay and prevalence of antibodies in two localities in southern Brazil.	1997	Tropical medicine & international health : TM & IH	Graeff-Teixeira C and Agostini AA and Camillo-Coura L and Ferreira-da-Cruz MF	https://pubmed.ncbi.nlm.nih.gov/9491104/	10.1046/j.1365-3156.1997.d01-266.x	Excluded	no PCR
411	One confirmed and six suspected cases of cutaneous larva migrans caused by overseas infection with dog hookworm larvae.	2002	The Journal of dermatology	Nakamura-Uchiyama F and Yamasaki E and Nawa Y	https://pubmed.ncbi.nlm.nih.gov/11890293/	10.1111/j.1346-8138.2002.tb00175.x	Excluded	no PCR
412	Human enteric infection with canine hookworms.	1994	Annals of internal medicine	Croese J and Loukas A and Opdebeeck J and Fairley S and Prociv P	https://pubmed.ncbi.nlm.nih.gov/8304653/	10.7326/0003-4819-120-5-199403010-00003	Excluded	no PCR
413	Predators in northern Germany are reservoirs for parasites of One Health concern.	2021	Parasitology research	Waindok P and Raue K and Grilo ML and Siebert U and Strube C	https://pubmed.ncbi.nlm.nih.gov/33547507/	10.1007/s00436-021-07073-3	Excluded	not domestic animal
414	Ascaris suum infection negatively affects the response to a Mycoplasma hyopneumoniae vaccination and subsequent challenge infection in pigs.	2009	Vaccine	Steenhard NR and Jungersen G and Kokotovic B and Beshah E and Dawson HD and Urban JF Jr and Roepstorff A and Thamsborg SM	https://pubmed.ncbi.nlm.nih.gov/19524617/	10.1016/j.vaccine.2009.05.075	Excluded	experimental infection
415	An epidemiological survey on intestinal helminths of stray dogs in Mashhad, North-east of Iran.	2015	Journal of parasitic diseases : official organ of the Indian Society for Parasitology	Emamapour SR and Borji H and Nagibi A	https://pubmed.ncbi.nlm.nih.gov/26064015/	10.1007/s12639-013-0319-0	Excluded	no PCR
416	The complete primary structure of a nematode alpha 2(IV) collagen and the partial structural organization of its gene.	1991	The Journal of biological chemistry	Pettitt J and Kingston IB	https://pubmed.ncbi.nlm.nih.gov/1714907/		Excluded	not relevant to our objective
417	Correlation between degree of protection and humoral antibody response in hamsters immunized with somatic and excretory secretory antigens of Ancylostoma ceylanicum.	1996	Indian journal of experimental biology	Khan AM and Gupta S and Katiyar JC and Srivastava VK	https://pubmed.ncbi.nlm.nih.gov/9055656/		Excluded	not relevant to our objective
418	The nematode neuropeptide, AF2 (KHEYLRF-NH2), increases voltage-activated calcium currents in Ascaris suum muscle.	2007	British journal of pharmacology	Verma S and Robertson AP and Martin RJ	https://pubmed.ncbi.nlm.nih.gov/17519945/	10.1038/sj.bjp.0707296	Excluded	not relevant to our objective
419	Isolation and partial characterization of trehalase from Ascaris muscle.	1978	The Journal of parasitology	Lapp DF and Mason SL	https://pubmed.ncbi.nlm.nih.gov/28390/		Excluded	not relevant to our objective
420	[Immunoenzymatic evaluation of serum IgE in onchocerciasis in Chiapas, Mexico].	1989	Salud publica de Mexico	Pedroza Jurado E and MartÃ­nez Trujillo C and Ocampo Lujano A and Huerta LÃ³pez JG	https://pubmed.ncbi.nlm.nih.gov/2697095/		Excluded	not relevant to our objective
421	Localized Th1-, Th2-, T regulatory cell-, and inflammation-associated hepatic and pulmonary immune responses in Ascaris suum-infected swine are increased by retinoic acid.	2009	Infection and immunity	Dawson H and Solano-Aguilar G and Beal M and Beshah E and Vangimalla V and Jones E and Botero S and Urban JF Jr	https://pubmed.ncbi.nlm.nih.gov/19332534/	10.1128/IAI.00827-07	Excluded	not relevant to our objective
422	[Nematodes with zoonotic potential in parks of the city of Tunja, Colombia].	2015	Salud publica de Mexico	DÃ­az-Anaya AM and Pulido-MedellÃ­n MO and Giraldo-Forero JC	https://pubmed.ncbi.nlm.nih.gov/26235778/		Excluded	no PCR
423	Discovery of Parasite Eggs in Archeological Residence during the 15th Century in Seoul, Korea.	2017	The Korean journal of parasitology	Cho PY and Park JM and Hwang MK and Park SH and Park YK and Jeon BY and Kim TS and Lee HW	https://pubmed.ncbi.nlm.nih.gov/28719964/	10.3347/kjp.2017.55.3.357	Excluded	not relevant to our objective
424	Investigating hookworm genomes by comparative analysis of two Ancylostoma species.	2005	BMC genomics	Mitreva M and McCarter JP and Arasu P and Hawdon J and Martin J and Dante M and Wylie T and Xu J and Stajich JE and Kapulkin W and Clifton SW and Waterston RH and Wilson RK	https://pubmed.ncbi.nlm.nih.gov/15854223/	10.1186/1471-2164-6-58	Excluded	not relevant to our objective
425	Lectin-Mediated Bacterial Modulation by the Intestinal Nematode Ascaris suum.	2021	International journal of molecular sciences	Midha A and Goyette-Desjardins G and Goerdeler F and Moscovitz O and Seeberger PH and Tedin K and Bertzbach LD and Lepenies B and Hartmann S	https://pubmed.ncbi.nlm.nih.gov/34445445/	10.3390/ijms22168739	Excluded	not relevant to our objective
426	Human Ascariasis: Diagnostics Update.	2015	Current tropical medicine reports	Lamberton PH and Jourdan PM	https://pubmed.ncbi.nlm.nih.gov/26550552/	10.1007/s40475-015-0064-9	Excluded	review
427	Seropositivity for ascariosis and toxocariosis and cytokine expression among the indigenous people in the Venezuelan Delta region.	2015	Revista do Instituto de Medicina Tropical de Sao Paulo	Araujo Z and Brandes S and Pinelli E and Bochichio MA and Palacios A and Wide A and Rivas-Santiago B and JimÃ©nez JC	https://pubmed.ncbi.nlm.nih.gov/25651326/	10.1590/S0036-46652015000100007	Excluded	no PCR
428	Compartmentalization of functions and predicted miRNA regulation among contiguous regions of the nematode intestine.	2017	RNA biology	Gao X and Tyagi R and Magrini V and Ly A and Jasmer DP and Mitreva M	https://pubmed.ncbi.nlm.nih.gov/27002534/	10.1080/15476286.2016.1166333	Excluded	not relevant to our objective
429	The long and winding road of Ascaris larval migration: the role of mouse models.	2021	Parasitology	Holland CV	https://pubmed.ncbi.nlm.nih.gov/33612124/	10.1017/S0031182021000366	Excluded	not relevant to our objective
430	Immunoepidemiology of Ascaris lumbricoides: relationships between antibody specificities, exposure and infection in a human community.	1992	Parasitology	Haswell-Elkins MR and Leonard H and Kennedy MW and Elkins DB and Maizels RM	https://pubmed.ncbi.nlm.nih.gov/1614731/	10.1017/s0031182000060893	Excluded	no PCR
431	Quantitative detection of viable helminth ova from raw wastewater, human feces, and environmental soil samples using novel PMA-qPCR methods.	2016	Environmental science and pollution research international	Gyawali P and Ahmed W and Sidhu JP and Nery SV and Clements AC and Traub R and McCarthy JS and Llewellyn S and Jagals P and Toze S	https://pubmed.ncbi.nlm.nih.gov/27306209/	10.1007/s11356-016-7039-9	Excluded	no zoonotic STH in humans
432	Prevalence of intestinal parasites in dogs in some urban and rural areas of Hungary.	2001	The veterinary quarterly	Fok E and SzatmÃ¡ri V and BusÃ¡k K and Rozgonyi F	https://pubmed.ncbi.nlm.nih.gov/11361108/	10.1080/01652176.2001.9695091	Excluded	no PCR
433	Toxocariasis: serological diagnosis by indirect antibody competition ELISA.	1999	Revista do Instituto de Medicina Tropical de Sao Paulo	Nunes CM and Tundisi RN and Heinemann MB and Ogassawara S and Richtzenhain LJ	https://pubmed.ncbi.nlm.nih.gov/10413956/	10.1590/s0036-46651999000200006	Excluded	no PCR
434	Environmental Contamination by Dog Feces in Touristic Areas of Italy: Parasitological Aspects and Zoonotic Hazards.	2020	The American journal of tropical medicine and hygiene	Tamponi C and Knoll S and Tosciri G and Salis F and DessÃ¬ G and Cappai MG and Varcasia A and Scala A	https://pubmed.ncbi.nlm.nih.gov/32602438/	10.4269/ajtmh.20-0169	Excluded	no PCR
435	Invasive forms of canine endoparasites as a potential threat to public health - A review and own studies.	2017	Annals of agricultural and environmental medicine : AAEM	Felsmann M and Michalski M and Felsmann M and SokÃ³Å‚ R and Szarek J and StrzyÅ¼ewska-WorotyÅ„ska E	https://pubmed.ncbi.nlm.nih.gov/28664702/	10.5604/12321966.1235019	Excluded	review
436	Gastrointestinal helminths and Taenia spp. in parenteral tissues of free-roaming pigs (Sus scrofa indicus) from hilltribe village at the western border of Thailand.	2017	Tropical biomedicine	Chaisiri K and Aueawiboonsri S and Kusolsuk T and Dekumyoy P and Sanguankiat S and Homsuwan N and Peunpipoom G and Okamoto M and Yanagida T and Sako Y and Ito A	https://pubmed.ncbi.nlm.nih.gov/33593030/		Excluded	not domestic animal
437	Systematic review of complementary and alternative medicine treatments in inflammatory bowel diseases.	2015	Journal of Crohn's & colitis	Langhorst J and Wulfert H and Lauche R and Klose P and Cramer H and Dobos GJ and Korzenik J	https://pubmed.ncbi.nlm.nih.gov/25518050/	10.1093/ecco-jcc/jju007	Excluded	review
438	Single-strand conformation polymorphism (SSCP)-based mutation scanning approaches to fingerprint sequence variation in ribosomal DNA of ascaridoid nematodes.	1998	Electrophoresis	Zhu XQ and Gasser RB	https://pubmed.ncbi.nlm.nih.gov/9694283/	10.1002/elps.1150190828	Excluded	not relevant to our objective
439	LÃ¶ffler syndrome on a Louisiana pig farm.	2016	Respiratory medicine case reports	Gipson K and Avery R and Shah H and Pepiak D and BÃ©guÃ© RE and Malone J and Wall LA	https://pubmed.ncbi.nlm.nih.gov/27709064/	10.1016/j.rmcr.2016.09.003	Excluded	no PCR
440	Detection of sequence variation in parasite ribosomal DNA by electrophoresis in agarose gels supplemented with a DNA-intercalating agent.	1998	Electrophoresis	Zhu XQ and Chilton NB and Gasser RB	https://pubmed.ncbi.nlm.nih.gov/9629896/	10.1002/elps.1150190511	Excluded	not relevant to our objective
441	Copromicroscopic and molecular investigations on intestinal parasites in kenneled dogs.	2015	Parasitology research	Simonato G and Frangipane di Regalbono A and Cassini R and Traversa D and Beraldo P and Tessarin C and Pietrobelli M	https://pubmed.ncbi.nlm.nih.gov/25687526/	10.1007/s00436-015-4385-3	Excluded	did not look for human STH in animals
442	Nematode infections in dog breeding kennels in The Netherlands, with special reference to Toxocara.	1998	The veterinary quarterly	Overgaauw PA and Boersema JH	https://pubmed.ncbi.nlm.nih.gov/9477528/	10.1080/01652176.1998.9694827	Excluded	no PCR
443	Hidden population structure and cross-species transmission of whipworms (Trichuris sp.) in humans and non-human primates in Uganda.	2014	PLoS neglected tropical diseases	Ghai RR and Simons ND and Chapman CA and Omeja PA and Davies TJ and Ting N and Goldberg TL	https://pubmed.ncbi.nlm.nih.gov/25340752/	10.1371/journal.pntd.0003256	Excluded	not domestic animal
444	[Zoonotic parasitosis transmitted by dogs in the Chaco SalteÃ±o, Argentina].	2000	Medicina	Taranto NJ and Passamonte L and Marinconz R and de Marzi MC and Cajal SP and Malchiodi EL	https://pubmed.ncbi.nlm.nih.gov/10962811/		Excluded	no PCR
445	[Potential hazard of zoonotic parasites present in canine feces in Puerto Escondido, Oaxaca].	2014	Salud publica de Mexico	VÃ©lez-HernÃ¡ndez L and Reyes-Barrera KL and Rojas-AlmarÃ¡z D and CalderÃ³n-Oropeza MA and Cruz-VÃ¡zquez JK and Arcos-GarcÃ­a JL	https://pubmed.ncbi.nlm.nih.gov/25604414/		Excluded	no PCR
446	Prevalence and risk factors associated with gastrointestinal parasites of pet dogs in North-Central Algeria.	2022	Comparative immunology, microbiology and infectious diseases	Ziam H and Kelanemer R and Belala R and Medrouh B and Khater HF and Djerbal M and Kernif T	https://pubmed.ncbi.nlm.nih.gov/35490504/	10.1016/j.cimid.2022.101817	Excluded	no PCR
447	Parasite species of the endangered Iberian wolf (Canis lupus signatus) and a sympatric widespread carnivore.	2016	International journal for parasitology. Parasites and wildlife	Figueiredo A and Oliveira L and Madeira de Carvalho L and Fonseca C and Torres RT	https://pubmed.ncbi.nlm.nih.gov/27358768/	10.1016/j.ijppaw.2016.04.002	Excluded	not domestic animal
448	[A case of visceral larva migrans due to Toxocara canis showing varied manifestations].	2007	Kansenshogaku zasshi. The Journal of the Japanese Association for Infectious Diseases	Mitamura M and Fukuoka M and Haruta Y and Koarada S and Tada Y and Nagasawa K	https://pubmed.ncbi.nlm.nih.gov/17564121/	10.11150/kansenshogakuzasshi1970.81.305	Excluded	no PCR
449	Prevalence of zoonotic intestinal parasites in domestic and stray dogs in a rural area of Iran.	2013	Preventive veterinary medicine	Beiromvand M and Akhlaghi L and Fattahi Massom SH and Meamar AR and Motevalian A and Oormazdi H and Razmjou E	https://pubmed.ncbi.nlm.nih.gov/23044475/	10.1016/j.prevetmed.2012.09.009	Excluded	no PCR
450	Pulmonary infiltrates, asthma and eosinophilia due to Ascaris suum infestation in man.	1972	The New England journal of medicine	Phills JA and Harrold AJ and Whiteman GV and Perelmutter L	https://pubmed.ncbi.nlm.nih.gov/5062734/	10.1056/NEJM197205042861802	Excluded	no PCR
451	Frequency and intensity of exposure mediate resistance to experimental infection with the hookworm, Ancylostoma ceylanicum.	2013	Experimental parasitology	Davey D and Manickam N and Simms BT and Harrison LM and Vermeire JJ and Cappello M	https://pubmed.ncbi.nlm.nih.gov/23232252/	10.1016/j.exppara.2012.11.010	Excluded	experimental infection
452	Helminth parasites of the wild boar, Sus scrofa, in Luristan province, western Iran and their public health significance.	2003	Journal of helminthology	Solaymani-Mohammadi S and Mobedi I and Rezaian M and Massoud J and Mohebali M and Hooshyar H and Ashrafi K and Rokni MB	https://pubmed.ncbi.nlm.nih.gov/12895286/	10.1079/JOH2003168	Excluded	not domestic animal
453	Occupational swine exposure and Hepatitis E virus, Leptospira, Ascaris suum seropositivity and MRSA colonization in Austrian veterinarians, 2017-2018-A cross-sectional study.	2019	Zoonoses and public health	Taus K and Schmoll F and El-Khatib Z and Auer H and Holzmann H and Aberle S and Pekard-Amenitsch S and Monschein S and Sattler T and Steinparzer R and Allerberger F and Schmid D	https://pubmed.ncbi.nlm.nih.gov/31419070/	10.1111/zph.12633	Excluded	no PCR
454	Efficacy of Simparica Trioâ„¢, a novel chewable tablet containing sarolaner, moxidectin and pyrantel, against induced hookworm infections in dogs.	2020	Parasites & vectors	Becskei C and Thys M and Kryda K and Meyer L and Martorell S and Geurden T and Dreesen L and Fernandes T and Mahabir SP	https://pubmed.ncbi.nlm.nih.gov/32113471/	10.1186/s13071-020-3951-4	Excluded	not relevant to our objective
455	Inhibition of factor VIIa/tissue factor with nematode anticoagulant protein c2: from unique mechanism to a promising new clinical anticoagulant.	2002	Trends in cardiovascular medicine	Vlasuk GP and Rote WE	https://pubmed.ncbi.nlm.nih.gov/12536118/	10.1016/s1050-1738(02)00185-8	Excluded	not relevant to our objective
456	Bacterial pore-forming proteins as anthelmintics.	2012	Invertebrate neuroscience : IN	Hu Y and Aroian RV	https://pubmed.ncbi.nlm.nih.gov/22562659/	10.1007/s10158-012-0135-8	Excluded	not relevant to our objective
457	Potentiation of IL-4 Signaling by Retinoic Acid in Intestinal Epithelial Cells and Macrophages-Mechanisms and Targets.	2020	Frontiers in immunology	Chen C and Smith AD and Cheung L and Pham Q and Urban JF Jr and Dawson HD	https://pubmed.ncbi.nlm.nih.gov/32431691/	10.3389/fimmu.2020.00605	Excluded	not relevant to our objective
458	Levels of infection of intestinal helminth species in the golden jackal Canis aureus from Serbia.	2015	Journal of helminthology	Ä†iroviÄ‡ D and PavloviÄ‡ I and PeneziÄ‡ A and KuliÅ¡iÄ‡ Z and SelakoviÄ‡ S	https://pubmed.ncbi.nlm.nih.gov/23941681/	10.1017/S0022149X13000552	Excluded	not domestic animal
459	Granulocyte function in the airways of allergen-challenged pigs: effects of inhaled and systemic budesonide.	1996	Clinical and experimental allergy : journal of the British Society for Allergy and Clinical Immunology	Fornhem C and Peterson CG and DahlbÃ¤ck M and Scheynius A and Alving K	https://pubmed.ncbi.nlm.nih.gov/9027445/		Excluded	not relevant to our objective
460	Biochemical analysis of jejunal brush border membrane of golden hamster: pathogenic modulations due to ancylostomiasis.	1992	Indian journal of biochemistry & biophysics	Mukerjee S and Upreti RK and Tekwani BL and Kidwai AM	https://pubmed.ncbi.nlm.nih.gov/1592419/		Excluded	not relevant to our objective
461	Neutrophil Inhibitory Factor Selectively Inhibits the Endothelium-Driven Transmigration of Eosinophils In Vitro and Airway Eosinophilia in OVA-Induced Allergic Lung Inflammation.	2012	Journal of allergy	Schnyder-Candrian S and Maillet I and Le Bert M and Brault L and Jacobs M and Ryffel B and Schnyder B and Moser R	https://pubmed.ncbi.nlm.nih.gov/23304174/	10.1155/2012/245909	Excluded	not relevant to our objective
462	Modeling of asthma, COPD and cystic fibrosis in sheep.	2008	Pulmonary pharmacology & therapeutics	Abraham WM	https://pubmed.ncbi.nlm.nih.gov/18339565/	10.1016/j.pupt.2008.01.010	Excluded	not relevant to our objective
463	Hookworm excretory/secretory products induce interleukin-4 (IL-4)+ IL-10+ CD4+ T cell responses and suppress pathology in a mouse model of colitis.	2013	Infection and immunity	Ferreira I and Smyth D and Gaze S and Aziz A and Giacomin P and Ruyssers N and Artis D and Laha T and Navarro S and Loukas A and McSorley HJ	https://pubmed.ncbi.nlm.nih.gov/23545299/	10.1128/IAI.00563-12	Excluded	not relevant to our objective
464	Evaluation of visceral larva migrans by radioimmunoassay systems.	1975	Pediatrics	Patterson R and Roberts M and Hart RJ and Huntley CC	https://pubmed.ncbi.nlm.nih.gov/1161399/		Excluded	no PCR
465	Anthelmintic Activity of Yeast Particle-Encapsulated Terpenes.	2020	Molecules (Basel, Switzerland)	Mirza Z and Soto ER and Hu Y and Nguyen TT and Koch D and Aroian RV and Ostroff GR	https://pubmed.ncbi.nlm.nih.gov/32605043/	10.3390/molecules25132958	Excluded	not relevant to our objective
466	Characterization of isolated porcine intestinal mucosal mast cells following infection with Ascaris suum.	1988	Veterinary parasitology	Ashraf M and Urban JF Jr and Lee TD and Lee CM	https://pubmed.ncbi.nlm.nih.gov/2462304/	10.1016/0304-4017(88)90122-7	Excluded	not relevant to our objective
467	Detection of giardia antigen in stool samples by a semi-quantitative enzyme immunoassay (EIA) test.	1989	Scandinavian journal of infectious diseases	Wienecka J and Olding-Stenkvist E and SchrÃ¶der H and Huldt G	https://pubmed.ncbi.nlm.nih.gov/2685985/	10.3109/00365548909167450	Excluded	not relevant to our objective
468	Complete mitochondrial genomes of chimpanzee- and gibbon-derived Ascaris isolated from a zoological garden in southwest China.	2013	PloS one	Xie Y and Niu L and Zhao B and Wang Q and Nong X and Chen L and Zhou X and Gu X and Wang S and Peng X and Yang G	https://pubmed.ncbi.nlm.nih.gov/24358225/	10.1371/journal.pone.0082795	Excluded	not relevant to our objective
469	Detection of excretory/secretory coproantigens in experimental hookworm infection.	2005	The American journal of tropical medicine and hygiene	Bungiro RD Jr and Cappello M	https://pubmed.ncbi.nlm.nih.gov/16282303/		Excluded	not relevant to our objective
470	Hygienisation and nutrient conservation of sewage sludge or cattle manure by lactic acid fermentation.	2015	PloS one	Scheinemann HA and Dittmar K and StÃ¶ckel FS and MÃ¼ller H and KrÃ¼ger ME	https://pubmed.ncbi.nlm.nih.gov/25786255/	10.1371/journal.pone.0118230	Excluded	not relevant to our objective
471	Vernal conjunctivitis. Model studies in guinea pigs immunized topically with fluoresceinyl ovalbumin.	1984	Archives of ophthalmology (Chicago, Ill. : 1960)	Khatami M and Donnelly JJ and John T and Rockey JH	https://pubmed.ncbi.nlm.nih.gov/6497752/	10.1001/archopht.1984.01040031367029	Excluded	not relevant to our objective
472	IgE cross-reactivity between Ascaris and domestic mite allergens: the role of tropomyosin and the nematode polyprotein ABA-1.	2009	Allergy	Acevedo N and SÃ¡nchez J and Erler A and Mercado D and Briza P and Kennedy M and Fernandez A and Gutierrez M and Chua KY and Cheong N and JimÃ©nez S and Puerta L and Caraballo L	https://pubmed.ncbi.nlm.nih.gov/19624559/	10.1111/j.1398-9995.2009.02084.x	Excluded	not relevant to our objective
473	Where are we on worms?	2012	Current opinion in gastroenterology	Elliott DE and Weinstock JV	https://pubmed.ncbi.nlm.nih.gov/23079675/	10.1097/MOG.0b013e3283572f73	Excluded	review
474	The mitochondrial genomes of the human hookworms, Ancylostoma duodenale and Necator americanus (Nematoda: Secernentea).	2002	International journal for parasitology	Hu M and Chilton NB and Gasser RB	https://pubmed.ncbi.nlm.nih.gov/11812491/	10.1016/s0020-7519(01)00316-2	Excluded	not relevant to our objective
475	Seasonal fluctuations in prevalence of dog intestinal parasites in public squares of Mar del Plata city, Argentina and its risk for humans.	2007	Revista Argentina de microbiologia	Andresiuk V and Sardella N and Denegri G	https://pubmed.ncbi.nlm.nih.gov/18390156/		Excluded	no PCR
476	Canine gastrointestinal parasites as a potential source of zoonotic infections in Nigeria: A nationwide survey.	2021	Preventive veterinary medicine	Kamani J and Massetti L and Olubade T and Balami JA and Samdi KM and Traub RJ and Colella V and GonzÃ¡lez-Miguel J	https://pubmed.ncbi.nlm.nih.gov/34023722/	10.1016/j.prevetmed.2021.105385	Excluded	did not look for human STH in animals
477	[Toxocara canis infection. Environmental parasitologic and epidemiologic studies].	1998	Der Ophthalmologe : Zeitschrift der Deutschen Ophthalmologischen Gesellschaft	Tost F and Hellmann A and Ockert G	https://pubmed.ncbi.nlm.nih.gov/9738379/	10.1007/s003470050302	Excluded	no PCR
478	Prevalence of zoonotic agents in dogs visiting hospitalized people in Ontario: implications for infection control.	2006	The Journal of hospital infection	Lefebvre SL and Waltner-Toews D and Peregrine AS and Reid-Smith R and Hodge L and Arroyo LG and Weese JS	https://pubmed.ncbi.nlm.nih.gov/16466831/	10.1016/j.jhin.2005.09.025	Excluded	no PCR
479	New Insights Into the Peculiar World of the Shepherd-Dog Parasites: An Overview From Maremma (Tuscany, Italy).	2020	Frontiers in veterinary science	Morandi B and Mazzone A and Gori F and Alvarez Rojas CA and Galuppi R and Deplazes P and Poglayen G	https://pubmed.ncbi.nlm.nih.gov/33088834/	10.3389/fvets.2020.564164	Excluded	did not look for human STH in animals
480	Dogs, cats, parasites, and humans in Brazil: opening the black box.	2014	Parasites & vectors	Dantas-Torres F and Otranto D	https://pubmed.ncbi.nlm.nih.gov/24423244/	10.1186/1756-3305-7-22	Excluded	review
481	Seroepidemiological survey of helminthic parasites of stray dogs in Sari City, northern Iran.	2011	Pakistan journal of biological sciences : PJBS	Gholami I and Daryani A and Sharif M and Amouei A and Mobedi I	https://pubmed.ncbi.nlm.nih.gov/21916265/	10.3923/pjbs.2011.133.137	Excluded	no PCR
482	Prevalence of faecal-borne parasites in colony stray cats in northern Italy.	2013	Journal of feline medicine and surgery	Spada E and Proverbio D and Della Pepa A and Domenichini G and Bagnagatti De Giorgi G and Traldi G and Ferro E	https://pubmed.ncbi.nlm.nih.gov/23329613/	10.1177/1098612X12473467	Excluded	no PCR
483	The prevalence of intestinal nematodes among red foxes (Vulpes vulpes) in north-western Poland.	2021	Acta veterinaria Scandinavica	Tylkowska A and Pilarczyk B and Tomza-Marciniak A and Pilarczyk R	https://pubmed.ncbi.nlm.nih.gov/33952322/	10.1186/s13028-021-00584-0	Excluded	no PCR
484	[A Case Strongly Suspected of Being Pulmonary Toxocariasis Showing Multiple Pulmonary Nodules with a Disappearing and Reappearing Halo Sign].	2015	Kansenshogaku zasshi. The Journal of the Japanese Association for Infectious Diseases	Takakura A and Harada S and Katono K and Igawa S and Katagiri M and Yanase N and Masuda N	https://pubmed.ncbi.nlm.nih.gov/26552124/	10.11150/kansenshogakuzasshi.89.265	Excluded	no PCR
485	Coprological survey of alimentary tract parasites in dogs from Zambia and evaluation of a coproantigen assay for canine echinococcosis.	2011	Annals of tropical medicine and parasitology	Nonaka N and Nakamura S and Inoue T and Oku Y and Katakura K and Matsumoto J and Mathis A and Chembesofu M and Phiri IG	https://pubmed.ncbi.nlm.nih.gov/22185947/	10.1179/atm.2011.105.7.07	Excluded	did not look for human STH in animals
486	Prevalence of endoparasitic infections of non descript dogs in Mathura, Uttar Pradesh.	2015	Journal of parasitic diseases : official organ of the Indian Society for Parasitology	Sudan V and Jaiswal AK and Shanker D and Kanojiya D and Sachan A	https://pubmed.ncbi.nlm.nih.gov/26345058/	10.1007/s12639-013-0383-5	Excluded	no PCR
487	Levels of Ancylostoma infections and phylogenetic analysis of cox 1 gene of A. ceylanicum in stray cat faecal samples from Guangzhou, China.	2016	Journal of helminthology	Hu W and Yu XG and Wu S and Tan LP and Song MR and Abdulahi AY and Wang Z and Jiang B and Li GQ	https://pubmed.ncbi.nlm.nih.gov/26123649/	10.1017/S0022149X15000413	Excluded	did not look for human STH in animals
488	Immunomodulation by nematodes: a review.	1984	Veterinary parasitology	Barriga OO	https://pubmed.ncbi.nlm.nih.gov/6382784/	10.1016/0304-4017(84)90098-0	Excluded	review
489	Helminths of Wild Boar ( Sus scrofa) in the Calabrian Region of Southern Italy.	2019	Journal of wildlife diseases	Castagna F and Musella V and Esposito L and Poerio A and Rinaldi L and Bosco A and Cringoli G and Britti D	https://pubmed.ncbi.nlm.nih.gov/30311535/	10.7589/2018-02-028	Excluded	not relevant to our objective
490	Prevalence of anti-Toxocara antibodies in a random sample of inpatients at a children's hospital in VitÃ³ria, EspÃ­rito Santo, Brazil.	1998	Revista do Instituto de Medicina Tropical de Sao Paulo	Moreira-Silva SF and LeÃ£o ME and MendonÃ§a HF and Pereira FE	https://pubmed.ncbi.nlm.nih.gov/9876441/	10.1590/s0036-46651998000400010	Excluded	no PCR
491	Frequency of Helminth Eggs in Faeces of Puppies Living in Urban or Rural Environments of Mexico City.	2018	Iranian journal of parasitology	DE-LA-Rosa-Arana JL and Tapia-Romero R	https://pubmed.ncbi.nlm.nih.gov/30697318/		Excluded	no PCR
492	Detection of zoonotic intestinal parasites in public parks of Spain. Potential epidemiological role of microsporidia.	2012	Zoonoses and public health	Dado D and Izquierdo F and Vera O and Montoya A and Mateo M and Fenoy S and GalvÃ¡n AL and GarcÃ­a S and GarcÃ­a A and ArÃ¡nguez E and LÃ³pez L and del Ãguila C and MirÃ³ G	https://pubmed.ncbi.nlm.nih.gov/21824364/	10.1111/j.1863-2378.2011.01411.x	Excluded	did not look for human STH in animals
493	[Parasitic infections of coyote, Canis latrans (Carnivora: Canidae) in a Costa Rican National Park and a surrounding agricultural area].	2012	Revista de biologia tropical	Niehaus C and Valerio I and Blanco K and Chinchilla M	https://pubmed.ncbi.nlm.nih.gov/23894947/		Excluded	not relevant to our objective
494	Intestinal parasite infections in pigs and beef cattle in rural areas of Chungcheongnam-do, Korea.	2010	The Korean journal of parasitology	Ismail HA and Jeon HK and Yu YM and Do C and Lee YH	https://pubmed.ncbi.nlm.nih.gov/21234241/	10.3347/kjp.2010.48.4.347	Excluded	no PCR
495	Evidence for increased hydroxylation of pyrrolidone amino acid residues in the cuticle of mature Onchocerca volvulus.	1997	Biochimica et biophysica acta	Sakwe AM and Titanji VP	https://pubmed.ncbi.nlm.nih.gov/9197461/	10.1016/s0925-4439(96)00078-6	Excluded	not species of interest
496	Molecular differentiation of three canine and feline hookworms in South China through HRM analysis.	2019	Journal of helminthology	Wang MW and Yan XX and Hang JX and Shi XL and Fu YQ and Zhang P and Yang F and Pan WD and Li GQ	https://pubmed.ncbi.nlm.nih.gov/29400266/	10.1017/S0022149X18000068	Excluded	did not look for human STH in animals
497	[Frequency of seropositivity to Toxocara canis in children of different socioeconomic strata].	2003	Revista da Sociedade Brasileira de Medicina Tropical	Campos JÃºnior D and Elefant GR and de Melo e Silva EO and Gandolfi L and Jacob CM and Tofeti A and Pratesi R	https://pubmed.ncbi.nlm.nih.gov/12937730/		Excluded	no PCR
498	Intestinal parasites in canine feces contaminating urban and recreational areas in Ushuaia (Argentina).	2020	Veterinary parasitology, regional studies and reports	Cociancic P and Deferrari G and Zonta ML and Navone GT	https://pubmed.ncbi.nlm.nih.gov/32862914/	10.1016/j.vprsr.2020.100424	Excluded	no PCR
499	Prevalence of dog intestinal parasites and risk perception of zoonotic infection by dog owners in SÃ£o Paulo State, Brazil.	2008	Zoonoses and public health	Katagiri S and Oliveira-Sequeira TC	https://pubmed.ncbi.nlm.nih.gov/18811905/	10.1111/j.1863-2378.2008.01163.x	Excluded	no PCR
500	Vaccination with recombinant aspartic hemoglobinase reduces parasite load and blood loss after hookworm infection in dogs.	2005	PLoS medicine	Loukas A and Bethony JM and Mendez S and Fujiwara RT and Goud GN and Ranjit N and Zhan B and Jones K and Bottazzi ME and Hotez PJ	https://pubmed.ncbi.nlm.nih.gov/16231975/	10.1371/journal.pmed.0020295	Excluded	not relevant to our objective
501	A survey of the intestinal transcriptomes of the hookworms, Necator americanus and Ancylostoma caninum, using tissues isolated by laser microdissection microscopy.	2006	International journal for parasitology	Ranjit N and Jones MK and Stenzel DJ and Gasser RB and Loukas A	https://pubmed.ncbi.nlm.nih.gov/16545815/	10.1016/j.ijpara.2006.01.015	Excluded	not relevant to our objective
502	Synthetic hookworm-derived peptides are potent modulators of primary human immune cell function that protect against experimental colitis inÂ vivo.	2021	The Journal of biological chemistry	Smallwood TB and Navarro S and Cristofori-Armstrong B and Watkins TS and Tungatt K and Ryan RYM and Haigh OL and Lutzky VP and Mulvenna JP and Rosengren KJ and Loukas A and Miles JJ and Clark RJ	https://pubmed.ncbi.nlm.nih.gov/34051231/	10.1016/j.jbc.2021.100834	Excluded	not relevant to our objective
503	Prevalence and molecular characterization of zoonotic helminths in dogs.	2019	Journal of parasitic diseases : official organ of the Indian Society for Parasitology	Suganya G and Porteen K and Sekar M and Sangaran A	https://pubmed.ncbi.nlm.nih.gov/30956452/	10.1007/s12639-018-1066-z	Excluded	did not look for human STH in animals
504	Infection with parasitic nematodes confounds vaccination efficacy.	2007	Veterinary parasitology	Urban JF Jr and Steenhard NR and Solano-Aguilar GI and Dawson HD and Iweala OI and Nagler CR and Noland GS and Kumar N and Anthony RM and Shea-Donohue T and Weinstock J and Gause WC	https://pubmed.ncbi.nlm.nih.gov/17587500/	10.1016/j.vetpar.2007.05.006	Excluded	not relevant to our objective
505	Intestinal parasites of dogs on the Galapagos Islands.	2010	Veterinary parasitology	Gingrich EN and Scorza AV and Clifford EL and Olea-Popelka FJ and Lappin MR	https://pubmed.ncbi.nlm.nih.gov/20176441/	10.1016/j.vetpar.2010.01.018	Excluded	no PCR
506	The Prevalence of Intestinal Helminths in Free-Ranging Canids of Mazandaran, Northern Iran.	2019	Iranian journal of parasitology	Siyadatpanah A and Gholami S and Daryani A and Sarvi S and Sharif M and Seguel M and Boundenga L and Amouei A and Pagheh AS and Rahimi MT and Hosseini SA and Anvari D	https://pubmed.ncbi.nlm.nih.gov/32099559/		Excluded	did not look for human STH in animals
507	ELISA antibody determination in patients with anisakiosis or toxocariosis using affinity chromatography purified antigen.	2006	Allergy and asthma proceedings	Rodero M and CuÃ©llar C and Fenoy S and del Aguila C and Chivato T and Mateos JM and Laguna R	https://pubmed.ncbi.nlm.nih.gov/17063674/	10.2500/aap.2006.27.2926	Excluded	not relevant to our objective
508	Prevalence of enteric pathogens in dogs of north-central Colorado.	2003	Journal of the American Animal Hospital Association	Hackett T and Lappin MR	https://pubmed.ncbi.nlm.nih.gov/12549614/	10.5326/0390052	Excluded	no PCR
509	The veterinary and public health significance of hookworm in dogs and cats in Australia and the status of A. ceylanicum.	2007	Veterinary parasitology	Palmer CS and Traub RJ and Robertson ID and Hobbs RP and Elliot A and While L and Rees R and Thompson RC	https://pubmed.ncbi.nlm.nih.gov/17276602/	10.1016/j.vetpar.2006.12.018	Excluded	did not look for human STH in animals
510	Regression models to assess the risk factors of canine gastrointestinal parasitism.	2017	Veterinary parasitology	Symeonidou I and Gelasakis AÎ™ and Arsenopoulos KV and Schaper R and Papadopoulos E	https://pubmed.ncbi.nlm.nih.gov/29173542/	10.1016/j.vetpar.2017.10.019	Excluded	no PCR
511	Prevalence of intestinal parasites in companion dogs with diarrhea in Beijing, China, and genetic characteristics of Giardia and Cryptosporidium species.	2018	Parasitology research	Yu Z and Ruan Y and Zhou M and Chen S and Zhang Y and Wang L and Zhu G and Yu Y	https://pubmed.ncbi.nlm.nih.gov/29150700/	10.1007/s00436-017-5631-7	Excluded	no PCR
512	A wide diversity of zoonotic intestinal parasites in domestic and stray dogs in rural areas of Kermanshah province, Iran.	2018	Tropical biomedicine	Mohaghegh MA and Vafaei MR and Ghomashlooyan M and Azami M and Falahati M and Azadi Y and Yousefi HA and Jabalameli Z and Hejazi SH	https://pubmed.ncbi.nlm.nih.gov/33601780/		Excluded	no PCR
513	The kinetics and regulation of phosphofructokinase from Teladorsagia circumcincta.	2012	Experimental parasitology	Walker LR and Simcock DC and Pedley KC and Simpson HV and Brown S	https://pubmed.ncbi.nlm.nih.gov/22402411/	10.1016/j.exppara.2012.02.011	Excluded	not species of interest
514	[Cutaneous larva migrans: report of three cases from the Western Black Sea Region, Turkey].	2016	Mikrobiyoloji bulteni	Ã‡alÄ±ÅŸkan E and Uslu E and Turan H and BaÅŸkan E and KÄ±lÄ±Ã§ N	https://pubmed.ncbi.nlm.nih.gov/27058342/	10.5578/mb.10748	Excluded	no PCR
515	Serological, clinical and epidemiological evaluation of toxocariasis in urban areas of south Brazil.	2010	Revista do Instituto de Medicina Tropical de Sao Paulo	Colli CM and Rubinsky-Elefant G and Paludo ML and Falavigna DL and Guilherme EV and Mattia S and AraÃºjo SM and Ferreira EC and Previdelli IT and Falavigna-Guilherme AL	https://pubmed.ncbi.nlm.nih.gov/20464126/	10.1590/s0036-46652010000200002	Excluded	no PCR
516	Dose-response study of recombinant factor VIIa/tissue factor inhibitor recombinant nematode anticoagulant protein c2 in prevention of postoperative venous thromboembolism in patients undergoing total knee replacement.	2001	Circulation	Lee A and Agnelli G and BÃ¼ller H and Ginsberg J and Heit J and Rote W and Vlasuk G and Costantini L and Julian J and Comp P and van Der Meer J and Piovella F and Raskob G and Gent M	https://pubmed.ncbi.nlm.nih.gov/11435341/	10.1161/hc2601.091386	Excluded	not relevant to our objective
517	Local activation of the tissue factor-factor VIIa pathway in patients with pneumonia and the effect of inhibition of this pathway in murine pneumococcal pneumonia.	2006	Critical care medicine	Rijneveld AW and Weijer S and Bresser P and Florquin S and Vlasuk GP and Rote WE and Spek CA and Reitsma PH and van der Zee JS and Levi M and van der Poll T	https://pubmed.ncbi.nlm.nih.gov/16625114/	10.1097/01.CCM.0000218807.20570.C2	Excluded	not relevant to our objective
518	The bandit, a new DNA transposon from a hookworm-possible horizontal genetic transfer between host and parasite.	2007	PLoS neglected tropical diseases	Laha T and Loukas A and Wattanasatitarpa S and Somprakhon J and Kewgrai N and Sithithaworn P and Kaewkes S and Mitreva M and Brindley PJ	https://pubmed.ncbi.nlm.nih.gov/17989781/	10.1371/journal.pntd.0000035	Excluded	not relevant to our objective
519	Recombinant nematode anticoagulant protein c2 in patients with non-ST-segment elevation acute coronary syndrome: the ANTHEM-TIMI-32 trial.	2007	Journal of the American College of Cardiology	Giugliano RP and Wiviott SD and Stone PH and Simon DI and Schweiger MJ and Bouchard A and Leesar MA and Goulder MA and Deitcher SR and McCabe CH and Braunwald E	https://pubmed.ncbi.nlm.nih.gov/17599602/	10.1016/j.jacc.2007.02.065	Excluded	not relevant to our objective
520	Microarray-based analysis of differential gene expression between infective and noninfective larvae of Strongyloides stercoralis.	2011	PLoS neglected tropical diseases	Ramanathan R and Varma S and Ribeiro JM and Myers TG and Nolan TJ and Abraham D and Lok JB and Nutman TB	https://pubmed.ncbi.nlm.nih.gov/21572524/	10.1371/journal.pntd.0001039	Excluded	not relevant to our objective
521	Late pulmonary responses induced by Ascaris allergen in conscious squirrel monkeys.	1986	Journal of applied physiology (Bethesda, Md. : 1985)	Hamel R and McFarlane CS and Ford-Hutchinson AW	https://pubmed.ncbi.nlm.nih.gov/3804916/	10.1152/jappl.1986.61.6.2081	Excluded	not relevant to our objective
522	Metabolic evolutionary roots of the macrophage immune response in amoeba-bacteria interactions: The conserved role of hypoxia-induced Factor and AMP kinase.	2021	Acta biochimica Polonica	Dzik J	https://pubmed.ncbi.nlm.nih.gov/34374500/	10.18388/abp.2020_5683	Excluded	not relevant to our objective
523	Sertraline, Paroxetine, and Chlorpromazine Are Rapidly Acting Anthelmintic Drugs Capable of Clinical Repurposing.	2018	Scientific reports	Weeks JC and Roberts WM and Leasure C and Suzuki BM and Robinson KJ and Currey H and Wangchuk P and Eichenberger RM and Saxton AD and Bird TD and Kraemer BC and Loukas A and Hawdon JM and Caffrey CR and Liachko NF	https://pubmed.ncbi.nlm.nih.gov/29343694/	10.1038/s41598-017-18457-w	Excluded	not relevant to our objective
524	The Wuchereria bancrofti orthologue of Brugia malayi SXP1 and the diagnosis of bancroftian filariasis.	2000	Molecular and biochemical parasitology	Rao KV and Eswaran M and Ravi V and Gnanasekhar B and Narayanan RB and Kaliraj P and Jayaraman K and Marson A and Raghavan N and Scott AL	https://pubmed.ncbi.nlm.nih.gov/10717303/	10.1016/s0166-6851(99)00231-5	Excluded	not relevant to our objective
525	Prevalence of intestinal helminths of red foxes (Vulpes vulpes) in central Europe (Poland): a significant zoonotic threat.	2018	Parasites & vectors	Karamon J and DÄ…browska J and Kochanowski M and Samorek-PierÃ³g M and Sroka J and RÃ³Å¼ycki M and Bilska-ZajÄ…c E and Zdybel J and Cencek T	https://pubmed.ncbi.nlm.nih.gov/30055657/	10.1186/s13071-018-3021-3	Excluded	not domestic animal
526	The narrow-spectrum anthelmintic oxantel is a potent agonist of a novel acetylcholine receptor subtype in whipworms.	2021	PLoS pathogens	Hansen TVA and Cirera S and Neveu C and Courtot E and Charvet CL and Calloe K and Klaerke DA and Martin RJ	https://pubmed.ncbi.nlm.nih.gov/33544769/	10.1371/journal.ppat.1008982	Excluded	not relevant to our objective
527	Amino acid sequences within the alpha subunit of integrin alpha M beta 2 (Mac-1) critical for specific recognition of C3bi.	1999	Biochemistry	Zhang L and Plow EF	https://pubmed.ncbi.nlm.nih.gov/10387051/	10.1021/bi990141h	Excluded	not relevant to our objective
528	Characterisation of hookworm heat shock factor binding protein (HSB-1) during heat shock and larval activation.	2011	International journal for parasitology	Krepp J and Gelmedin V and Hawdon JM	https://pubmed.ncbi.nlm.nih.gov/21172351/	10.1016/j.ijpara.2010.12.001	Excluded	not relevant to our objective
529	Plasma thrombospondin levels in sheep with allergic asthma.	1996	Chest	Huang S-W and Kao K-J and Abraham WM	https://pubmed.ncbi.nlm.nih.gov/8769519/	10.1378/chest.109.6.1614	Excluded	not relevant to our objective
530	Detecting and enumerating soil-transmitted helminth eggs in soil: New method development and results from field testing in Kenya and Bangladesh.	2017	PLoS neglected tropical diseases	Steinbaum L and Kwong LH and Ercumen A and Negash MS and Lovely AJ and Njenga SM and Boehm AB and Pickering AJ and Nelson KL	https://pubmed.ncbi.nlm.nih.gov/28379956/	10.1371/journal.pntd.0005522	Excluded	not relevant to our objective
531	Intestinal nematodes, Toxocara infection, and pyogenic liver abscess in children: a possible association.	2000	Journal of tropical pediatrics	Moreira-Silva SF and Pereira FE	https://pubmed.ncbi.nlm.nih.gov/10893919/	10.1093/tropej/46.3.167	Excluded	no PCR
532	Recombinant nematode anticoagulant protein c2, an inhibitor of the tissue factor/factor VIIa complex, in patients undergoing elective coronary angioplasty.	2003	Journal of the American College of Cardiology	Moons AH and Peters RJ and Bijsterveld NR and Piek JJ and Prins MH and Vlasuk GP and Rote WE and BÃ¼ller HR	https://pubmed.ncbi.nlm.nih.gov/12821239/	10.1016/s0735-1097(03)00478-9	Excluded	not relevant to our objective
533	De novo identification of toxicants that cause irreparable damage to parasitic nematode intestinal cells.	2020	PLoS neglected tropical diseases	Jasmer DP and Rosa BA and Tyagi R and Bulman CA and Beerntsen B and Urban JF Jr and Sakanari J and Mitreva M	https://pubmed.ncbi.nlm.nih.gov/32453724/	10.1371/journal.pntd.0007942	Excluded	not relevant to our objective
534	Screening of the 'Open Scaffolds' collection from Compounds Australia identifies a new chemical entity with anthelmintic activities against different developmental stages of the barber's pole worm and other parasitic nematodes.	2017	International journal for parasitology. Drugs and drug resistance	Preston S and Jiao Y and Baell JB and Keiser J and Crawford S and Koehler AV and Wang T and Simpson MM and Kaplan RM and Cowley KJ and Simpson KJ and Hofmann A and Jabbar A and Gasser RB	https://pubmed.ncbi.nlm.nih.gov/28732272/	10.1016/j.ijpddr.2017.05.004	Excluded	not relevant to our objective
535	A Proteomic Investigation of Hepatic Resistance to Ascaris in a Murine Model.	2016	PLoS neglected tropical diseases	Deslyper G and Colgan TJ and Cooper AJ and Holland CV and Carolan JC	https://pubmed.ncbi.nlm.nih.gov/27490109/	10.1371/journal.pntd.0004837	Excluded	not relevant to our objective
536	A prostaglandin D2 receptor antagonist modifies experimental asthma in sheep.	2009	Clinical and experimental allergy : journal of the British Society for Allergy and Clinical Immunology	Shichijo M and Arimura A and Hirano Y and Yasui K and Suzuki N and Deguchi M and Abraham WM	https://pubmed.ncbi.nlm.nih.gov/19486034/	10.1111/j.1365-2222.2009.03275.x	Excluded	not relevant to our objective
537	Duplex quantitative real-time PCR assay for the detection and discrimination of the eggs of Toxocara canis and Toxocara cati (Nematoda, Ascaridoidea) in soil and fecal samples.	2012	Parasites & vectors	Durant JF and Irenge LM and Fogt-Wyrwas R and Dumont C and Doucet JP and Mignon B and Losson B and Gala JL	https://pubmed.ncbi.nlm.nih.gov/23216873/	10.1186/1756-3305-5-288	Excluded	did not look for human STH in animals
538	UK-279,276, a neutrophil inhibitory glycoprotein, in acute stroke: tolerability and pharmacokinetics.	2003	Stroke	Lees KR and Diener HC and Asplund K and Krams M	https://pubmed.ncbi.nlm.nih.gov/12805489/	10.1161/01.STR.0000078563.72650.61	Excluded	not relevant to our objective
539	Infection with Toxocara canis Inhibits the Production of IgE Antibodies to Î±-Gal in Humans: Towards a Conceptual Framework of the Hygiene Hypothesis?	2020	Vaccines	HodÅ¾iÄ‡ A and Mateos-HernÃ¡ndez L and FrÃ©alle E and RomÃ¡n-Carrasco P and Alberdi P and Pichavant M and Risco-Castillo V and Le Roux D and Vicogne J and Hemmer W and Auer H and Swoboda I and Duscher GG and de la Fuente J and Cabezas-Cruz A	https://pubmed.ncbi.nlm.nih.gov/32268573/	10.3390/vaccines8020167	Excluded	review
540	New insight into genetic diversity of zoonotic-potential Ancylostoma ceylanicum in stray cats living in Bangkok, Thailand, based on deep amplicon sequencing.	2023	Zoonoses and public health	Jitsamai, Wanarit and Kamkong, Patchana and Traub, Rebecca J and Taweethavonsawat, Piyanan		https://dx.doi.org/10.1111/zph.13102	Excluded	not relevant to our objective
541	Protective efficacy of short-term infection with Necator americanus hookworm larvae in healthy volunteers in the Netherlands: a single-centre, placebo-controlled, randomised, controlled, phase 1 trial.	2023	The Lancet. Microbe	Hoogerwerf, Marie-Astrid and Janse, Jacqueline J and Kuiper, Vincent P and van Schuijlenburg, Roos and Kruize, Yvonne Cm and Sijtsma, Jeroen C and Nosoh, Beckley A and Koopman, Jan-Pieter R and Verbeek-Menken, Petra H and Westra, Inge M and Meij, Pauline and Brienen, Eric At and Visser, Leo G and van Lieshout, Lisette and Jochems, Simon P and Yazdanbakhsh, Maria and Roestenberg, Meta		https://dx.doi.org/10.1016/S2666-5247(23)00218-5	Excluded	experimental infection
542	Endoparasites in dogs diagnosed at the Veterinary Teaching Hospital (VTH)-University of Bologna, combined with clinicopathological results. A long-term retrospective secondary data study.	2023	PloS one	Morandi, Benedetto and Sabetti, Maria Chiara and Napoleoni, Maira and Pascucci, Ilaria and Orlandi, Gionata and Pietra, Marco and VanLeeuwen, John A and Greenwood, Spencer J and Poglayen, Giovanni and Galuppi, Roberta		https://dx.doi.org/10.1371/journal.pone.0293330	Excluded	no PCR
543	Occurrence of gastrointestinal parasites in dogs in a rural area of Santa Catarina, Brazil.	2023	Revista brasileira de parasitologia veterinaria = Brazilian journal of veterinary parasitology : Orgao Oficial do Colegio Brasileiro de Parasitologia Veterinaria	Arruda, Alisson Andrade and Bresciani, Katia Denise Saraiva and Werner, Simone Silmara and Silva, Bruna Fernanda da		https://dx.doi.org/10.1590/S1984-29612023061	Excluded	no PCR
544	Zoonotic helminths of dogs and risk factors associated with polyparasitism in Grenada, West Indies.	2023	Parasitology	Macpherson, Maxine L A and Zendejas-Heredia, Patsy A and Sylvester, Wayne and Gasser, Robin B and Traub, Rebecca J and Colella, Vito and Macpherson, Calum N L		https://dx.doi.org/10.1017/S0031182023000495	Excluded	not relevant to our objective
545	Prevalence of Intestinal Parasites, Risk Factors and Zoonotic Aspects in Dog and Cat Populations from Goias, Brazil.	2023	Veterinary sciences	Souza, Juliana Bruno Borges and Silva, Zara Mariana de Assis and Alves-Ribeiro, Bruna Samara and Moraes, Iago de Sa and Alves-Sobrinho, Ana Vitoria and Saturnino, Klaus Casaro and Ferraz, Henrique Trevizoli and Machado, Monica Rodrigues Ferreira and Braga, Isis Assis and Ramos, Dirceu Guilherme de Souza		https://dx.doi.org/10.3390/vetsci10080492	Excluded	no PCR
546	A reverse vaccinology approach identifies putative vaccination targets in the zoonotic nematode Ascaris.	2022	Frontiers in veterinary science	Evangelista, Francisco M D and van Vliet, Arnoud H M and Lawton, Scott P and Betson, Martha		https://dx.doi.org/10.3389/fvets.2022.1014198	Excluded	not relevant to our objective
547	Retrospective Survey of Dog and Cat Endoparasites in Ireland: Antigen Detection.	2022	Animals : an open access journal from MDPI	de Waal, Theo and Aungier, Sandra and Lawlor, Amanda and Goddu, Troy and Jones, Matthew and Szlosek, Donald		https://dx.doi.org/10.3390/ani13010137	Excluded	no PCR
548	Molecular Detection and Genetic Characterization of Zoonotic Hookworm in Semi-Domesticated Cats Residing in Monasteries in Bangkok, Thailand.	2023	Tropical medicine and infectious disease	Phoosangwalthong, Pornkamol and Kamyingkird, Ketsarin and Kengradomkij, Chanya and Chimnoi, Wissanuwat and Odermatt, Peter and Inpankaew, Tawin		https://dx.doi.org/10.3390/tropicalmed8020122	Excluded	not relevant to our objective
549	Parasitism of terrestrial gastropods by medically-important nematodes in Brazil.	2022	Frontiers in veterinary science	Thiengo, Silvana C and Ramos-de-Souza, Jucicleide and Silva, Guilherme M and Fernandez, Monica A and Silva, Elizangela F and Sousa, Arielly K P and Rodrigues, Paulo S and Mattos, Aline C and Costa, Ruam A F and Gomes, Suzete R		https://dx.doi.org/10.3389/fvets.2022.1023426	Excluded	not domestic animal
550	Prevalence of Intestinal Parasites in Dog Faecal Samples from Public Environments in Qinghai Province, China.	2022	Pathogens (Basel, Switzerland)	Zhang, Xueyong and Jian, Yingna and Ma, Yijuan and Li, Zhi and Fu, Yong and Cairang, Zhouzai and Wang, Xiaohong and Duo, Hong and Guo, Zhihong		https://dx.doi.org/10.3390/pathogens11111240	Excluded	not relevant to our objective
551	The Use of MALDI-TOF MS as a Diagnostic Tool for Adult Trichuris Species.	2022	Frontiers in veterinary science	Rivero, Julia and Zurita, Antonio and Cutillas, Cristina and Callejon, Rocio		https://dx.doi.org/10.3389/fvets.2022.867919	Excluded	not relevant to our objective
552	Insights to helminth infections in food and companion animals in Bangladesh: Occurrence and risk profiling.	2022	Parasite epidemiology and control	Nath, Tilak Chandra and Eom, Keeseon S and Choe, Seongjun and Islam, Saiful and Sabuj, Siblee Sadik and Saha, Eva and Tuhin, Rumman Hossain and Ndosi, Barakaeli Abdieli and Kang, Yeseul and Kim, Sunmin and Bia, Mohammed Mebarek and Park, Hansol and Lee, Dongmin		https://dx.doi.org/10.1016/j.parepi.2022.e00245	Excluded	no PCR
553	The epidemiology and control of Toxocara canis in puppies.	2022	Parasite epidemiology and control	Schwartz, Regan and Bidaisee, Satesh and Fields, Paul J and Macpherson, Maxine L A and Macpherson, Calum N L		https://dx.doi.org/10.1016/j.parepi.2021.e00232	Excluded	no PCR
554	Ascaris suum Nutrient Uptake and Metabolic Release, and Modulation of Host Intestinal Nutrient Transport by Excretory-Secretory and Cuticle Antigens In Vitro.	2021	Pathogens (Basel, Switzerland)	Koehler, Sarina and Springer, Andrea and Issel, Nicole and Klinger, Stefanie and Wendt, Michael and Breves, Gerhard and Strube, Christina		https://dx.doi.org/10.3390/pathogens10111419	Excluded	not relevant to our objective
555	Functional Characterization of the Oxantel-Sensitive Acetylcholine Receptor from Trichuris muris.	2021	Pharmaceuticals (Basel, Switzerland)	Hansen, Tina V A and Grencis, Richard K and Issouf, Mohamed and Neveu, Cedric and Charvet, Claude L		https://dx.doi.org/10.3390/ph14070698	Excluded	not relevant to our objective
556	An inactivated bacterium (paraprobiotic) expressing Bacillus thuringiensis Cry5B as a therapeutic for Ascaris and Parascaris spp. infections in large animals.	2021	One health (Amsterdam, Netherlands)	Urban, Joseph F Jr and Nielsen, Martin K and Gazzola, David and Xie, Yue and Beshah, Ethiopia and Hu, Yan and Li, Hanchen and Rus, Florentina and Flanagan, Kelly and Draper, Austin and Vakalapudi, Sridhar and Li, Robert W and Ostroff, Gary R and Aroian, Raffi V		https://dx.doi.org/10.1016/j.onehlt.2021.100241	Excluded	not relevant to our objective
557	Antagonistic effects of native strains of the soil fungus Paecilomyces against gastrointestinal nematode and protozoan parasites of pigs in Panama.	2021	Journal of parasitic diseases : official organ of the Indian Society for Parasitology	Cruz, Genesis and De Leon, Lenin and Bethancourt, Ariadna and Rios, Nivia and Krause, Rachel and Sandoval, Nidia		https://dx.doi.org/10.1007/s12639-020-01297-3	Excluded	not relevant to our objective
558	The mitochondrial genome of the sheep roundworm Ascaris ovis (Ascaridida: Nematoda) from Southwest China.	2021	Mitochondrial DNA. Part B, Resources	Chen, Yijun and Wang, Lidan and Zhou, Xuan and Tang, Renyong and Li, Yingxin and Liu, Yunjian and Xie, Yue		https://dx.doi.org/10.1080/23802359.2020.1870883	Excluded	not species of interest
559	The complete mitochondrial genome of the beef cattle hookworm Bunostomum phlebotomum (Nematoda: Bunostominae).	2021	Mitochondrial DNA. Part B, Resources	Li, Yingxin and Chen, Yijun and Wang, Lidan and Liu, Yunjian and Wang, Wei and Zhou, Xuan and Yi, Jun and Zuo, Zhicai and Xie, Yue		https://dx.doi.org/10.1080/23802359.2021.1875918	Excluded	not species of interest
560	The Control of Zoonotic Soil-Transmitted Helminthoses Using Saprophytic Fungi.	2020	Pathogens (Basel, Switzerland)	Vina, Candido and Silva, Maria Isabel and Palomero, Antonio Miguel and Voinot, Mathilde and Vila, Maria and Hernandez, Jose Angel and Paz-Silva, Adolfo and Sanchez-Andrade, Rita and Cazapal-Monteiro, Cristiana Filipa and Arias, Maria Sol		https://dx.doi.org/10.3390/pathogens9121071	Excluded	not relevant to our objective
561	Effect of the His-Tag Location on Decapping Scavenger Enzymes and Their Hydrolytic Activity toward Cap Analogs.	2020	ACS omega	Ferenc-Mrozek, Aleksandra and Bojarska, Elzbieta and Stepinski, Janusz and Darzynkiewicz, Edward and Lukaszewicz, Maciej		https://dx.doi.org/10.1021/acsomega.0c00304	Excluded	not relevant to our objective
562	Prevalence and associated risk factors of intestinal parasitic infections among children in pastoralist and agro-pastoralist communities in the Adadle woreda of the Somali Regional State of Ethiopia.	2023	PLoS neglected tropical diseases	Lanker, Kayla C and Muhummed, Abdifatah M and Cisse, Gueladio and Zinsstag, Jakob and Hattendorf, Jan and Yusuf, Ramadan Budul and Hassen, Shamil Barsenga and Tschopp, Rea and Vonaesch, Pascale		https://dx.doi.org/10.1371/journal.pntd.0011448	Excluded	no PCR
563	Parasite Prevalence in Feral Swine (Sus scrofa) from the Great Smoky Mountains National Park, USA.	2023	Journal of wildlife diseases	England, J Conner and Wyrosdick, Heidi M and Baker, Eliza L and Stiver, William H and Williamson, Ryan H and Gerhold, Richard W		https://dx.doi.org/10.7589/JWD-D-22-00155	Excluded	not domestic animal
564	Biliary parascarosis in a foal.	2023	Veterinary medicine and science	Sazmand, Alireza and Yavari, Morteza and Babaei, Mohammad and Nourian, Alireza and Otranto, Domenico		https://dx.doi.org/10.1002/vms3.1087	Excluded	not relevant to our objective
565	Phytochemical Analysis and Anti-Ascaris suum Activity of Different Zanthoxylum Species In Vitro and In Vivo.	2023	Journal of agricultural and food chemistry	Wang, Zhao-Jie and Chen, Yi-Chi and Zou, Feng-Cai and Qin, Yan and Zhu, Yan-Yan and Xiao, Xia and Xie, Tian-Zhen and He, Ying-Jie and Zhao, Yun-Li and Luo, Xiao-Dong		https://dx.doi.org/10.1021/acs.jafc.2c08949	Excluded	not relevant to our objective
566	Targeting myeloid cell coagulation signaling blocks MAP kinase/TGF-beta1-driven fibrotic remodeling in ischemic heart failure.	2023	The Journal of clinical investigation	Garlapati, Venkata and Molitor, Michael and Michna, Thomas and Harms, Gregory S and Finger, Stefanie and Jung, Rebecca and Lagrange, Jeremy and Efentakis, Panagiotis and Wild, Johannes and Knorr, Maike and Karbach, Susanne and Wild, Sabine and Vujacic-Mirski, Ksenija and Munzel, Thomas and Daiber, Andreas and Brandt, Moritz and Gori, Tommaso and Milting, Hendrik and Tenzer, Stefan and Ruf, Wolfra…		https://dx.doi.org/10.1172/JCI156436	Excluded	not relevant to our objective
567	Guts within guts: the microbiome of the intestinal helminth parasite Ascaris suum is derived but distinct from its host.	2022	Microbiome	Midha, Ankur and Jarquin-Diaz, Victor Hugo and Ebner, Friederike and Lober, Ulrike and Hayani, Rima and Kundik, Arkadi and Cardilli, Alessio and Heitlinger, Emanuel and Forslund, Sofia Kirke and Hartmann, Susanne		https://dx.doi.org/10.1186/s40168-022-01399-5	Excluded	not relevant to our objective
568	Albatrellus confluens (Alb. & Schwein.) Kotl. & Pouz.: Natural Fungal Compounds and Synthetic Derivatives with In Vitro Anthelmintic Activities and Antiproliferative Effects against Two Human Cancer Cell Lines.	2022	Molecules (Basel, Switzerland)	Dube, Mthandazo and Llanes, Dayma and Saoud, Mohamad and Rennert, Robert and Imming, Peter and Haberli, Cecile and Keiser, Jennifer and Arnold, Norbert		https://dx.doi.org/10.3390/molecules27092950	Excluded	not relevant to our objective
569	The non-glycosylated protein of Toxocara canis MUC-1 interacts with proteins of murine macrophages.	2022	PLoS neglected tropical diseases	Zhou, Rongqiong and Jia, Hongguo and Du, Zhendong and Jiang, Aiyun and Song, Zhenhui and Wang, Tao and Du, Aifang and Gasser, Robin B and Ma, Guangxu		https://dx.doi.org/10.1371/journal.pntd.0010734	Excluded	not relevant to our objective
570	Faecal prevalence, distribution and risk factors associated with canine soil-transmitted helminths contaminating urban parks across Australia.	2022	International journal for parasitology	Massetti, Luca and Wiethoelter, Anke and McDonagh, Phillip and Rae, Louise and Marwedel, Lara and Beugnet, Frederic and Colella, Vito and Traub, Rebecca J		https://dx.doi.org/10.1016/j.ijpara.2022.08.001	Excluded	not relevant to our objective
571	Canine nematode and Giardia spp. infections in dogs in Edmonton, Alberta, the "CANIDA" study.	2022	Parasites & vectors	Visscher, Darcy and Porter, Emilie and Sweet, Sarah and Szlosek, Donald and Horr, Stephanie		https://dx.doi.org/10.1186/s13071-022-05386-5	Excluded	no PCR
572	Molecular detection of a novel Ancylostoma sp. by whole mtDNA sequence from pangolin Manis javanica.	2022	Parasites & vectors	Tuli, Merga Daba and Li, Hongyi and Li, Song and Zhai, Junqiong and Wu, Yajiang and Huang, Wanyi and Feng, Yaoyu and Chen, Wu and Yuan, Dongjuan		https://dx.doi.org/10.1186/s13071-022-05191-0	Excluded	not domestic animal
573	G-quadruplexes in helminth parasites.	2022	Nucleic acids research	Cantara, Alessio and Luo, Yu and Dobrovolna, Michaela and Bohalova, Natalia and Fojta, Miroslav and Verga, Daniela and Guittat, Lionel and Cucchiarini, Anne and Savrimoutou, Solene and Haberli, Cecile and Guillon, Jean and Keiser, Jennifer and Brazda, Vaclav and Mergny, Jean Louis		https://dx.doi.org/10.1093/nar/gkac129	Excluded	not relevant to our objective
574	Longitudinal assessment of the exposure to Ascaris lumbricoides through copromicroscopy and serology in school children from Jimma Town, Ethiopia.	2022	PLoS neglected tropical diseases	Dana, Daniel and Roose, Sara and Vlaminck, Johnny and Ayana, Mio and Mekonnen, Zeleke and Geldhof, Peter and Levecke, Bruno		https://dx.doi.org/10.1371/journal.pntd.0010131	Excluded	no PCR
575	Mid-7th century BC human parasite remains from Jerusalem.	2022	International journal of paleopathology	Langgut, Dafna		https://dx.doi.org/10.1016/j.ijpp.2021.10.005	Excluded	not relevant to our objective
576	Transient Ascaris suum larval migration induces intractable chronic pulmonary disease and anemia in mice.	2021	PLoS neglected tropical diseases	Wu, Yifan and Li, Evan and Knight, Morgan and Adeniyi-Ipadeola, Grace and Song, Li-Zhen and Burns, Alan R and Gazzinelli-Guimaraes, Ana Clara and Fujiwara, Ricardo and Bottazzi, Maria Elena and Weatherhead, Jill E		https://dx.doi.org/10.1371/journal.pntd.0010050	Excluded	not relevant to our objective
577	Anthelmintic Activity and Cytotoxic Effects of Compounds Isolated from the Fruits of Ozoroa insignis Del. (Anacardiaceae).	2021	Biomolecules	Dube, Mthandazo and Saoud, Mohamad and Rennert, Robert and Fotso, Ghislain Wabo and Andrae-Marobela, Kerstin and Imming, Peter and Haberli, Cecile and Keiser, Jennifer and Arnold, Norbert		https://dx.doi.org/10.3390/biom11121893	Excluded	not relevant to our objective
578	A Helminth-Derived Chitinase Structurally Similar to Mammalian Chitinase Displays Immunomodulatory Properties in Inflammatory Lung Disease.	2021	Journal of immunology research	Ebner, Friederike and Lindner, Katja and Janek, Katharina and Niewienda, Agathe and Malecki, Piotr H and Weiss, Manfred S and Sutherland, Tara E and Heuser, Arnd and Kuhl, Anja A and Zentek, Jurgen and Hofmann, Andreas and Hartmann, Susanne		https://dx.doi.org/10.1155/2021/6234836	Excluded	not relevant to our objective
579	A survey of intestinal helminths in domestic dogs in a human-animal-environmental interface: the Oloisukut Conservancy, Narok County, Kenya.	2021	Journal of helminthology	Mulinge, E and Zeyhle, E and Mpario, J and Mugo, M and Nungari, L and Ngugi, B and Sankale, B and Gathura, P and Magambo, J and Kachani, M		https://dx.doi.org/10.1017/S0022149X21000547	Excluded	not relevant to our objective
580	[Establishment of a recombinase-aided isothermal amplification assay for nucleic acid detection of Echinococcus multilocularis and its preliminary application].	2020	Zhongguo xue xi chong bing fang zhi za zhi = Chinese journal of schistosomiasis control	Zhou, H R and Chen, M X and Yu, Q and Ai, L and Wang, Y and Xu, Q L and Xiao, N		https://dx.doi.org/10.16250/j.32.1374.2019284	Excluded	not relevant to our objective
581	Cutaneous Larva Migrans Over Penis.	2020	Urology	Sil, Abheek and Panigrahi, Avik and Bhanja, Dibyendu Bikash and Chakraborty, Sayantani		https://dx.doi.org/10.1016/j.urology.2020.03.004	Excluded	no PCR
582	Recent advances in functional genomics for parasitic nematodes of mammals.	2020	The Journal of experimental biology	Castelletto, Michelle L and Gang, Spencer S and Hallem, Elissa A		https://dx.doi.org/10.1242/jeb.206482	Excluded	not relevant to our objective
583	Contamination of Italian parks with canine helminth eggs and health risk perception of the public.	2019	Preventive veterinary medicine	Simonato, Giulia and Cassini, Rudi and Morelli, Simone and Di Cesare, Angela and La Torre, Francesco and Marcer, Federica and Traversa, Donato and Pietrobelli, Mario and Frangipane di Regalbono, Antonio		https://dx.doi.org/10.1016/j.prevetmed.2019.104788	Excluded	no PCR
584	A Case of Cutaneous Larva Migrans in a Child from Vinces, Ecuador.	2019	The American journal of case reports	Coello, Roberto D and Pazmino, Betty J and Reyes, Enrique O and Rodriguez, Enrique X and Rodas, Edgar I and Rodas, Karen A and Davila, Alfredo X and Rodas, Jennifer P and Cedeno, Pedro P		https://dx.doi.org/10.12659/AJCR.915154	Excluded	no PCR
585	Development of multi-ARMS-qPCR method for detection of hookworms from cats and dogs.	2019	Parasitology international	Wang, Mingwei and Hang, Jianxiong and Abuzeid, Asmaa M I and Huang, Yue and Fu, Yeqi and Yan, Xinxin and Zhang, Pan and Huo, Chenyang and Liu, Yunqiu and Ran, Rongkun and Sun, Yongxiang and Li, Guoqing		https://dx.doi.org/10.1016/j.parint.2019.101974	Excluded	not relevant to our objective
586	Characterization of the Complete Mitochondrial Genome of a Whipworm Trichuris skrjabini (Nematoda: Trichuridae).	2019	Genes	Ahmad, Awais Ali and Shabbir, Muhammad Abu Bakr and Xin, Yang and Ikram, Muhammad and Hafeez, Mian Abdul and Wang, Chunqun and Zhang, Ting and Zhou, Caixian and Yan, Xingrun and Hassan, Mubashar and Hu, Min		https://dx.doi.org/10.3390/genes10060438	Excluded	not species of interest
587	An innovative approach in the detection of Toxocara canis excretory/secretory antigens using specific nanobodies.	2019	International journal for parasitology	Morales-Yanez, Francisco J and Sariego, Idalia and Vincke, Cecile and Hassanzadeh-Ghassabeh, Gholamreza and Polman, Katja and Muyldermans, Serge		https://dx.doi.org/10.1016/j.ijpara.2019.03.004	Excluded	not relevant to our objective
588	Polyparasitism and zoonotic parasites in dogs from a rural area of the Argentine Chaco.	2019	Veterinary parasitology, regional studies and reports	Enriquez, G F and Macchiaverna, N P and Argibay, H D and Lopez Arias, L and Farber, M and Gurtler, R E and Cardinal, M V and Garbossa, G		https://dx.doi.org/10.1016/j.vprsr.2019.100287	Excluded	no PCR
589	Galectin-2 suppresses nematode development by binding to the invertebrate-specific galactosebeta1-4fucose glyco-epitope.	2019	Glycobiology	Takeuchi, Tomoharu and Tamura, Mayumi and Ishiwata, Kenji and Hamasaki, Megumi and Hamano, Shinjiro and Arata, Yoichiro and Hatanaka, Tomomi		https://dx.doi.org/10.1093/glycob/cwz022	Excluded	not relevant to our objective
590	Safety and efficacy of helminth treatment in relapsing-remitting multiple sclerosis: Results of the HINT 2 clinical trial.	2019	Multiple sclerosis (Houndmills, Basingstoke, England)	Fleming, John and Hernandez, Gianna and Hartman, Leslie and Maksimovic, Jane and Nace, Sara and Lawler, Benjamin and Risa, Todd and Cook, Thomas and Agni, Rashmi and Reichelderfer, Mark and Luzzio, Christopher and Rolak, Loren and Field, Aaron and Fabry, Zsuzsanna		https://dx.doi.org/10.1177/1352458517736377	Excluded	experimental infection
591	[STRUCTURAL, MOLECULAR AND FUNCTIONAL FEATURES OF NEMATODE SURFACES AND THE POSSIBILITY OF ANTHELMINTIC DRUGS DEVELOPMENT (REVIEW)].	2018	Georgian medical news	Chebyshev, N and Larina, S and Berechikidze, I and Sakharova, T and Molodozhnikova, N			Excluded	not relevant to our objective
592	Silent Witness: Dual-Species Transcriptomics Reveals Epithelial Immunological Quiescence to Helminth Larval Encounter and Fostered Larval Development.	2018	Frontiers in immunology	Ebner, Friederike and Kuhring, Mathias and Radonic, Aleksandar and Midha, Ankur and Renard, Bernhard Y and Hartmann, Susanne		https://dx.doi.org/10.3389/fimmu.2018.01868	Excluded	not relevant to our objective
593	Ancient DNA from latrines in Northern Europe and the Middle East (500 BC-1700 AD) reveals past parasites and diet.	2018	PloS one	Soe, Martin Jensen and Nejsum, Peter and Seersholm, Frederik Valeur and Fredensborg, Brian Lund and Habraken, Ruben and Haase, Kirstine and Hald, Mette Marie and Simonsen, Rikke and Hojlund, Flemming and Blanke, Louise and Merkyte, Inga and Willerslev, Eske and Kapel, Christian Moliin Outzen		https://dx.doi.org/10.1371/journal.pone.0195481	Excluded	not relevant to our objective
594	Protease-Activated Receptor 2 Facilitates Bacterial Dissemination in Pneumococcal Pneumonia.	2018	The Journal of infectious diseases	van den Boogaard, Florry E and Brands, Xanthe and Duitman, JanWillem and de Stoppelaar, Sacha F and Borensztajn, Keren S and Roelofs, Joris J T H and Hollenberg, Morley D and Spek, C Arnold and Schultz, Marcus J and van 't Veer, Cornelis and van der Poll, Tom		https://dx.doi.org/10.1093/infdis/jiy010	Excluded	not relevant to our objective
595	Yeast-expressed recombinant As16 protects mice against Ascaris suum infection through induction of a Th2-skewed immune response.	2017	PLoS neglected tropical diseases	Wei, Junfei and Versteeg, Leroy and Liu, Zhuyun and Keegan, Brian and Gazzinelli-Guimaraes, Ana Clara and Fujiwara, Ricardo T and Briggs, Neima and Jones, Kathryn M and Strych, Ulrich and Beaumier, Coreen M and Bottazzi, Maria Elena and Hotez, Peter J and Zhan, Bin		https://dx.doi.org/10.1371/journal.pntd.0005769	Excluded	not relevant to our objective
596	Using a health-rating system to evaluate the usefulness of Caenorhabditis elegans as a model for anthelmintic study.	2017	PloS one	Weaver, Kathryn J and May, Cassandra J and Ellis, Brian L		https://dx.doi.org/10.1371/journal.pone.0179376	Excluded	not relevant to our objective
597	Prevalence of intestinal parasitic infection and associated risk factors among village health volunteers in rural communities of southern Thailand.	2017	BMC public health	Punsawad, Chuchard and Phasuk, Nonthapan and Bunratsami, Suchirat and Thongtup, Kanjana and Siripakonuaong, Niramon and Nongnaul, Somchok		https://dx.doi.org/10.1186/s12889-017-4486-2	Excluded	no PCR
598	Nematodes and human therapeutic trials for inflammatory disease.	2017	Parasite immunology	Elliott, D E and Weinstock, J V		https://dx.doi.org/10.1111/pim.12407	Excluded	not relevant to our objective
599	Intestinal parasitosis, undernutrition and socio-environmental factors in schoolchildren from Clorinda Formosa, Argentina.	2019	Revista de salud publica (Bogota, Colombia)	Zonta, Maria L and Cociancic, Paola and Oyhenart, Evelia E and Navone, Graciela T		https://dx.doi.org/10.15446/rsap.V21n2.73692	Excluded	no PCR
600	Differentiation of Trichuris species using a morphometric approach.	2019	International journal for parasitology. Parasites and wildlife	Garcia-Sanchez, A M and Rivero, J and Callejon, R and Zurita, A and Reguera-Gomez, M and Valero, M A and Cutillas, C		https://dx.doi.org/10.1016/j.ijppaw.2019.05.012	Excluded	no PCR
601	Advancing a vaccine to prevent hookworm disease and anemia.	2016	Vaccine	Hotez, Peter J and Beaumier, Coreen M and Gillespie, Portia M and Strych, Ulrich and Hayward, Tara and Bottazzi, Maria Elena		https://dx.doi.org/10.1016/j.vaccine.2016.03.078	Excluded	not relevant to our objective
602	A Multiplex PCR for Simultaneous Detection of Three Zoonotic Parasites Ancylostoma ceylanicum, A. caninum, and Giardia lamblia Assemblage A.	2015	BioMed research international	Hu, Wei and Wu, Sheng and Yu, Xingang and Abullahi, Auwalu Yusuf and Song, Meiran and Tan, Liping and Wang, Zhen and Jiang, Biao and Li, Guoqing		https://dx.doi.org/10.1155/2015/406168	Excluded	not relevant to our objective
603	Functional and phylogenetic characterization of proteins detected in various nematode intestinal compartments.	2015	Molecular & cellular proteomics : MCP	Rosa, Bruce A and Townsend, Reid and Jasmer, Douglas P and Mitreva, Makedonka		https://dx.doi.org/10.1074/mcp.M114.046227	Excluded	not relevant to our objective
604	Other helminthic infections: Ascariasis, Dracontiasis, Lagochilascariasis, Micronemiasis.	2013	Handbook of clinical neurology	Tanowitz, Herbert B and Machado, Fabiana S		https://dx.doi.org/10.1016/B978-0-444-53490-3.00021-2	Excluded	not relevant to our objective
605	A review of pig pathology in Tanzania.	2013	Tropical animal health and production	Wilson, Richard Trevor and Swai, Emmanuel		https://dx.doi.org/10.1007/s11250-013-0426-z	Excluded	review
606	Evolutionary immune response to conserved domains in parasites and aeroallergens.	2013	Allergy and asthma proceedings	Bielory, Brett Phillip and Mainardi, Timothy and Rottem, Menachem		https://dx.doi.org/10.2500/aap.2013.34.3616	Excluded	not relevant to our objective
607	Inactivation kinetics of Cryptosporidium parvum oocysts in a swine waste lagoon and spray field.	2013	The Journal of parasitology	Jenkins, Michael B and Liotta, Janice L and Bowman, Dwight D		https://dx.doi.org/10.1645/GE-3193.1	Excluded	not relevant to our objective
608	Toxocariasis, Intestinal Parasitoses and Eosinophilia in Schoolchildren from Argentina.	2016	Current health sciences journal	Ciarmela, M L and Pezzani, B C and Minvielle, M C		https://dx.doi.org/10.12865/CHSJ.42.01.01	Excluded	no PCR
609	Parasitism of the Zweeloo Woman: Dicrocoeliasis evidenced in a Roman period bog mummy.	2013	International journal of paleopathology	Searcey, Nicole and Reinhard, Karl J and Egarter-Vigl, Eduard and Maixner, Frank and Piombino-Mascali, Dario and Zink, Albert R and van der Sanden, Wijnand and Gardner, Scott L and Bianucci, Raffaella		https://dx.doi.org/10.1016/j.ijpp.2013.05.006	Excluded	not relevant to our objective
610	Gastrointestinal parasitic infection in diverse species of domestic ruminants inhabiting tribal rural areas of southern Rajasthan, India.	2013	Journal of parasitic diseases : official organ of the Indian Society for Parasitology	Choubisa, S L and Jaroli, V J		https://dx.doi.org/10.1007/s12639-012-0178-0	Excluded	no PCR
611	Mechanistic and single-dose in vivo therapeutic studies of Cry5B anthelmintic action against hookworms.	2012	PLoS neglected tropical diseases	Hu, Yan and Zhan, Bin and Keegan, Brian and Yiu, Ying Y and Miller, Melanie M and Jones, Kathryn and Aroian, Raffi V		https://dx.doi.org/10.1371/journal.pntd.0001900	Excluded	not relevant to our objective
612	High prevalence of intestinal infections and ectoparasites in dogs, Minas Gerais State (southeast Brazil).	2012	Parasitology research	Heukelbach, Jorg and Frank, Raphael and Ariza, Liana and de Sousa Lopes, Iris and de Assis E Silva, Alcides and Borges, Ana Claudia and Limongi, Jean Ezequiel and de Alencar, Carlos Henrique Morais and Klimpel, Sven		https://dx.doi.org/10.1007/s00436-012-3037-0	Excluded	no PCR
613	Fusion of Na-ASP-2 with human immunoglobulin Fcgamma abrogates histamine release from basophils sensitized with anti-Na-ASP-2 IgE.	2012	Parasite immunology	Zhan, Bin and Santiago, H and Keegan, B and Gillespie, P and Xue, J and Bethony, J and de Oliveira, L M and Jiang, D and Diemert, D and Xiao, S-H and Jones, K and Feng, X and Hotez, P J and Bottazzi, M E		https://dx.doi.org/10.1111/j.1365-3024.2012.01371.x	Excluded	not relevant to our objective
614	An anticancer agent, pyrvinium pamoate inhibits the NADH-fumarate reductase system--a unique mitochondrial energy metabolism in tumour microenvironments.	2012	Journal of biochemistry	Tomitsuka, Eriko and Kita, Kiyoshi and Esumi, Hiroyasu		https://dx.doi.org/10.1093/jb/mvs041	Excluded	not relevant to our objective
615	16S partial gene mitochondrial DNA and internal transcribed spacers ribosomal DNA as differential markers of Trichuris discolor populations.	2012	Veterinary parasitology	Callejon, R and Halajian, A and de Rojas, M and Marrugal, A and Guevara, D and Cutillas, C		https://dx.doi.org/10.1016/j.vetpar.2011.11.033	Excluded	not species of interest
616	Utility of capsule endoscopy for evaluating anthelmintic efficacy in fully conscious dogs.	2011	International journal for parasitology	Lee, Alice C Y and Epe, Christian and Simpson, Kenneth W and Bowman, Dwight D		https://dx.doi.org/10.1016/j.ijpara.2011.09.005	Excluded	not relevant to our objective
617	Transgenic C. elegans dauer larvae expressing hookworm phospho null DAF-16/FoxO exit dauer.	2011	PloS one	Gelmedin, Verena and Brodigan, Thomas and Gao, Xin and Krause, Michael and Wang, Zhu and Hawdon, John M		https://dx.doi.org/10.1371/journal.pone.0025996	Excluded	not relevant to our objective
618	Drug repositioning and pharmacophore identification in the discovery of hookworm MIF inhibitors.	2011	Chemistry & biology	Cho, Yoonsang and Vermeire, Jon J and Merkel, Jane S and Leng, Lin and Du, Xin and Bucala, Richard and Cappello, Michael and Lolis, Elias		https://dx.doi.org/10.1016/j.chembiol.2011.07.011	Excluded	not relevant to our objective
619	[Heterogeneity of parasitic contamination of megalopolis soils].	2011	Meditsinskaia parazitologiia i parazitarnye bolezni	Aliautdinova, L V and Semenova, T A and Zavoikin, V D			Excluded	not relevant to our objective
620	Solution structure of a repeated unit of the ABA-1 nematode polyprotein allergen of Ascaris reveals a novel fold and two discrete lipid-binding sites.	2011	PLoS neglected tropical diseases	Meenan, Nicola A G and Ball, Graeme and Bromek, Krystyna and Uhrin, Dusan and Cooper, Alan and Kennedy, Malcolm W and Smith, Brian O		https://dx.doi.org/10.1371/journal.pntd.0001040	Excluded	not relevant to our objective
621	On the mode of action of emodepside: slow effects on membrane potential and voltage-activated currents in Ascaris suum.	2011	British journal of pharmacology	Buxton, S K and Neveu, C and Charvet, C L and Robertson, A P and Martin, R J		https://dx.doi.org/10.1111/j.1476-5381.2011.01428.x	Excluded	not relevant to our objective
622	Toxocara and Ascaris seropositivity among patients suspected of visceral and ocular larva migrans in the Netherlands: trends from 1998 to 2009.	2011	European journal of clinical microbiology & infectious diseases : official publication of the European Society of Clinical Microbiology	Pinelli, E and Herremans, T and Harms, M G and Hoek, D and Kortbeek, L M		https://dx.doi.org/10.1007/s10096-011-1170-9	Excluded	review
623	Potency testing for the experimental Na-GST-1 hookworm vaccine.	2010	Expert review of vaccines	Jariwala, Amar R and Oliveira, Luciana M and Diemert, David J and Keegan, Brian and Plieskatt, Jordan L and Periago, Maria V and Bottazzi, Maria E and Hotez, Peter J and Bethony, Jeffrey M		https://dx.doi.org/10.1586/erv.10.107	Excluded	not relevant to our objective
624	Identification of hookworm DAF-16/FOXO response elements and direct gene targets.	2010	PloS one	Gao, Xin and Wang, Zhengyuan and Martin, John and Abubucker, Sahar and Zhang, Xu and Mitreva, Makedonka and Hawdon, John M		https://dx.doi.org/10.1371/journal.pone.0012289	Excluded	not relevant to our objective
625	Molecular cloning, biochemical characterization, and partial protective immunity of the heme-binding glutathione S-transferases from the human hookworm Necator americanus.	2010	Infection and immunity	Zhan, Bin and Perally, Samirah and Brophy, Peter M and Xue, Jian and Goud, Gaddam and Liu, Sen and Deumic, Vehid and de Oliveira, Luciana M and Bethony, Jeffrey and Bottazzi, Maria Elena and Jiang, Desheng and Gillespie, Portia and Xiao, Shu-Hua and Gupta, Richi and Loukas, Alex and Ranjit, Najju and Lustigman, Sara and Oksov, Yelena and Hotez, Peter		https://dx.doi.org/10.1128/IAI.00848-09	Excluded	not relevant to our objective
626	Inhaled vs subcutaneous effects of a dual IL-4/IL-13 antagonist in a monkey model of asthma.	2010	Allergy	Tomkinson, A and Tepper, J and Morton, M and Bowden, A and Stevens, L and Harris, P and Lindell, D and Fitch, N and Gundel, R and Getz, E B		https://dx.doi.org/10.1111/j.1398-9995.2009.02156.x	Excluded	not relevant to our objective
627	CpG-containing immunostimulatory DNA sequences elicit TNF-alpha-dependent toxicity in rodents but not in humans.	2009	The Journal of clinical investigation	Campbell, John D and Cho, Yan and Foster, Martyn L and Kanzler, Holger and Kachura, Melissa A and Lum, Jeremy A and Ratcliffe, Marianne J and Sathe, Atul and Leishman, Andrew J and Bahl, Ash and McHale, Mark and Coffman, Robert L and Hessel, Edith M		https://dx.doi.org/10.1172/JCI38294	Excluded	not relevant to our objective
628	[Relationship between companion animals and intestinal parasites in children at municipality of Seropedica, RJ].	2008	Relacao entre animais de companhia e parasitoses intestinais em criancas, Municipio de Seropedica, RJ.	Fernandes, Anna B and Baeta, Bruna De A and Filho, Wilson F De Vasconcelos and Massad, Fabiana V and Reboucas, Fabio A C F and De Carvalho, Joao B and Lopes, Carlos Wilson G			Excluded	no PCR
629	Recent research developments in the direct inhibition of coagulation proteinases--inhibitors of the initiation phase.	2008	Cardiovascular & hematological agents in medicinal chemistry	Henry, Brian L and Desai, Umesh R			Excluded	not relevant to our objective
630	The migration of Ascaris suum larvae, and the associated pulmonary inflammatory response in susceptible C57BL/6j and resistant CBA/Ca mice.	2007	Parasitology	Lewis, R and Behnke, J M and Cassidy, J P and Stafford, P and Murray, N and Holland, C V			Excluded	not relevant to our objective
631	Reduction of worm fecundity and canine host blood loss mediates protection against hookworm infection elicited by vaccination with recombinant Ac-16.	2007	Clinical and vaccine immunology : CVI	Fujiwara, Ricardo T and Zhan, Bin and Mendez, Susana and Loukas, Alex and Bueno, Lilian L and Wang, Yan and Plieskatt, Jordan and Oksov, Yelena and Lustigman, Sara and Bottazzi, Maria Elena and Hotez, Peter and Bethony, Jeffrey M			Excluded	not relevant to our objective
632	Intestinal helminths: a clue explaining the low incidence of inflammatory bowel diseases in Subsaharan Africa? Potential benefits and hazards of helminth therapy.	2006	Acta gastro-enterologica Belgica	Fiasse, Rene and Latinne, Dominique			Excluded	review
633	Prevalence of helminth ova in soil samples from public places in Shiraz.	2006	Eastern Mediterranean health journal = La revue de sante de la Mediterranee orientale = al-Majallah al-sihhiyah li-sharq al-mutawassit	Motazedian, H and Mehrabani, D and Tabatabaee, S H R and Pakniat, A and Tavalali, M			Excluded	no PCR
634	MRI studies of spinal visceral larva migrans syndrome.	2006	Journal of the neurological sciences	Umehara, Fujio and Ookatsu, Hideki and Hayashi, Daisuke and Uchida, Akifumi and Douchi, Yukari and Kawabata, Hisashi and Goto, Rina and Hashiguchi, Akihiro and Matsuura, Eiji and Okubo, Ryuichi and Higuchi, Itsuro and Arimura, Kimiyoshi and Nawa, Yukifumi and Osame, Mitsuhiro			Excluded	no PCR
635	The development of a mouse model to explore resistance and susceptibility to early Ascaris suum infection.	2006	Parasitology	Lewis, R and Behnke, J M and Stafford, P and Holland, C V			Excluded	not relevant to our objective
636	Vaccination with irradiated Ancylostoma caninum third stage larvae induces a Th2 protective response in dogs.	2006	Vaccine	Fujiwara, Ricardo T and Loukas, Alex and Mendez, Susana and Williamson, Angela L and Bueno, Lilian L and Wang, Yan and Samuel, Andre and Zhan, Bin and Bottazzi, Maria Elena and Hotez, Peter J and Bethony, Jeffrey M			Excluded	not relevant to our objective
637	A recombinant enolase from Anisakis simplex is differentially recognized in natural human and mouse experimental infections.	2006	Medical microbiology and immunology	Rodriguez, Esperanza and Romaris, Fernanda and Lorenzo, Sonia and Moreno, Javier and Bonay, Pedro and Ubeira, Florencio M and Garate, Teresa			Excluded	not relevant to our objective
638	New anticoagulants for the prevention and treatment of venous thromboembolism.	2005	Vascular health and risk management	McRae, Simon J and Ginsberg, Jeffrey S			Excluded	not relevant to our objective
639	Biochemical characterization and vaccine potential of a heme-binding glutathione transferase from the adult hookworm Ancylostoma caninum.	2005	Infection and immunity	Zhan, Bin and Liu, Sen and Perally, Samirah and Xue, Jian and Fujiwara, Ricardo and Brophy, Peter and Xiao, Shuhua and Liu, Yueyuan and Feng, Jianjun and Williamson, Angela and Wang, Yan and Bueno, Lilian L and Mendez, Susana and Goud, Gaddam and Bethony, Jeffrey M and Hawdon, John M and Loukas, Alex and Jones, Karen and Hotez, Peter J			Excluded	not relevant to our objective
640	Enzyme-linked immunosorbent assay and Western blot antibody determination in sera from patients diagnosed with different helminthic infections with Anisakis simplex antigen purified by affinity chromatography.	2005	Memorias do Instituto Oswaldo Cruz	Rodero, M and Chivato, T and Muro, A and Cuellar, C			Excluded	not relevant to our objective
641	Cloning and characterization of a novel immunogenic protein 3 (NIP3) from Brugia malayi by immuno screening of a phage-display cDNA expression library.	2005	Parasitology research	Gnanasekar, Munirathinam and Padmavathi, Balumuri and Ramaswamy, Kalyanasundaram			Excluded	not relevant to our objective
642	Effects of inhaled brevetoxins in allergic airways: toxin-allergen interactions and pharmacologic intervention.	2005	Environmental health perspectives	Abraham, William M and Bourdelais, Andrea J and Ahmed, Ashfaq and Serebriakov, Irakli and Baden, Daniel G			Excluded	not relevant to our objective
643	Cecropin P1 and novel nematode cecropins: a bacteria-inducible antimicrobial peptide family in the nematode Ascaris suum.	2005	The Biochemical journal	Pillai, Ajitha and Ueno, Satoshi and Zhang, Hong and Lee, Jae Min and Kato, Yusuke			Excluded	not relevant to our objective
644	Recombinant nematode anticoagulant protein c2, an inhibitor of tissue factor/factor VIIa, attenuates coagulation and the interleukin-10 response in human endotoxemia.	2004	Journal of thrombosis and haemostasis : JTH	de Pont, A C J M and Moons, A H M and de Jonge, E and Meijers, J C M and Vlasuk, G P and Rote, W E and Buller, H R and van der Poll, T and Levi, M			Excluded	not relevant to our objective
645	Lymphoglandular complexes are important colonic sites for immunoglobulin A induction against Campylobacter jejuni in a swine disease model.	2004	Comparative medicine	Mansfield, Linda S and Gauthier, David T			Excluded	not relevant to our objective
646	Gastrodiscoides hominis infection in a Nigerian-case report.	2004	West African journal of medicine	Dada-Adegbola, H O and Falade, C O and Oluwatoba, O A and Abiodun, O O			Excluded	not species of interest
647	Recombinant factor VIIa as an antidote for anticoagulant treatment.	2004	Seminars in hematology	Levi, Marcel and Bijsterveld, N R and Keller, T T			Excluded	not relevant to our objective
648	Ascarid nematodes in domestic and wild terrestrial mammals.	2002	Polish journal of veterinary sciences	Okulewicz, A and Lonc, E and Borgsteede, F H M			Excluded	not relevant to our objective
649	Helminths in dogs from a peri-urban resource-limited community in Free State Province, South Africa.	2002	Veterinary parasitology	Minnaar, W N and Krecek, R C and Fourie, L J			Excluded	no PCR
650	Identification of a collagen-binding protein from Necator americanus by using a cDNA-expression phage display library.	2001	The Journal of parasitology	Viaene, A and Crab, A and Meiring, M and Pritchard, D and Deckmyn, H			Excluded	not relevant to our objective
651	Chemo- and thermosensory neurons: structure and function in animal parasitic nematodes.	1999	Veterinary parasitology	Ashton, F T and Li, J and Schad, G A			Excluded	not relevant to our objective
652	Detection of circulating antigens and antibodies in Toxocara canis infection among children in Chengdu, China.	1999	The Journal of parasitology	Luo, Z J and Wang, G X and Yang, C I and Luo, C H and Cheng, S W and Liao, L			Excluded	no PCR
653	Seroprevalence of Toxocara canis-IgG antibodies in two rural Bolivian communities.	1998	Parassitologia	Cancrini, G and Bartoloni, A and Zaffaroni, E and Guglielmetti, P and Gamboa, H and Nicoletti, A and Genchi, C			Excluded	not species of interest
654	Cross-reactions between Toxocara canis and Ascaris suum in the diagnosis of visceral larva migrans by western blotting technique.	1997	Revista do Instituto de Medicina Tropical de Sao Paulo	Nunes, C M and Tundisi, R N and Garcia, J F and Heinemann, M B and Ogassawara, S and Richtzenhain, L J			Excluded	no PCR
655	Contamination of soil with parasite eggs and oocysts in southern Thailand.	1997	The Southeast Asian journal of tropical medicine and public health	Uga, S and Nagnaen, W and Chongsuvivatwong, V			Excluded	no PCR
656	Polymorphonuclear leucocyte (PMN) inhibitory factor prevents PMN-dependent endothelial cell injury by an anti-adhesive mechanism.	1997	Journal of cellular physiology	Ohno, S and Malik, A B			Excluded	not relevant to our objective
657	A discrete site modulates activation of I domains. Application to integrin alphaMbeta2.	1996	The Journal of biological chemistry	Zhang, L and Plow, E F			Excluded	not relevant to our objective
658	Ascaris, people and pigs in a rural community of Jiangxi Province, China.	1996	Parasitology	Peng, W and Zhou, X and Cui, X and Crompton, D W and Whitehead, R R and Xiong, J and Wu, H and Peng, J and Yang, Y and Wu, X and Xu, K and Yan, Y			Excluded	no PCR
659	Mechanisms underlying neutrophil adhesion to apical epithelial membranes.	1996	Gut	Meenan, J and Mevissen, M and Monajemi, H and Radema, S A and Soule, H R and Moyle, M and Tytgat, G N and van Deventer, S J			Excluded	not relevant to our objective
660	The efficacy of doramectin on arrested larvae of Ancylostoma caninum in early pregnancy of bitches.	1996	Zentralblatt fur Veterinarmedizin. Reihe B. Journal of veterinary medicine. Series B	Schnieder, T and Lechler, M and Epe, C and Kuschfeldt, S and Stoye, M			Excluded	not relevant to our objective
661	In vitro and in vivo effects of leukotriene B4 antagonism in a primate model of asthma.	1996	The Journal of clinical investigation	Turner, C R and Breslow, R and Conklyn, M J and Andresen, C J and Patterson, D K and Lopez-Anaya, A and Owens, B and Lee, P and Watson, J W and Showell, H J			Excluded	not relevant to our objective
662	Helminths as heirlooms and souvenirs: a review of new world paleoparasitology.	1990	Parasitology today (Personal ed.)	Kliks, M M			Excluded	review
663	[A Study On The Intestinal Helminths Of The Patients In A Leprosarium In Korea].	1983	Kisaengch'unghak chapchi. The Korean journal of parasitology	Hong, Sung Tae and Hong, Sung Jong and Lee, Soon Hyung and Kim, Ik Sang and Shin, Jung Sik			Excluded	no PCR
664	Acute Atypical Bovine Pneumonia Caused by Ascaris Lumbricoides.	1962	Canadian journal of comparative medicine and veterinary science	Allen, G W			Excluded	no PCR
665	Glycogen 8. The glycogen of Ascaris lumbricoides from the pig.	1942	The Biochemical journal	Baldwin, E and King, H K			Excluded	not relevant to our objective
666	Allergen-induced late airways reactions in the pig. Influence of endogenous and exogenous glucocorticoids.	1995	Acta physiologica Scandinavica. Supplementum	Fornhem, C			Excluded	not relevant to our objective
667	Neutrophil inhibitory factor prevents neutrophil-dependent lung injury.	1995	Journal of immunology (Baltimore, Md. : 1950)	Barnard, J W and Biro, M G and Lo, S K and Ohno, S and Carozza, M A and Moyle, M and Soule, H R and Malik, A B			Excluded	not relevant to our objective
668	Loa loa: structural diversity of a 15-kDa repetitive antigen.	1995	Experimental parasitology	Ajuh, P M and Akue, J P and Boutin, P and Everaere, S and Egwang, T G			Excluded	not relevant to our objective
669	Cryopreservation of human hookworms.	1994	The Journal of parasitology	Nolan, T J and Bhopale, V M and Megyeri, Z and Schad, G A			Excluded	not relevant to our objective
670	Pyruvate dehydrogenase complexes from the equine nematode, Parascaris equorum, and the canine cestode, Dipylidium caninum, helminths exhibiting anaerobic mitochondrial metabolism.	1994	Molecular and biochemical parasitology	Diaz, F and Komuniecki, R W			Excluded	not relevant to our objective
671	The A-domain of beta 2 integrin CR3 (CD11b/CD18) is a receptor for the hookworm-derived neutrophil adhesion inhibitor NIF.	1994	The Journal of cell biology	Rieu, P and Ueda, T and Haruta, I and Sharma, C P and Arnaout, M A			Excluded	not relevant to our objective
672	A field and laboratory evaluation of a commercial ELISA for the detection of Giardia coproantigens in humans and dogs.	1993	Transactions of the Royal Society of Tropical Medicine and Hygiene	Hopkins, R M and Deplazes, P and Meloni, B P and Reynoldson, J A and Thompson, R C			Excluded	no PCR
673	Inhalation of platelet-activating factor increases respiratory resistance in rats: determination by means of an astograph under nonanesthetized conditions.	1993	The Laryngoscope	Kosugi, T and Saitoh, S and Tamaki, N and Hanashiro, K and Nakahodo, K and Nakamura, M			Excluded	not relevant to our objective
674	Comparative study of Trichuris trichiura from non-human primates and from man, and their difference with T. suis.	1993	The Journal of veterinary medical science	Ooi, H K and Tenora, F and Itoh, K and Kamiya, M			Excluded	no PCR
675	Intestinal parasite infections in the inhabitants along the Hantan River, Chorwon-gun.	1993	The Korean journal of parasitology	Park, M S and Kim, S W and Yang, Y S and Park, C H and Lee, W T and Kim, C U and Lee, E M and Lee, S U and Huh, S			Excluded	no PCR
676	The specificity of the antibody response to internal antigens of Ascaris: heterogeneity in infected humans, and MHC (H-2) control of the repertoire in mice.	1990	Clinical and experimental immunology	Kennedy, M W and Tomlinson, L A and Fraser, E M and Christie, J F			Excluded	not relevant to our objective
677	[Parasitism in fishes and human riverside communities of the Huillinco and Natri lakes (Great Island of Chiloe), Chile].	1990	Parasitismo en peces y comunidades humanas riberenas de los lagos Huillinco y Natri (Isla Grande de Chiloe), Chile.	Torres, P and Ruiz, E and Rebolledo, C and Mira, A and Cubillos, V and Navarrete, N and Gesche, W and Montefusco, A and Valdes, L and Alberdi, A			Excluded	not relevant to our objective
678	Filarial parasites exhibit unusually high levels of choline acetyltransferase activity.	1989	Molecular and biochemical parasitology	Swamy, K H			Excluded	not relevant to our objective
679	Environmental contamination by Toxocara sp eggs in public areas of Salvador, Bahia State, Brazil.	1989	Revista da Sociedade Brasileira de Medicina Tropical	Alcantara, N and Bavia, E and Silvao, R M and Carvalho, E			Excluded	no PCR
680	[Effects of various anti-hookworm drugs on the cholinesterase activity of Necator americanus, Ancylostoma duodenale, Ancylostoma caninum and Nippostrongylus braziliensis].	1987	Zhongguo ji sheng chong xue yu ji sheng chong bing za zhi = Chinese journal of parasitology & parasitic diseases	Ren, H N and Luo, K J and Cheng, B Z			Excluded	not relevant to our objective
681	Ascaris lumbricoides suum: thermal death time of unembryonated eggs.	1987	Experimental parasitology	Barnard, R J and Bier, J W and Jackson, G J and McClure, F D			Excluded	not relevant to our objective
682	The epidemiology of cryptosporidiosis and other intestinal parasitoses in children in southern Guinea-Bissau.	1987	Transactions of the Royal Society of Tropical Medicine and Hygiene	Carstensen, H and Hansen, H L and Kristiansen, H O and Gomme, G			Excluded	no PCR
683	Ascaris lumbricoides in Canada: a reply to D.A. Denham.	1985	Transactions of the Royal Society of Tropical Medicine and Hygiene	Eaton, R D			Excluded	not relevant to our objective
684	Canine and human gastrointestinal helminthiasis of the Kainji Lake area, Nigeria.	1985	International journal of zoonoses	Okaeme, A N			Excluded	no PCR
685	Prevalence of Ascaris lumbricoides infection in a small Nova Scotian community.	1984	The American journal of tropical medicine and hygiene	Embil, J A and Pereira, L H and White, F M and Garner, J B and Manuel, F R			Excluded	no PCR
686	A study of human and porcine Ascariasis in a rural area of South-West Nigeria.	1983	International journal of zoonoses	Kofie, B A and Dipeolu, O O			Excluded	no FT
687	A radioallergosorbent test (RAST) for Ascaris lumbricoides.	1982	Allergy	Shephard, E G and Macfarlane, C M and Joubert, J R			Excluded	not relevant to our objective
688	Cutaneous larva migrans in northern climates. A souvenir of your dream vacation.	1982	Journal of the American Academy of Dermatology	Edelglass, J W and Douglass, M C and Stiefler, R and Tessler, M			Excluded	not relevant to our objective
689	Studies on trematodes of the family Heterophyidae (Odhner, 1914) in Iran: 1. Preliminary epidemiological surveys in man and carnivores in Khuzestan.	1981	Journal of helminthology	Massoud, J and Jalali, H and Reza, M			Excluded	no PCR
690	Immunodiagnosis of parasitic zoonoses: sensitivity and specificity of in vitro lymphocyte proliferative responsiveness using nematode antigens purified by affinity chromatography.	1981	Transactions of the Royal Society of Tropical Medicine and Hygiene	Welch, J S and Dobson, C			Excluded	no PCR
691	Identification and quantification of some elements in the hog roundworm, Ascaris lumbricoides suum, and certain tissues of its host.	1980	International journal for parasitology	Greichus, A and Greichus, Y A			Excluded	no PCR
692	Prevalence of intestinal parasitic infections among inhabitants of Tan-nan village, Nantou County, Taiwan.	1979	Zhonghua Minguo wei sheng wu xue za zhi = Chinese journal of microbiology	Chiu, J K and Chiu, P C and Tseng, P T			Excluded	not species of interest
693	In vitro thymidine kinase activity: present in Hymenolepis diminuta (Cestoda) and Moniliformis dubius (Acanthocephala), but apparently lacking in Ascaris lumbricoides (Nematoda).	1978	The Journal of parasitology	Farland, W H and MacInnis, A J			Excluded	not relevant to our objective
694	Reactivity and specificity of Trichinella spiralis fractions in cutaneous and serological tests.	1977	Journal of clinical microbiology	Barriga, O O			Excluded	not relevant to our objective
695	Naturally occurring inhibitors of intracellular proteinases.	1977	Acta biologica et medica Germanica	Keilova, H and Tomasek, V			Excluded	not relevant to our objective
696	[Experimental studies on anthelmintics (XXVI). Biochemical and pharmacological studies of 4-iodothymol on Ascaris lumbricoides suum].	1976	Nihon yakurigaku zasshi. Folia pharmacologica Japonica	Tanizawa, H and Terada, M and Watanabe, Y			Excluded	not relevant to our objective
697	The cat lung strip as an in vitro preparation of peripheral airways: a comparison of beta-adrenoceptor agonists, autacoids and anaphylactic challenge on the lung strip and trachea.	1976	British journal of pharmacology	Lulich, K M and Mitchell, H W and Sparrow, M P			Excluded	not relevant to our objective
698	Scanning electron microscopy of the eggs of Ascaris lumbricoides, A. suum, Toxocara canis, and T. mystax.	1975	The Journal of parasitology	Ubelaker, J E and Allison, V F			Excluded	no PCR
699	Studies on the pathogenicity of Ancylostoma ceylanicum. I. Blood loss in experimental dogs.	1975	The Southeast Asian journal of tropical medicine and public health	Areekul, S and Saenghirun, C and Ukoskit, K			Excluded	not relevant to our objective
700	The two human trypsinogens. Inhibition spectra of the two human trypsins derived from their purified zymogens.	1975	European journal of biochemistry	Figarella, C and Negri, G A and Guy, O			Excluded	not relevant to our objective
701	Serology of Capillaria philippinensis infection: reactivity of human sera to antigens prepared from Capillaria obsignata and other helminths.	1975	The American journal of tropical medicine and hygiene	Banzon, T C and Lewert, R M and Yogore, M G			Excluded	not relevant to our objective
702	Mechanism of skin penetration by Ancylostoma tubaeforme larvae.	1975	Parasitology	Matthews, B E			Excluded	not relevant to our objective
703	Pepsin inhibitors from Ascaris lumbricoides. Pepsin-inhibitor complex: stoichiometry of formation, dissociation, and stability of the complex.	1974	The Journal of biological chemistry	Abu-Erreish, G M and Peanasky, R J			Excluded	not relevant to our objective
704	Pepsin inhibitors from Ascaris lumbricoides. Isolation, purification, and some properties.	1974	The Journal of biological chemistry	Abu-Erreish, G M and Peanasky, R J			Excluded	not relevant to our objective
705	Ribosomal RNA genes in germ line and somatic cells of Ascaris lumbricoides.	1974	Developmental biology	Tobler, H and Zulauf, E and Kuhn, O			Excluded	not relevant to our objective
706	Isolation of beta-ecdysone (20-hydroxyecdysone) from the parasitic nematode Ascaris lumbricoides.	1974	Experientia	Horn, D H and Wilkie, J S and Thomson, J A			Excluded	not relevant to our objective
707	Studies on adenine nucleotide exchange in mitochondria from the muscle tissue of Ascaris lumbricoides (Nematoda).	1974	International journal for parasitology	Beis, I and Barrett, J			Excluded	not relevant to our objective
708	[Various organ indications of larval ascariosis. I. Larval infection of the liver and lungs in the guinea pig, experimentally infested with Ascaris lumbricoides suis].	1973	Niektore wskazniki narzadowe w przebiegu larwalnej glistnicy. I. Lorwalna inwazja watroby i pluc swinki morskiej zarazonej doswiedzalnie gliste swinska (Ascaris lumbricoides suis.	Zembrzuski, K			Excluded	not relevant to our objective
709	Effect of dietary tetrapyrroles on gut pigmentation and perienteric fluid hemoglobin concentration in Ascaris lumbricoides.	1973	International journal for parasitology	Cain, G D and Welshman, I R			Excluded	not relevant to our objective
710	[Experimental studies on anthelmintics. 20. Uptake and distribution of 4-iodothymol in Ascaris lumbricoides var suis].	1973	Nihon yakurigaku zasshi. Folia pharmacologica Japonica	Tanizawa, H			Excluded	not relevant to our objective
711	Nucleoside triphosphate metabolism in the muscle tissue of Ascaris lumbricoides (Nematoda).	1973	International journal for parasitology	Barrett, J			Excluded	not relevant to our objective
712	Studies on glycolysis in the muscle tissue of Ascaris lumbricoides (Nematoda).	1973	Comparative biochemistry and physiology. B, Comparative biochemistry	Barrett, J and Beis, I			Excluded	not relevant to our objective
713	Nicotinamide and adenosine nucleotide levels in Ascaris lumbricoides, Hymenolepis diminuta and Fasciola hepatica.	1973	International journal for parasitology	Barrett, J and Beis, I			Excluded	not relevant to our objective
714	Effect of pepsin inhibitor from Ascaris lumbricoides on cathepsin D and E.	1972	Biochimica et biophysica acta	Keilova, H and Tomasek, V			Excluded	not relevant to our objective
715	Ascaris lumbricoides: succinate and tiglate in hemolymph.	1971	Experimental parasitology	Harpur, R P and Leigh-Browne, G			Excluded	not relevant to our objective
716	Urine as an Ascaris lumbricoides ovicide.	1970	The Journal of the Egyptian Medical Association	Hamdi, E I			Excluded	not relevant to our objective
717	Sterols in Ascaris lumbricoides (Nematoda), Macracanthorhynchus hirudinaceus and Moniliformis dubius (Acanthocephala), and Echinostoma revolutum (Trematoda).	1970	The Journal of parasitology	Barrett, J and Cain, G D and Fairbairn, D			Excluded	not relevant to our objective
718	Disaccharidase activity in the intestine of Ascaris lumbricoides linne, 1758.	1970	Comparative biochemistry and physiology	Palma, R and Orrego-Matte, H and Salinas, A			Excluded	not relevant to our objective
719	Occurrence of ubiquinone and rhodoquinone in parasitic nematodes, Metastrangylus elongatus and Ascaris lumbricoides var. suis.	1969	Journal of biochemistry	Sato, M and Ozawa, H			Excluded	not relevant to our objective
720	The nematode intestine and organic acid excretion: volatile acids in Ascaris lumbricoides faeces.	1969	Comparative biochemistry and physiology	Harpur, R P			Excluded	not relevant to our objective
721	Cytochrome c oxidase in migrating larvae of Ascaris lumbricoides var. suum.	1969	Experimental parasitology	Sylk, S R			Excluded	not relevant to our objective
722	Pneumonia in cattle due to migrating Ascaris lumbricoides larvae.	1968	Journal of the American Veterinary Medical Association	Morrow, D A			Excluded	not relevant to our objective
723	The detection of circulating antibody in human toxocara infections using the indirect fluorescent antibody test.	1968	Journal of clinical pathology	Bisseru, B and Woodruff, A W			Excluded	not relevant to our objective
724	Isolation of collagens of high hydroxyproline, hydroxylsine and carbohydrate content from muscle layer of Ascaris lumbricoides and pig kidney.	1968	Biochimica et biophysica acta	Fujimoto, D			Excluded	not relevant to our objective
725	Electron microscopic evidence for the presence of an acrosomal reaction in Ascaris lumbricoides var. suum.	1967	Experimental cell research	Clark, W H Jr and Moretti, R L and Thomson, W W			Excluded	no PCR
726	The migratory behaviour of the larvae of Ascaris lumbricoides (Linnaeus, 1758) in white mice.	1967	The Indian veterinary journal	Sinha, B N			Excluded	not relevant to our objective
727	[Interference-microscopic studies on larvae of Ascaris lumbricoides var suum].	1967	Kumamoto Igakkai zasshi. The Journal of the Kumamoto Medical Society	Nishioka, T and Yamamoto, H			Excluded	not relevant to our objective
728	[Studies on measurement of eggs of Ascaris lumbricoides var suum and thickness of their albuminoid envelope].	1967	Kumamoto Igakkai zasshi. The Journal of the Kumamoto Medical Society	Nishioka, T and Yamamoto, H and Yasuda, K			Excluded	not relevant to our objective
729	Osmolality of blood and intestinal contents in the pig, guinea pig, and Ascaris lumbricoides.	1965	Canadian journal of biochemistry	Harpur, R P and Popkin, J S			Excluded	not relevant to our objective
730	[CONTRIBUTIONS TO THE PROBLEM OF THE MIGRATION ROUTE OF ASCARID LARVAE (ASCARIS LUMBRICOIDES LINN'E 1758 AND TOXOCARA CANIS WERNER 1782) IN THE EXPERIMENTAL AND NATURAL HOST].	1964	BEITRAEGE ZU DEM PROBLEM DER WANDERWEGE DER ASKARIDENLARVEN (ASCARIS LUMBRICOIDES LINN'E 1758 UND TOXOCARA CANIS WERNER 1782) IM EXPERIMENTELLEN UND NATUERLICHEN WIRT.	BHOWMICK, D K			Excluded	not relevant to our objective
731	THE GENITAL GIRDLE IN RELATION TO ESTRUS AND MATING IN ASCARIS LUMBRICOIDES.	1964	The Journal of parasitology	BEAVER, P C and LITTLE, M D			Excluded	not relevant to our objective
732	COMPARATIVE SEROLOGICAL REACTIONS OF ASCARIS LUMBRICOIDES AND ASCARIS LUMBRICOIDES VAR. SUUM EXTRACTS IN AGAR-GEL.	1963	Bulletin of the Calcutta School of Tropical Medicine	LOGUE, A D and CHOWDHURY, A B and SCHILLER, E L			Excluded	not relevant to our objective
733	ABSENCE OF PRENATAL INFECTION WITH ASCARIS LUMBRICOIDES IN SWINE.	1963	Journal of the American Veterinary Medical Association	OLSON, L D and GAAFAR, S M			Excluded	not relevant to our objective
734	IN VITRO FLUORESCENT ANTIBODY STUDIES ON ASCARIS LUMBRICOIDES AND ASCARIS SUUM.	1963	Transactions of the Royal Society of Tropical Medicine and Hygiene	TAFFS, L F and VOLLER, A			Excluded	not relevant to our objective
735	The pathogenesis of Ascaris lumbricoides var. suum in lambs.	1962	American journal of veterinary research	FITZGERALD, P R			Excluded	not relevant to our objective
736	Antigenic properties of purified fractions from Ascaris lumbricoides var. Suum on naturally sensitized guinea-pig.	1961	British journal of pharmacology and chemotherapy	BERALDO, W T and da SILVA, W and PUDLES, J			Excluded	not relevant to our objective
737	Observations on the control of Haematopinus suis and Ascaris lumbricoides of swine with certain organic phosphorus compounds.	1961	Journal of the American Veterinary Medical Association	DE LEON, D D and TURK, R D and HALE, F			Excluded	not relevant to our objective
738	Purification of the toxic fractions from Ascaris lumbricoides and their effect on the guinea pig.	1961	Nature	GAZZINELLI, G and GUIA, M M and NEVES, A G and PUDLES, J and BERALDO, W T and da SILVA, W			Excluded	not relevant to our objective
739	Studies on the heterophile antibodies associated with helminth infections. II. Heterophile antibody in Ascaris lumbricoides infection in pigs.	1958	Journal of comparative pathology	SOULSBY, E J			Excluded	not relevant to our objective
740	A method for recording the effects of anthelmintics on the movements of Ascaris lumbricoides.	1958	British journal of pharmacology and chemotherapy	GOODWIN, L G			Excluded	not relevant to our objective
741	Some effects of hygromycin on early natural infections of Ascaris lumbricoides in swine.	1958	Journal of the American Veterinary Medical Association	LINDQUIST, W D			Excluded	not relevant to our objective
742	The use of low level piperazine on pigs naturally infected with Ascaris lumbricoides.	1957	American journal of veterinary research	LINDQUIST, W D			Excluded	not relevant to our objective
743	Immunization against Ascaris lumbricoides in the guinea pig.	1957	Nature	SOULSBY, E J			Excluded	not relevant to our objective
744	The inhibitory action of a compound obtained from hip seeds on the release of histamine and the disruption of mast cells produced by compound 48/80 and extracts from jellyfish (Cyanea capillata) and eelworm of swine (Ascaris lumbricoides).	1957	Acta physiologica Scandinavica	HOGBERG, B and SUDOW, G and THON, I L and UVNAS, B			Excluded	not relevant to our objective
745	Histamine liberation produced in the perfused paw of the cat by 48/80 and extracts from jellyfish (Cyanea capillata) and eelworm (Ascaris lumbricoides) from swine.	1956	Acta physiologica Scandinavica	HOGBERG, B and THUFVESSON, G and UVNAS, B			Excluded	not relevant to our objective
746	Carbohydrate metabolism in Ascaris lumbricoides from the pig.	1955	The Biochemical journal	RATHBONE, L			Excluded	not relevant to our objective
747	Oxidative metabolism in Ascaris lumbricoides from the pig.	1955	The Biochemical journal	RATHBONE, L			Excluded	not relevant to our objective
748	[Study of some aspects of the intermediate metabolism of amino acids in the swine ascarid (Ascaris lumbricoides L., 1758)].	1954	Etude de quelques aspects du metabolisme intermediaire des acides amines chez l'ascaris du porc (Ascaris lumbricoides Linne, 1758).	CAVIER, R and SAVEL, J			Excluded	not relevant to our objective
749	[Study of amino nitrogen in the swine ascaris (Ascaris lumbricoides L., 1758)].	1954	Contribution a l'etude de l'azote amine chez l'Ascaris du porc (Ascaris lumbricoides Linne, 1758).	CAVIER, R and SAVEL, J			Excluded	not relevant to our objective
750	[Urea formation in the swine ascaris (Ascaris lumbricoides L., 1758)].	1954	L'ureogenese chez l'Ascaris du porc. (Ascaris lumbricoides Linne, 1758).	CAVIER, R and SAVEL, J			Excluded	not relevant to our objective
751	The migrations of the larvae of Ascaris lumbricoides in cattle and their relation to eosinophilic granulomas.	1954	The Cornell veterinarian	KENNEDY, P C			Excluded	not relevant to our objective
752	Glycolysis in Ascaris lumbricoides from the pig.	1954	Biochimica et biophysica acta	RATHBONE, L and REES, K R			Excluded	not relevant to our objective
753	[Presence of a phosphorylase in the ascaris of swine, Ascaris lumbricoides. Linnaeus. 1758].	1953	Sur la presence d'une phosphorylase chez l'Ascaris du Porc, Ascaris lumbricoides Linne, 1758.	CAVIER, R and SAVEL, J			Excluded	not relevant to our objective
754	Volatile fatty acids of Ascaris lumbricoides from the pig.	1952	The Biochemical journal	MOYLE, V and BALDWIN, E			Excluded	not relevant to our objective
755	[Glycogen synthesis from various glucides and several derivatives in the swine ascaris, Ascaris lumbricoides].	1952	La synthese du glycogene, a partir de quelques glucides et de certains de leurs derives, par l'ascaris du porc, Ascaris lumbricoides Linne 1758.	CAVIER, R and SAVEL, J			Excluded	not relevant to our objective
756	[In vitro survival in an aseptic medium of the ascaris of swine, Ascaris lumbricoides L].	1952	La survie in vitro en milieu aseptique de l'Ascaris du porc, Ascaris lumbricoides Linne.	CAVIER, R and SAVEL, J			Excluded	not relevant to our objective
757	[Conditions of life of the swine ascaris, Ascaris lumbricoides Linnaeus outside the host organism].	1952	Etude des conditions de vie de l'Ascaris du porc, Ascaris lumbricoides Linne 1758, hors de l'organisme de l'hote.	CAVIER, R and SAVEL, J			Excluded	not relevant to our objective
758	[The enzymes of the celomic fluid from the ascaris of swine, Ascaris lumbricoides Linnaeus 1758].	1951	L'equipement enzymatique du liquide coelomique de l'Ascaris du porc, Ascaris lumbricoides, Linne 1758.	CAVIER, R			Excluded	not relevant to our objective
759	[The chemical composition of the celomic fluid from the ascarid of swine, Ascaris lumbricoides, Linnaeus 1758].	1951	Sur la composition chimique du liquide coelomique de l'ascaris du porc, Ascaris lumbricoides. Linne 1758.	CAVIER, R and SAVEL, J			Excluded	not relevant to our objective
760	[The chemical composition of the ascarid from swine, Ascaris lumbricoides Linnaeus 1758].	1951	Sur la composition chimique de l'ascaris du porc, Ascaris lumbricoides Linne 1758.	CAVIER, R and SAVEL, J			Excluded	not relevant to our objective
761	[Effect of sodium fluoride on ascaris lumbricoides in swine].	1951	Uber die Wirkung des Natriumfluorid (Natrium fluoratum) auf Ascaris lumbricoides des Schweines.	DELAK, M			Excluded	not relevant to our objective
762	A contribution to the physiology and pharmacology of Ascaris lumbricoides from the pig.	1949	British journal of pharmacology and chemotherapy	BALDWIN, E and MOYLE, V			Excluded	no FT
763	Hookworms in dogs of Kuching, Sarawak (North Borneo)	2000	TRANSACTIONS OF THE ROYAL SOCIETY OF TROPICAL MEDICINE AND HYGIENE	Choo, J and Pang, E and Prociv, P		10.1016/S0035-9203(00)90425-5 WE - Science Citation Index Expanded (SCI-EXPANDED)	Excluded	no PCR
764	RESUMPTION OF FEEDING INVITRO BY HOOKWORM 3RD-STAGE LARVAE - A COMPARATIVE-STUDY	1992	JOURNAL OF PARASITOLOGY	HAWDON, JM and VOLK, SW and PRITCHARD, DI and SCHAD, GA		10.2307/3283226 WE - Science Citation Index Expanded (SCI-EXPANDED)	Excluded	not relevant to our objective
765	Are <i>Ascaris lumbricoides</i> and <i>Ascaris suum</i> a single species?	2012	PARASITES & VECTORS	Leles, D and Gardner, SL and Reinhard, K and IÃ±iguez, A and Araujo, A		10.1186/1756-3305-5-42 WE - Science Citation Index Expanded (SCI-EXPANDED)	Excluded	not relevant to our objective
766	Necatoriasis: treatment and developmental therapeutics	2000	EXPERT OPINION ON INVESTIGATIONAL DRUGS	Georgiev, VS		10.1517/13543784.9.5.1065 WE - Science Citation Index Expanded (SCI-EXPANDED)	Excluded	review
767	Comparison of four DNA extraction and three preservation protocols for the molecular detection and quantification of soil-transmitted helminths in stool	2019	PLOS NEGLECTED TROPICAL DISEASES	Ayana, M and Cools, P and Mekonnen, Z and Biruksew, A and Dana, D and Rashwan, N and Prichard, R and Vlaminck, J and Verweij, JJ and Levecke, B		10.1371/journal.pntd.0007778 WE - Science Citation Index Expanded (SCI-EXPANDED)	Excluded	not relevant to our objective
768	The potential of geographical information systems and remote sensing in the epidemiology and control of human helminth infections	2000	ADVANCES IN PARASITOLOGY, VOL 47: REMOTE SENSING AND GEOGRAPHICAL INFORMATION SYSTEMS IN EPIDEMIOLOGY	Brooker, S and Michael, E			Excluded	not relevant to our objective
769	Cleavage of hemoglobin by hookworm cathepsin D aspartic proteases and its potential contribution to host specificity	2002	FASEB JOURNAL	Williamson, AL and Brindley, PJ and Abbenante, G and Prociv, P and Berry, C and Girdwood, K and Pritchard, DI and Fairlie, DP and Hotez, PJ and Dalton, JP and Loukas, A		10.1096/fj.02-0181fje WE - Science Citation Index Expanded (SCI-EXPANDED)	Excluded	not relevant to our objective
770	Differential diagnosis of dog hookworms based on PCR-RFLP from the ITS region of their rDNA	2006	VETERINARY PARASITOLOGY	Silva, LMCE and Miranda, RRC and Santos, HA and Rabelo, Ã‰ML		10.1016/j.vetpar.2006.04.012 WE - Science Citation Index Expanded (SCI-EXPANDED)	Excluded	not relevant to our objective
771	<i>Ascaris</i> and ascariasis	2011	MICROBES AND INFECTION	Dold, C and Holland, CV		10.1016/j.micinf.2010.09.012 WE - Science Citation Index Expanded (SCI-EXPANDED)	Excluded	review
772	Hookworm cathepsin D aspartic proteases: contributing roles in the host-specific degradation of serum proteins and skin macromolecules	2003	PARASITOLOGY	Williamson, AL and Brindley, PJ and Loukas, A		10.1017/S0031182002002706 WE - Science Citation Index Expanded (SCI-EXPANDED)	Excluded	not relevant to our objective
773	Serine proteinase inhibitors from nematodes and the arms race between host and pathogen	2001	TRENDS IN BIOCHEMICAL SCIENCES	Zang, XX and Maizels, RM		10.1016/S0968-0004(00)01761-8 WE - Science Citation Index Expanded (SCI-EXPANDED)	Excluded	not relevant to our objective
774	Detection and identification of <i>Ascaris lumbricoides</i> and <i>Necator americanus</i> eggs in microscopic images of faecal samples of pigs	2021	INTERNATIONAL JOURNAL OF AUTOMATION AND CONTROL	Ray, K and Saharia, S and Sarma, N			Excluded	no PCR
775	Prevalence of intestinal protozoans parasites of household dogs and risk perception of their Zoonosis in District Swabi, Pakistan	2020	BIOSCIENCE RESEARCH	Ahmad, B and Khan, W and Yasmin, S and Mehmood, SA and Ahmed, S and Das, SN and Shah, M and Iqbal, R			Excluded	no PCR
776	HOOKWORM PARASITES OF DOGS AND CATS	1992	COMPENDIUM ON CONTINUING EDUCATION FOR THE PRACTICING VETERINARIAN	BOWMAN, DD			Excluded	review
777	<i>Ascaris</i> <i>lumbricoides</i> and <i>Ascaris suum</i>: A comparison of electrophoretic banding patterns of protein extracts from the reproductive organs and body wall	2009	VETERINARSKI ARHIV	Alba, JE and Comia, MN and Oyong, G and Claveria, F			Excluded	review
778	Ultrasonographic appearance of intestinal roundworms in a dog and a cat	2007	VETERINARY RECORD	Wigger, A and Peppler, C and Kramer, M		10.1136/vr.161.6.200 WE - Science Citation Index Expanded (SCI-EXPANDED)	Excluded	not relevant to our objective
779	Enzyme-linked immunosorbent assays for coproantigen detection of <i>Ancylostoma caninum</i> and <i>Toxocara canis</i> in dogs and <i>Toxocara cati</i> in cats	2017	JOURNAL OF VETERINARY DIAGNOSTIC INVESTIGATION	Elsemore, DA and Geng, JM and Cote, J and Hanna, R and Lucio-Forster, A and Bowman, DD		10.1177/1040638717706098 WE - Science Citation Index Expanded (SCI-EXPANDED)	Excluded	no PCR
780	SOIL CONTAMINATION WITH ASCARIS-LUMBRICOIDES EGGS AS AN INDICATOR OF ENVIRONMENTAL HYGIENE IN URBAN AREAS OF NORTH-EAST BRAZIL	1992	JOURNAL OF TROPICAL MEDICINE AND HYGIENE	SCHULZ, S and KROEGER, A			Excluded	not relevant to our objective
781	Helminth Egg Removal Capacity of UASB Reactors under Subtropical Conditions	2015	WATER	Yaya-Beas, RE and Ayala-Limaylla, C and Kujawa-Roeleveld, K and van Lier, JB and Zeeman, G		10.3390/w7052402 WE - Science Citation Index Expanded (SCI-EXPANDED)	Excluded	not relevant to our objective
782	Microbial Risk Assessment of Mature Compost from Human Excreta, Cattle Manure, Organic Waste, and Biochar	2023	SUSTAINABILITY	Werner, KA and Castro-Herrera, D and Yimer, F and Tadesse, M and Kim, DG and Prost, K and BrÃ¼ggemann, N and Grohmann, E		10.3390/su15054624 WE - Science Citation Index Expanded (SCI-EXPANDED) WE - Social Science Citation Index (SSCI)	Excluded	not relevant to our objective
783	Patterns and Risk Factors of Soil-Transmitted Helminthiasis among Orang Ashi Subgroups in Peninsular Malaysia	2015	AMERICAN JOURNAL OF TROPICAL MEDICINE AND HYGIENE	Ngui, R and Aziz, S and Chua, KH and Aidil, RM and Lee, SC and Tan, TK and Sani, MM and Arine, AF and Rohela, M and Lim, YAL		10.4269/ajtmh.13-0677 WE - Science Citation Index Expanded (SCI-EXPANDED)	Excluded	no PCR
784	Epidemiological and clinical characteristics of hookworm-related cutaneous larva migrans	2008	LANCET INFECTIOUS DISEASES	Heukelbach, J and Feldmeier, H		10.1016/S1473-3099(08)70098-7 WE - Science Citation Index Expanded (SCI-EXPANDED)	Excluded	not relevant to our objective
785	<i>Ascaris lumbricoides</i> and <i>Ascaris suum</i>: Comparative proteomic studies using 2-DE coupled with mass spectrometry	2013	INTERNATIONAL JOURNAL OF MASS SPECTROMETRY	Xu, MJ and Fu, JH and Zhou, DH and Elsheikha, HM and Hu, M and Lin, RQ and Peng, LF and Song, HQ and Zhu, XQ		10.1016/j.ijms.2013.02.002 WE - Science Citation Index Expanded (SCI-EXPANDED)	Excluded	review
786	Stray animal and human defecation as sources of soil-transmitted helminth eggs in playgrounds of Peninsular Malaysia	2015	JOURNAL OF HELMINTHOLOGY	Zain, SNM and Rahman, R and Lewis, JW		10.1017/S0022149X14000716 WE - Science Citation Index Expanded (SCI-EXPANDED)	Excluded	no PCR
787	The role of foxes (Vulpes vulpes L) in the epizootiology and epidemiology of nematode parasitic zoonoses	1997	ACTA VETERINARIA-BEOGRAD	Pavlovic, I and Kulisic, Z and Milutinovic, M			Excluded	not relevant to our objective
788	Research and extension action for parasitic control in pig breeding families located in Tangua, Rio de Janeiro	2020	PESQUISA VETERINARIA BRASILEIRA	Class, CSC and Silveira, RL and Palmer, JPS and Fialho, PA and Lobao, LF and Dib, LV and UchÃ´a, CMA and Barbosa, AS		10.1590/1678-5150-PVB-6700 WE - Science Citation Index Expanded (SCI-EXPANDED)	Excluded	not relevant to our objective
789	Animal models of intestinal nematode infections of humans	2000	PARASITOLOGY	Boes, J and Helwigh, AB		10.1017/S003118200000648X WE - Science Citation Index Expanded (SCI-EXPANDED)	Excluded	not relevant to our objective
790	Intestinal parasites of dogs and role of dogs in epidemiology of larva migrans in the Belgrade area	1998	HELMINTHOLOGIA	Kulisic, Z and Pavlovic, I and Milutinovic, M and Aleksic-Bakrac, N			Excluded	no PCR
791	Environmental contamination by canine geohelminths	2014	PARASITES & VECTORS	Traversa, D and di Regalbono, AF and Di Cesare, A and La Torre, F and Drake, J and Pietrobelli, M		10.1186/1756-3305-7-67 WE - Science Citation Index Expanded (SCI-EXPANDED)	Excluded	review
792	Detection of intestinal parasites in pig slurry:: A preliminary study from five farms in Spain	2006	LIVESTOCK SCIENCE	Bornay-Llinares, FJ and Navarro-i-MartÃ­nez, L and Garcia-Orenes, F and Araez, H and PÃ©rez-Murcia, MD and Moral, R		10.1016/j.livsci.2006.03.023 WE - Science Citation Index Expanded (SCI-EXPANDED)	Excluded	not relevant to our objective
793	The complete mitochondrial genome of human parasitic roundworm, <i>Ascaris lumbricoides</i>	2011	MITOCHONDRIAL DNA	Park, YC and Kim, W and Park, JK		10.3109/19401736.2011.624608 WE - Science Citation Index Expanded (SCI-EXPANDED)	Excluded	not relevant to our objective
794	Helminths and helminthiosis of pigs in the Mekong Delta, Vietnam with special reference to ascariosis and <i>Fasciolopsis buski</i> infection	1999	JARQ-JAPAN AGRICULTURAL RESEARCH QUARTERLY	Yoshihara, S and Hung, NP and Hung, NH and Loc, CB			Excluded	not relevant to our objective
795	EFFECT OF ASCARIS-LUMBRICOIDES INFECTION ON BRAIN-ENZYMES	1991	EUROPEAN JOURNAL OF CLINICAL CHEMISTRY AND CLINICAL BIOCHEMISTRY	DOSS, SH and TADROS, NR			Excluded	not relevant to our objective
796	Gender-enriched transcription of activation associated secreted proteins in <i>Ostertagia ostertagi</i>	2008	INTERNATIONAL JOURNAL FOR PARASITOLOGY	Visser, A and Van Zeveren, AM and Meyvis, Y and Peelaers, I and Van den Broeck, W and Gevaert, K and Vercruysse, J and Claerebout, E and Geldhof, P		10.1016/j.ijpara.2007.08.008 WE - Science Citation Index Expanded (SCI-EXPANDED)	Excluded	not relevant to our objective
797	Segregated settlements present an increased risk for the parasite infections spread in Northeastern Slovakia	2017	HELMINTHOLOGIA	PipikovÃ¡, J and PapajovÃ¡, I and Soltys, J and SchusterovÃ¡, I and KocisovÃ¡, D and TohÃ¡thyovÃ¡, A		10.1515/helm-2017-0026 WE - Science Citation Index Expanded (SCI-EXPANDED)	Excluded	no PCR
798	A CASE OF INTESTINAL PARASITOSIS DUE TO ANIMAL HOOKWORM	2014	INTERCIENCIA	NÃºÃ±ez, L and de RondÃ³n, CG and de SuÃ¡rez, EP and LÃ³pez, A and Guimaraes, MP and Goldstein, C			Excluded	no PCR
799	Hookworm-induced hypersensitivity: A response	1998	PARASITOLOGY TODAY	Loukas, A		10.1016/S0169-4758(97)01188-5 WE - Science Citation Index Expanded (SCI-EXPANDED)	Excluded	review
800	The role of pigs as transport hosts of the human helminths <i>Oesophagostomum bifurcum</i> and <i>Necator americanus</i>	2000	ACTA TROPICA	Steenhard, NR and Storey, PA and Yelifari, L and Pit, DSS and Nansen, P and Polderman, AM		10.1016/S0001-706X(00)00077-2 WE - Science Citation Index Expanded (SCI-EXPANDED)	Excluded	no PCR
801	How many species of whipworms do we share? Whipworms from man and other primates form two phylogenetic lineages	2015	FOLIA PARASITOLOGICA	DolezalovÃ¡, J and ObornÃ­k, M and HajduskovÃ¡, E and Jirku, M and PetrzelkovÃ¡, KJ and BolechovÃ¡, P and Cutillas, C and CallejÃ³n, R and Jaros, J and BerÃ¡nkovÃ¡, Z and Modry, D			Excluded	not relevant to our objective
802	An Integrated Coproscopic and Molecular Method Provides Insights into the Epidemiology of Zoonotic Intestinal Helminths of Dogs across Cambodia	2023	TRANSBOUNDARY AND EMERGING DISEASES	Zendejas-Heredia, PA and Colella, V and Huggins, LG and Schaper, R and Schunack, B and Traub, RJ		10.1155/2023/2001871 WE - Science Citation Index Expanded (SCI-EXPANDED)	Excluded	not relevant to our objective
803	The prevalence of gastro-intestinal helminths in red foxes (Vulpes vulpes) in the south-west part of Poland	2004	TIERAERZTLICHE UMSCHAU	Ramisz, A and Nicpon, J and Balicka-Ramisz, A and Pilarczyk, B and Pacon, J and Piekarska, J			Excluded	not domestic animal
804	Evaluation of a commercial coproantigen immunoassay for the detection of <i>Toxocara cati</i> and <i>Ancylostoma tubaeforme</i> in cats and <i>Uncinaria stenocephala</i> in dogs	2023	PARASITOLOGY RESEARCH	Hauck, D and Raue, K and Blazejak, K and Hanna, RM and Elsemore, DA and Pantchev, N and Strube, C		10.1007/s00436-022-07715-0	Excluded	not species of interest
805	The impact of certain flavourings and preservatives on the survivability of eggs of <i>Ascaris suum</i> and <i>Trichuris suis</i>	2020	REGULATORY MECHANISMS IN BIOSYSTEMS	Boyko, OO and Brygadyrenko, VV		10.15421/022052 WE - Emerging Sources Citation Index (ESCI)	Excluded	not relevant to our objective
806	A developmentally regulated metalloprotease secreted by host-stimulated <i>Ancylostoma caninum</i> third-stage infective larvae is a member of the astacin family of proteases	2002	MOLECULAR AND BIOCHEMICAL PARASITOLOGY	Zhan, B and Hotez, PJ and Wang, Y and Hawdon, JM		10.1016/S0166-6851(01)00453-4 WE - Science Citation Index Expanded (SCI-EXPANDED)	Excluded	not relevant to our objective
807	The Potential Impact of Density Dependent Fecundity on the Use of the Faecal Egg Count Reduction Test for Detecting Drug Resistance in Human Hookworms	2008	PLOS NEGLECTED TROPICAL DISEASES	Kotze, AC and Kopp, SR		10.1371/journal.pntd.0000297 WE - Science Citation Index Expanded (SCI-EXPANDED)	Excluded	not relevant to our objective
808	Dogs from public city parks as a potential source of pollution of the environment and risk factor for human health	2020	INDIAN JOURNAL OF ANIMAL SCIENCES	Marko, R and Sanda, D and Aleksandar, V and Danica, B and Bojan, G and Miodrag, S and Tamara, I			Excluded	not species of interest
809	DOG HOOKWORM - A CAUSE OF EOSINOPHILIC ENTEROCOLITIS IN HUMANS	1994	JOURNAL OF PEDIATRIC GASTROENTEROLOGY AND NUTRITION	KHOSHOO, V and SCHANTZ, P and CRAVER, R and STERN, GM and LOUKAS, A and PROCIV, P		10.1097/00005176-199411000-00015 WE - Science Citation Index Expanded (SCI-EXPANDED)	Excluded	not relevant to our objective
810	Indigestion, not scorched earth, beats alien hookworms?	1998	PARASITOLOGY TODAY	Prociv, P		10.1016/S0169-4758(97)01187-3 WE - Science Citation Index Expanded (SCI-EXPANDED)	Excluded	not relevant to our objective
811	Intestinal parasites in cancer patients in the South of Brazil	2018	BRAZILIAN JOURNAL OF BIOLOGY	Jeske, S and Bianchi, TF and Moura, MQ and Baccega, B and Pinto, NB and Berne, MEA and Villela, MM		10.1590/1519-6984.175364 WE - Science Citation Index Expanded (SCI-EXPANDED)	Excluded	not relevant to our objective
812	Practical zoonotic hookworms: Larva migrans cutanea caused by hookworms	2010	TIERAERZTLICHE UMSCHAU	Beck, W			Excluded	not relevant to our objective
813	TOXOCARIASIS, A MAJOR HELMINTHIC ZOONOSIS	1994	REVUE DE MEDECINE VETERINAIRE	MAGNAVAL, JF and GLICKMAN, LT and DORCHIES, P			Excluded	not relevant to our objective
814	Fauna of gastro-intestinal parasites in red foxes in Western Poland	2003	MEDYCYNA WETERYNARYJNA	Balicka-Ramisz, A and Ramisz, A and Pilarczyk, B and Bienko, R			Excluded	not domestic animal
815	FREQUENCY OF HUMAN TOXOCARIASIS IN A RURAL POPULATION FROM CAJAMARCA, PERU DETERMINED BY DOT-ELISA TEST	2009	REVISTA DO INSTITUTO DE MEDICINA TROPICAL DE SAO PAULO	RoldÃ¡n, WH and Espinoza, YA and Huapaya, PE and Huiza, AF and Sevilla, CR and JimÃ©nez, S		10.1590/S0036-46652009000200002 WE - Science Citation Index Expanded (SCI-EXPANDED)	Excluded	no PCR
816	Prevalence of hookworm parasites in dog from the area of Thessaloniki and their zoonotic importance	2006	BULLETIN OF THE UNIVERSITY OF AGRICULTURAL SCIENCES AND VETERINARY MEDICINE, VOL 63, 2006: VETERINARY MEDICINE	Menelaos, LA and Smaragda, KE			Excluded	not species of interest
817	Cutaneous larva migrans and enteric hookworm infections	1996	JOURNAL OF THE AMERICAN VETERINARY MEDICAL ASSOCIATION	Hendrix, CM and Bruce, HS and Kellman, NJ and Harrelson, G and Bruhn, BF			Excluded	review
818	Recombinant subunit vaccines for soil-transmitted helminths	2017	PARASITOLOGY	Noon, JB and Aroian, RV		10.1017/S003118201700138X WE - Science Citation Index Expanded (SCI-EXPANDED)	Excluded	not relevant to our objective
819	Efficacy of oral afoxolaner plus milbemycin oxime chewables against induced gastrointestinal nematode infections in dogs	2016	VETERINARY PARASITOLOGY	Fankhauser, R and Hamel, D and Dorr, P and Reinemeyer, CR and Crafford, D and Bowman, DD and Ulrich, M and Yoon, S and Larsen, DL		10.1016/j.vetpar.2016.06.003 WE - Science Citation Index Expanded (SCI-EXPANDED)	Excluded	not relevant to our objective
820	EXTRACTS FROM ASCARIS-SUUM LARVAE INDUCE IL-4 RELEASE FROM HUMAN BASOPHILS	1995	JOURNAL OF INVESTIGATIVE DERMATOLOGY	FALCONE, FH and DAHINDEN, CA and HEBESTREIT, H and SCHLAAK, M and HAAS, H			Excluded	not relevant to our objective
821	THE USE OF <i>ASCARIS SUUM</i> HAEMOGLOBIN AS DIAGNOSTIC ANTIGEN FOR HUMAN ASCARIASIS	2015	AMERICAN JOURNAL OF TROPICAL MEDICINE AND HYGIENE	Vlaminck, J and Geldhof, P and Hokke, CH and Supali, T and Fischer, PU and Weil, GJ			Excluded	not relevant to our objective
822	Prevalence and distribution of pig helminths in the Dongting Lake Region (Hunan Province) of the People's Republic of China	2000	JOURNAL OF HELMINTHOLOGY	Boes, J and Willingham, AL and Fuhui, S and Hu, XG and Eriksen, L and Nansen, P and Stewart, TB		10.1017/S0022149X00000068 WE - Science Citation Index Expanded (SCI-EXPANDED)	Excluded	not relevant to our objective
823	MODULATION OF HUMAN DENDRITIC CELL ACTIVITY BY THE HELMINTH PARASITE <i>ASCARIS SUUM</i>	2017	AMERICAN JOURNAL OF TROPICAL MEDICINE AND HYGIENE	Williams, AR and Midttun, HL and Almeida, S and Nejsum, P			Excluded	not relevant to our objective
824	Neutrophil inhibitory factor (NIF) from ancylostoma caninum inhibits neutrophil activation by autoantibodies against human type VII collagen (EBA autoantigen)	2014	EXPERIMENTAL DERMATOLOGY	Kemmer, A and Bieber, K and Kauderer, C and Zillikens, D and Recke, A			Excluded	not relevant to our objective
825	Loss of the central rachis and synaptonemal complexes during meiotic prophase in female <i>Ascaris lumbricoides</i> var. <i>suum</i> after exposure to albendazole	2021	JOURNAL OF HELMINTHOLOGY	Goldstein, P		10.1017/S0022149X21000225 WE - Science Citation Index Expanded (SCI-EXPANDED)	Excluded	not relevant to our objective
826	Archaeohelminthology of the Chiribaya Shepherd, <i>Canis familiaris</i> (700-1476 A.D.) from Southern Peru	2012	COMPARATIVE PARASITOLOGY	Richardson, DJ and GuillÃ©n, S and Beckett, R and Kyle, W and Conlogue, G and Harper-Beckett, K		10.1654/4490.1 WE - Science Citation Index Expanded (SCI-EXPANDED)	Excluded	not relevant to our objective
827	Neutrophil inhibitory factor from Ancylostoma caninum binds to neutrophils and inhibits C5a-induced and anti-human type VII collagen autoantibody-induced neutrophil activation	2014	JOURNAL OF INVESTIGATIVE DERMATOLOGY	Kemmer, A and Bieber, K and KÃ¶hl, J and Seeger, K and Kauderer, C and Zillikens, D and Recke, A			Excluded	not relevant to our objective
828	The prevalence, intensities and risk factors associated with geohelminth infection in tea-growing communities of Assam, India	2004	TROPICAL MEDICINE & INTERNATIONAL HEALTH	Traub, RJ and Robertson, ID and Irwin, P and Mencke, N and Thompson, RCA		10.1111/j.1365-3156.2004.01252.x WE - Science Citation Index Expanded (SCI-EXPANDED)	Excluded	no PCR
829	<i>Uncinaria stenocephala</i>:: Assessment of antigens for the immunodiagnosis of canine uncinariosis	2006	EXPERIMENTAL PARASITOLOGY	Postigo, I and Martinez, J and Guisantes, JA		10.1016/j.exppara.2006.03.012 WE - Science Citation Index Expanded (SCI-EXPANDED)	Excluded	not relevant to our objective
830	ANALYSIS OF IL-2 PRODUCTION IN HOOKWORM INFECTED HAMSTERS USING GENERATED POLYCLONAL ANTIBODIES	2012	BULLETIN OF THE VETERINARY INSTITUTE IN PULAWY	Dlugosz, E and Cendrowski, J and Baska, P and Siwinska, A and Wedrychowicz, H and Wisniewski, M			Excluded	not relevant to our objective
831	Tlr7/8 Ligand (resiquimod, S28463) Protects Non-Human Primates From Ascaris Suum Extract Induced Model Of Allergic Asthma	2016	AMERICAN JOURNAL OF RESPIRATORY AND CRITICAL CARE MEDICINE	Kanagaratham, C and Camateros, P and Henri, J and Kopriva, F and Hajduch, M and Radzioch, D			Excluded	not relevant to our objective
832	PRODUCTS FROM THE PARASITIC NEMATODE ASCARIS SUUM SUPPRESS TLR4-DRIVEN INFLAMMATORY RESPONSES AND CYTOKINE SECRETION IN HUMAN DENDRTTIC CELLS	2016	CYTOKINE	Midttun, HE and Almeida, S and Nejsum, P and Williams, A			Excluded	not relevant to our objective
833	Diagnostic and clinical implications of a nested PCR specific for ribosomal DNA of the feline lungwonn <i>Aelurostronglus abstrusus</i> (Nematoda, strongylida)	2008	JOURNAL OF CLINICAL MICROBIOLOGY	Traversa, D and Iorio, R and Otranto, D		10.1128/JCM.01612-07 WE - Science Citation Index Expanded (SCI-EXPANDED)	Excluded	not relevant to our objective
834	Gastrointestinal parasites of coyotes (<i>Canis latrans</i>) in the metropolitan area of Calgary, Alberta, Canada	2012	CANADIAN JOURNAL OF ZOOLOGY	Liccioli, S and Catalano, S and Kutz, SJ and Lejeune, M and Verocai, GG and Duignan, PJ and Fuentealba, C and Hart, M and Ruckstuhl, KE and Massolo, A		10.1139/Z2012-070 WE - Science Citation Index Expanded (SCI-EXPANDED)	Excluded	not relevant to our objective
835	Pathogenesis of human hookworm infection: Insights from a 'new' zoonosis	1997	IMMUNOPATHOGENETIC ASPECTS OF DISEASE INDUCED BY HELMINTH PARASITES	Prociv, P			Excluded	not relevant to our objective
836	Immune responses in hookworm infections	2001	CLINICAL MICROBIOLOGY REVIEWS	Loukas, A and Prociv, P		10.1128/CMR.14.4.689-703.2001 WE - Science Citation Index Expanded (SCI-EXPANDED)	Excluded	not relevant to our objective
837	Sequence data mining in search of hookworm (<i>Necator americanus</i>) microRNAs	2016	GENE	Kulkarni, AP and Mittal, SPK		10.1016/j.gene.2016.05.039 WE - Science Citation Index Expanded (SCI-EXPANDED)	Excluded	not relevant to our objective
838	The role of dogs in transmission of Ascaris lumbricoides for humans	2010	PARASITOLOGY RESEARCH	Shalaby, HA and Abdel-Shafy, S and Derbala, AA		10.1007/s00436-010-1755-8 WE - Science Citation Index Expanded (SCI-EXPANDED)	Excluded	no PCR
839	Hamsters vaccinated with <i>Ace-mep-7</i> DNA vaccine produced protective immunity against <i>Ancylostoma</i> <i>ceylanicum</i> infection	2016	EXPERIMENTAL PARASITOLOGY	Wisniewski, M and Jaros, S and Baska, P and Cappello, M and Dlugosz, E and Wedrychowicz, H		10.1016/j.exppara.2016.01.006 WE - Science Citation Index Expanded (SCI-EXPANDED)	Excluded	not relevant to our objective
840	Mucosal antibody responses in experimental hookworm infection	2008	PARASITE IMMUNOLOGY	Bungiro, RD and Sun, T and Harrison, LM and Shoemaker, CB and Cappello, M		10.1111/j.1365-3024.2008.01023.x WE - Science Citation Index Expanded (SCI-EXPANDED)	Excluded	not relevant to our objective
841	AN ENZYME-LINKED-IMMUNOSORBENT-ASSAY FOR DIAGNOSTIC-DETECTION OF TAENIA-SAGINATA COPRO-ANTIGENS IN HUMANS	1991	TRANSACTIONS OF THE ROYAL SOCIETY OF TROPICAL MEDICINE AND HYGIENE	DEPLAZES, P and ECKERT, J and PAWLOWSKI, ZS and MACHOWSKA, L and GOTTSTEIN, B		10.1016/0035-9203(91)90302-F WE - Science Citation Index Expanded (SCI-EXPANDED)	Excluded	not relevant to our objective
842	Allergy controls the population density of necator americanus in the small intestine	2006	GASTROENTEROLOGY	Croese, J and Wood, MJ and Melrose, W and Speare, R		10.1053/j.gastro.2006.05.019 WE - Science Citation Index Expanded (SCI-EXPANDED)	Excluded	not relevant to our objective
843	RNA interference in adult <i>Ascaris suum</i> - an opportunity for the development of a functional genomics platform that supports organism-, tissue- and cell-based biology in a nematode parasite	2015	INTERNATIONAL JOURNAL FOR PARASITOLOGY	Mccoy, CJ and Warnock, ND and Atkinson, LE and Atcheson, E and Martin, RJ and Robertson, AP and Maule, AG and Marks, NJ and Mousley, A		10.1016/j.ijpara.2015.05.003 WE - Science Citation Index Expanded (SCI-EXPANDED)	Excluded	not relevant to our objective
844	The hookworm <i>Ancylostoma ceylanicum</i>: An emerging public health risk in Australian tropical rainforests and Indigenous communities	2017	ONE HEALTH	Smout, FA and Skerratt, LF and Butler, JRA and Johnson, CN and Congdon, BC and Thompson, RCA		10.1016/j.onehlt.2017.04.002 WE - Science Citation Index Expanded (SCI-EXPANDED)	Excluded	not relevant to our objective
845	Water, sanitation and hygiene related risk factors for soil-transmitted helminth and <i>Giardia duodenalis</i> infections in rural communities in Timor-Leste	2016	INTERNATIONAL JOURNAL FOR PARASITOLOGY	Campbell, SJ and Nery, SV and D'Este, CA and Gray, DJ and McCarthy, JS and Traub, RJ and Andrews, RM and Llewellyn, S and Vallely, AJ and Williams, GM and Amaral, S and Clements, ACA		10.1016/j.ijpara.2016.07.005 WE - Science Citation Index Expanded (SCI-EXPANDED)	Excluded	not relevant to our objective
846	Soil-transmitted helminth infections in Nigerian children aged 0-25 months	2009	JOURNAL OF HELMINTHOLOGY	Kirwan, P and Asaolu, SO and Abiona, TC and Jackson, AL and Smith, HV and Holland, CV		10.1017/S0022149X08201252 WE - Science Citation Index Expanded (SCI-EXPANDED)	Excluded	no PCR
847	Extensive and complex sequence diversity in mitochondrial cytochrome <i>c</i> oxidase subunit 1 within <i>Necator americanus</i> from Colombia revealed by SSCP-coupled sequencing	2008	MOLECULAR AND CELLULAR PROBES	Hu, M and Rabelo, EM and Schindler, AR and Roberts, H and Gasser, RB		10.1016/j.mcp.2008.04.001 WE - Science Citation Index Expanded (SCI-EXPANDED)	Excluded	not relevant to our objective
848	OBSERVATIONS ON THE FEEDING-BEHAVIOR OF PARASITIC 3RD-STAGE HOOKWORM LARVAE	1993	PARASITOLOGY	HAWDON, JM and VOLK, SW and ROSE, R and PRITCHARD, DI and BEHNKE, JM and SCHAD, GA		10.1017/S0031182000074953 WE - Science Citation Index Expanded (SCI-EXPANDED)	Excluded	not relevant to our objective
849	Rapid concentration and sensitive detection of hookworm ova from wastewater matrices using a real-time PCR method	2015	EXPERIMENTAL PARASITOLOGY	Gyawali, P and Sidhu, JPS and Ahmed, W and Jagals, P and Toze, S		10.1016/j.exppara.2015.08.009 WE - Science Citation Index Expanded (SCI-EXPANDED)	Excluded	not relevant to our objective
850	Effects of 3<SUP>rd</SUP> stage <i>Anisakis simplex</i> larvae on digestive tract protease activity of guinea pigs 24 and 48 hours after infection	2004	HELMINTHOLOGIA	Dziekonska-Rynko, J and Rokicki, J and Jablonowski, Z			Excluded	not relevant to our objective
851	The basis of IgE responses to specific antigenic determinants in helminthiasis	1997	IMMUNOPATHOGENETIC ASPECTS OF DISEASE INDUCED BY HELMINTH PARASITES	Lobos, E			Excluded	not relevant to our objective
852	Real-time PCR assays for monitoring benzimidazole resistance-associated mutations in <i>Ancylostoma caninum</i>	2009	EXPERIMENTAL PARASITOLOGY	Schwenkenbecher, JM and Kaplan, RM		10.1016/j.exppara.2009.01.006 WE - Science Citation Index Expanded (SCI-EXPANDED)	Excluded	not relevant to our objective
853	A review of parasitic zoonoses in a changing Southeast Asia	2011	VETERINARY PARASITOLOGY	Conlan, JV and Sripa, B and Attwood, S and Newton, PN		10.1016/j.vetpar.2011.07.013 WE - Science Citation Index Expanded (SCI-EXPANDED)	Excluded	review
854	Effect of temperature and shear stress on the viability of <i>Ascaris suum</i>	2015	JOURNAL OF WATER SANITATION AND HYGIENE FOR DEVELOPMENT	Thomas, JE and Podichetty, JT and Shi, Y and Belcher, D and Dunlap, R and McNamara, K and Reichard, MV and Smay, J and Johannes, AJ and Foutch, GL		10.2166/washdev.2015.175 WE - Science Citation Index Expanded (SCI-EXPANDED)	Excluded	not relevant to our objective
855	<i>Trichuris trichiura</i> isolated from <i>Macaca sylvanus</i>: morphological, biometrical, and molecular study	2020	BMC VETERINARY RESEARCH	Rivero, J and GarcÃ­a-SÃ¡nchez, AM and Zurita, A and Cutillas, C and CallejÃ³n, R		10.1186/s12917-020-02661-4 WE - Science Citation Index Expanded (SCI-EXPANDED)	Excluded	not relevant to our objective
856	Prevalence of parasitic fauna of pigs in North-Eastern region of India	2020	BIOLOGICAL RHYTHM RESEARCH	Patra, G and Al-Abodi, HR and Sahara, A and Ghosh, S and Borthakur, SK and Polley, S and Behera, P and Deka, A		10.1080/09291016.2019.1573460 WE - Science Citation Index Expanded (SCI-EXPANDED)	Excluded	no PCR
857	Prevalence of gastrointestinal helminth parasites of zoonotic significance in dogs and cats in lower Northern Thailand	2016	JOURNAL OF VETERINARY MEDICAL SCIENCE	Pumidonming, W and Salman, D and Gronsang, D and Abdelbaset, AE and Sangkaeo, K and Kawazu, S and Igarashi, M		10.1292/jvms.16-0293 WE - Science Citation Index Expanded (SCI-EXPANDED)	Excluded	no PCR
858	Associations between geohelminths and socioenvironmental conditions among different human populations in Argentina	2009	REVISTA PANAMERICANA DE SALUD PUBLICA-PAN AMERICAN JOURNAL OF PUBLIC HEALTH	Gamboa, MI and Kozubsky, LE and Costas, ME and Garraza, M and Cardozo, MI and Susevich, ML and Magistrello, PN and Navone, GT			Excluded	no PCR
859	Prevalence and intensity of <i>Toxocara canis</i> (Werner, 1782) in dogs and its potential public health significance in Ile-Ife, Nigeria	2007	JOURNAL OF HELMINTHOLOGY	Sowemimo, OA		10.1017/S0022149X07850267 WE - Science Citation Index Expanded (SCI-EXPANDED)	Excluded	no PCR
860	Synthesis of the Non Reducing End Oligosaccharides of Glycosphingolipids from <i>Ascaris suum</i>	2019	CHEMICAL & PHARMACEUTICAL BULLETIN	Hada, N and Umeda, Y and Kumada, H and Shimazaki, Y and Yamano, K and Schweizer, F and Oshima, N and Takeda, T and Kiuchi, F			Excluded	not relevant to our objective
861	Prevalence and clustering of soil-transmitted helminth infections in a tribal area in southern India	2013	TROPICAL MEDICINE & INTERNATIONAL HEALTH	Kaliappan, SP and George, S and Francis, MR and Kattula, D and Sarkar, R and Minz, S and Mohan, VR and George, K and Roy, S and Ajjampur, SSR and Muliyil, J and Kang, G		10.1111/tmi.12205 WE - Science Citation Index Expanded (SCI-EXPANDED)	Excluded	not relevant to our objective
862	Parasitic helminths of veterinary concern: host immune response regulation and potential use for the treatment of inflammatory diseases	2009	VETERINARIA MEXICO	Garfias, CRB			Excluded	review
863	A pore-forming haemolysin from the hookworm, <i>Ancylostoma caninum</i>	2004	INTERNATIONAL JOURNAL FOR PARASITOLOGY	Don, TA and Jones, MK and Smyth, D and O'Donoghue, P and Hotez, P and Loukas, A		10.1016/j.ijpara.2004.04.013 WE - Science Citation Index Expanded (SCI-EXPANDED)	Excluded	not relevant to our objective
864	Emodepside and SL0-1 potassium channels: A review	2012	EXPERIMENTAL PARASITOLOGY	Martin, RJ and Buxton, SK and Neveu, C and Charvet, CL and Robertson, AP		10.1016/j.exppara.2011.08.012 WE - Science Citation Index Expanded (SCI-EXPANDED)	Excluded	review
865	THE MOLECULAR-STRUCTURE OF THE COMPLEX OF ASCARIS CHYMOTRYPSIN ELASTASE INHIBITOR WITH PORCINE ELASTASE	1994	STRUCTURE	HUANG, K and STRYNADKA, NCJ and BERNARD, VD and PEANASKY, RJ and JAMES, MNG		10.1016/S0969-2126(00)00068-X WE - Science Citation Index Expanded (SCI-EXPANDED)	Excluded	not relevant to our objective
866	Binding of hematin by a new class of glutathione transferase from the blood-feeding parasitic nematode <i>Haemonchus contortus</i>	2004	INFECTION AND IMMUNITY	Van Rossum, AJ and Jefferies, JR and Rijsewijk, FAM and LaCourse, EJ and Teesdale-Spittle, P and Barrett, J and Tait, A and Brophy, PM		10.1128/IAI.72.5.2780-2790.2004 WE - Science Citation Index Expanded (SCI-EXPANDED)	Excluded	not relevant to our objective
867	<i>Ascaris lumbricoides</i> Î² carbonic anhydrase: a potential target enzyme for treatment of ascariasis	2015	PARASITES & VECTORS	Emameh, RZ and Kuuslahti, M and Vullo, D and Barker, HR and Supuran, CT and Parkkila, S		10.1186/s13071-015-1098-5 WE - Science Citation Index Expanded (SCI-EXPANDED)	Excluded	not relevant to our objective
868	The risk to human health related to disposal of animal wastes to soil - microbiological and parasitical aspects	2013	HELMINTHOLOGIA	Kachnic, J and SasÃ¡kovÃ¡, N and PapajovÃ¡, I and LakticovÃ¡, KV and Hromada, R and Harkabus, J and OndrasovicovÃ¡, S and Papaj, J		10.2478/s11687-013-0124-4 WE - Science Citation Index Expanded (SCI-EXPANDED)	Excluded	not relevant to our objective
869	Seroprevalence and risk factors for <i>Toxocara</i> infection in children from an urban large setting in Northeast Brazil	2013	ACTA TROPICA	MendonÃ§a, LR and Figueiredo, CA and Esquivel, R and Fiaccone, RL and Pontes-de-Carvalho, L and Cooper, P and Barreto, ML and Alcantara-Neves, NM		10.1016/j.actatropica.2013.06.018 WE - Science Citation Index Expanded (SCI-EXPANDED)	Excluded	no PCR
870	THE ANTIBODY REPERTOIRE IN INFECTION AND VACCINATION WITH DICTYOCAULUS-VIVIPARUS - HETEROGENEITY IN INFECTED CATTLE AND GENETIC-CONTROL IN GUINEA-PIGS	1992	VETERINARY IMMUNOLOGY AND IMMUNOPATHOLOGY	BRITTON, C and CANTO, GJ and URQUHART, GM and KENNEDY, MW		10.1016/0165-2427(92)90018-L WE - Science Citation Index Expanded (SCI-EXPANDED)	Excluded	not relevant to our objective
871	Mucosal and systemic immune modulation by <i>Trichuris trichiura</i> in a self-infected individual	2017	PARASITE IMMUNOLOGY	Dige, A and Rasmussen, TK and Nejsum, P and Hagemann-Madsen, R and Williams, AR and Agnholt, J and Dahlerup, JF and Hvas, CL		10.1111/pim.12394 WE - Science Citation Index Expanded (SCI-EXPANDED)	Excluded	not relevant to our objective
872	The earthworm <i>Lumbricus terrestris</i> as a possible paratenic or intermediate host of the pig parasite <i>Ascaris suum</i>	2002	COMPARATIVE PARASITOLOGY	Roepstorff, A and Gronvold, J and Larsen, MN and Kraglund, HO and Fagerholm, HP		10.1654/1525-2647(2002)069[0206:TELTAA]2.0.CO;2 WE - Science Citation Index Expanded (SCI-EXPANDED)	Excluded	not relevant to our objective
873	Assessment of the anthelmintic activity and toxicity of metabolites of<i> Dalea</i><i> pogonathera</i> (Fabaceae)	2022	PHYTOCHEMISTRY LETTERS	McPherson, V and Wolhart, H and Engels, L and Sullivan, K and Coria, A and Bicchieri, T and Torrey, B and Spiegel, PC and Danforth, S and Belofsky, G and Dondji, B		10.1016/j.phytol.2022.07.006	Excluded	not relevant to our objective
874	Control of Oesophagostomum dentatum and Hyostrongylus rubidus in outdoor-reared pigs by daily feeding with the microfungus Duddingtonia flagrans	1996	PARASITOLOGY RESEARCH	Nansen, P and Larsen, M and Roepstorff, A and Gronvold, J and Wolstrup, J and Henriksen, SA		10.1007/s004360050168 WE - Science Citation Index Expanded (SCI-EXPANDED)	Excluded	not relevant to our objective
875	Identification and Functional Analysis of Differentially Expressed Genes of <i>Ascaris suum</i> Goeze, 1782 from <i>Ascaris lumbricoides</i> Linnaeus, 1758	2010	AGRICULTURAL SCIENCES IN CHINA	Wu, SQ and Lin, XM and Zhu, XQ		10.1016/S1671-2927(09)60170-X WE - Science Citation Index Expanded (SCI-EXPANDED)	Excluded	not relevant to our objective
876	Intestinal parasitic infections and associated factors in children of three rural schools in Colombia. A cross-sectional study	2019	PLOS ONE	HernÃ¡ndez, PC and Morales, L and Chaparro-Olaya, J and Sarmiento, D and Jaramillo, JF and OrdoÃ±ez, GA and CortÃ©s, F and SÃ¡nchez, LK		10.1371/journal.pone.0218681 WE - Science Citation Index Expanded (SCI-EXPANDED)	Excluded	no PCR
877	The complete mitochondrial genomes for three <i>Toxocara</i> species of human and animal health significance	2008	BMC GENOMICS	Li, MW and Lin, RQ and Song, HQ and Wu, XY and Zhu, XQ		10.1186/1471-2164-9-224 WE - Science Citation Index Expanded (SCI-EXPANDED)	Excluded	review
878	Archaeoparasitological data and pathoecology of the town of Mangazeya in Western Siberia in the 17th century	2021	JOURNAL OF ARCHAEOLOGICAL SCIENCE-REPORTS	Slepchenko, SM and Lobanova, TV and Vizgalov, GP and Ivanov, SN and Rakultseva, DS		10.1016/j.jasrep.2020.102770	Excluded	not relevant to our objective
879	The immunoepidemiology of human hookworm infection	2004	PARASITE IMMUNOLOGY	Quinnell, RJ and Bethony, J and Pritchard, DI		10.1111/j.0141-9838.2004.00727.x WE - Science Citation Index Expanded (SCI-EXPANDED)	Excluded	not relevant to our objective
880	Survival of Ascaris suum eggs in ammonia-treated wastewater sludges	1997	BIORESOURCE TECHNOLOGY	Ghiglietti, R and Genchi, C and DiMatteo, L and Calcaterra, E and Colombi, A		10.1016/S0960-8524(96)00147-2 WE - Science Citation Index Expanded (SCI-EXPANDED)	Excluded	not relevant to our objective
881	<i>Toxocara canis</i>:: genes expressed by the arrested infective larval stage of a parasitic nematode	2000	INTERNATIONAL JOURNAL FOR PARASITOLOGY	Maizels, RM and Tetteh, KKA and Loukas, A		10.1016/S0020-7519(00)00022-9 WE - Science Citation Index Expanded (SCI-EXPANDED)	Excluded	review
882	Diversity in the structures and ligand-binding sites of nematode fatty acid and retinol-binding proteins revealed by Na-FAR-1 from <i>Necator americanus</i>	2015	BIOCHEMICAL JOURNAL	Rey-Burusco, MF and IbÃ¡Ã±ez-Shimabukuro, M and Gabrielsen, M and Franchini, GR and Roe, AJ and Griffiths, K and Zhan, B and Cooper, A and Kennedy, MW and CÃ³rsico, B and Smith, BO		10.1042/BJ20150068 WE - Science Citation Index Expanded (SCI-EXPANDED)	Excluded	review
883	Molecular Identification of <i>Trichuris suis</i> Worms and Eggs in Pig Feces, Infected Intestines, and Farm Environments in Japan	2020	JARQ-JAPAN AGRICULTURAL RESEARCH QUARTERLY	Muramats, R and Sato, R and Onuma, N and Sasai, K and Shibahara, T and Matsubayashi, M			Excluded	not relevant to our objective
884	A novel lineage transcription factor based analysis reveals differences in T helper cell subpopulation development in infected and intrauterine growth restricted (IUGR) piglets	2014	DEVELOPMENTAL AND COMPARATIVE IMMUNOLOGY	Ebner, F and Rausch, S and Scharek-Tedin, L and Pieper, R and Burwinkel, M and Zentek, J and Hartmann, S		10.1016/j.dci.2014.05.005 WE - Science Citation Index Expanded (SCI-EXPANDED)	Excluded	not relevant to our objective
885	Neutralizing Antibodies to the Hookworm Hemoglobinase <i>Na</i>-APR-1: Implications for a Multivalent Vaccine against Hookworm Infection and Schistosomiasis	2010	JOURNAL OF INFECTIOUS DISEASES	Pearson, MS and Pickering, DA and Tribolet, L and Cooper, L and Mulvenna, J and Oliveira, LM and Bethony, JM and Hotez, PJ and Loukas, A		10.1086/651953 WE - Science Citation Index Expanded (SCI-EXPANDED)	Excluded	not relevant to our objective
886	Adapted Bailenger method improves the rate of <i>Ascaris suum</i> eggs recovery from liquid pig manure compost	2017	CIENCIA RURAL	de SÃ¡, MF and GonÃ§alves, RA and Marder, C and Baldissera, MD and de Oliveira, CB and Noll, JCG and Silva, F and Monteiro, SG		10.1590/0103-8478cr20160837 WE - Science Citation Index Expanded (SCI-EXPANDED)	Excluded	not relevant to our objective
887	Eosinophils mediate SIgA production triggered by TLR2 and TLR4 to control <i>Ascaris suum</i> infection in mice	2021	PLOS PATHOGENS	Nogueira, DS and de Oliveira, LM and Amorimid, CCO and Gazzinelli-Guimaraes, AC and Barbosa, FS and Oliveira, FMS and Kraemer, L and Mattos, M and Cardoso, MS and Resende, NM and Climaco, MD and Negrao-CorrÃªa, DA and Faria, AMC and Caliari, MV and Bueno, LL and Gaze, S and Russo, RC and Gazzinelli-Guimaraes, PH and Fujiwara, RT		10.1371/journal.ppat.1010067 WE - Science Citation Index Expanded (SCI-EXPANDED)	Excluded	not relevant to our objective
888	Canine gastrointestinal parasitic zoonoses in India	2005	TRENDS IN PARASITOLOGY	Traub, RJ and Robertson, ID and Irwin, PJ and Mencke, N and Thompson, RCAA		10.1016/j.pt.2004.10.011 WE - Science Citation Index Expanded (SCI-EXPANDED)	Excluded	review
889	Helminths in the dog and cat	2011	KLEINTIERPRAXIS	Epe, C			Excluded	review
890	Prevalence of parasites in feces of dogs of Gomez Palacio, Durango, Mexico	2021	ABANICO VETERINARIO	AguillÃ³n-GutiÃ©rrez, D and Meraz-RodrÃ­guez, Y and GarcÃ­a-De-La-PeÃ±a, C and Avila-RodrÃ­guez, V and RodrÃ­guez-Vivas, R and Moreno-ChÃ¡vez, M		10.21929/abavet2021.39 WE - Emerging Sources Citation Index (ESCI)	Excluded	no PCR
891	Saposin-like proteins from the intestine of the blood-feeding hookworm, <i>Ancylostoma caninum</i>	2007	PARASITOLOGY	Don, TA and Oksov, Y and Lustigman, S and Loukas, A		10.1017/S003118200600148X WE - Science Citation Index Expanded (SCI-EXPANDED)	Excluded	not relevant to our objective
892	Molecular genetic evidence for polyandry in Ascaris suum	2011	PARASITOLOGY RESEARCH	Zhou, CH and Yuan, K and Tang, XL and Hu, NY and Peng, WD		10.1007/s00436-010-2116-3 WE - Science Citation Index Expanded (SCI-EXPANDED)	Excluded	not relevant to our objective
893	A novel blood-feeding detoxification pathway in <i>Nippostrongylus brasiliensis</i> L3 reveals a potential checkpoint for arresting hookworm development	2018	PLOS PATHOGENS	Bouchery, T and Filbey, K and Shepherd, A and Chandler, J and Patel, D and Schmidt, A and Camberis, M and Peignier, A and Smith, AAT and Johnston, K and Painter, G and Pearson, M and Giacomin, P and Loukas, A and Bottazzi, ME and Hotez, P and LeGros, G		10.1371/journal.ppat.1006931 WE - Science Citation Index Expanded (SCI-EXPANDED)	Excluded	not relevant to our objective
894	Gastrointestinal parasites in feces of stray dogs in Tulancingo Hidalgo, Mexico	2023	REVISTA BIO CIENCIAS	Olave-Leyva, JI and Avila-Castillo, BR and MartÃ­nez-JuÃ¡rez, VM and Ocampo-LÃ³pez, J and Salinas-MartÃ­nez, JA and HernÃ¡ndez-GonzÃ¡lez, JC and OrdÃ³Ã±ez-FernÃ¡ndez, M and Figueroa-Castillo, JA			Excluded	no PCR
895	Toward the formation of a Companion Animal Parasite Council for the Tropics (CAPCT)	2015	PARASITES & VECTORS	Traub, RJ and Irwin, P and Dantas-Torres, F and Tort, GP and Labarthe, NV and Inpankaew, T and Gatne, M and Linh, BK and Schwan, V and Watanabe, M and Siebert, S and Mencke, N and Schaper, R		10.1186/s13071-015-0884-4 WE - Science Citation Index Expanded (SCI-EXPANDED)	Excluded	not relevant to our objective
896	Genetic diversity of primate strongylid nematodes: Do sympatric nonhuman primates and humans share their strongylid worms?	2019	MOLECULAR ECOLOGY	Pafco, B and Kreisinger, J and CÃ­zkovÃ¡, D and PsenkovÃ¡-ProfousovÃ¡, I and Shutt-Phillips, K and Todd, A and Fuh, T and PetrzelkovÃ¡, KJ and Modry, D		10.1111/mec.15257	Excluded	not relevant to our objective
897	Comparison of innate and Th1-type host immune responses in <i>Oesophagostomum dentatum</i> and <i>Trichuris suis</i> infections in pigs	2016	PARASITE IMMUNOLOGY	Andreasen, A and Skovgaard, K and Klaver, EJ and Van Die, I and Mejer, H and Thamsborg, SM and Kringel, H		10.1111/pim.12296 WE - Science Citation Index Expanded (SCI-EXPANDED)	Excluded	not relevant to our objective
898	Evaluation of real-time PCR assay for the detection of Ascaris <i>suum</i> contamination in meat and organ meats	2017	JOURNAL OF FOOD SAFETY	Nguyen, YTH and Wang, ZZ and Maruyama, H and Horii, Y and Nonaka, N and Yoshida, A		10.1111/jfs.12301 WE - Science Citation Index Expanded (SCI-EXPANDED)	Excluded	not relevant to our objective
899	Immunodulation and Helminths: Towards New Strategies for Treatment of Immune-Mediated Diseases?	2010	DETECTION OF BACTERIA, VIRUSES, PARASITES AND FUNGI: BIOTERRORISM PREVENTION	Bruschi, F and Chiumiento, L and Del Prete, G		10.1007/978-90-481-8544-3_15 WE - Conference Proceedings Citation Index - Science (CPCI-S)	Excluded	not relevant to our objective
900	<i>T</i><sub>m</sub>-Shift Detection of Dog-Derived <i>Ancylostoma ceylanicum</i> and <i>A</i>. <i>caninum </i>	2018	BIOMED RESEARCH INTERNATIONAL	Fu, YQ and Wang, MW and Yan, XX and Abdullahi, AY and Hang, JX and Zhang, P and Huang, Y and Liu, YQ and Sun, YX and Ran, RK and Li, GQ		10.1155/2018/7617094 WE - Science Citation Index Expanded (SCI-EXPANDED)	Excluded	samples from previous included study
901	The <i>dingo</i> non-long terminal repeat retrotransposons from the genome of the hookworm, <i>Ancylostoma caninum</i>	2006	EXPERIMENTAL PARASITOLOGY	Laha, T and Kewgrai, N and Loukas, A and Brindley, PJ		10.1016/j.exppara.2005.12.018 WE - Science Citation Index Expanded (SCI-EXPANDED)	Excluded	not relevant to our objective
902	Major prospects for exploring canine vector borne diseases and novel intervention methods using 'omic technologies	2011	PARASITES & VECTORS	Gasser, RB and Cantacessi, C and Campbell, BE and Hofmann, A and Otranto, D		10.1186/1756-3305-4-53 WE - Science Citation Index Expanded (SCI-EXPANDED)	Excluded	not relevant to our objective
903	Evidence for mitochondrial pseudogenes (numts) as a source of contamination in the phylogeny of human whipworms	2020	INFECTION GENETICS AND EVOLUTION	Hawash, MBF and Al-Jubury, A and Sengupta, ME and Hansen, TVA and Thamsborg, SM and Nejsum, P		10.1016/j.meegid.2020.104627 WE - Science Citation Index Expanded (SCI-EXPANDED)	Excluded	not relevant to our objective
904	Multiple anthelmintic drug resistant<i> Ancylostoma</i><i> caninum</i> in foxhounds	2023	INTERNATIONAL JOURNAL FOR PARASITOLOGY-DRUGS AND DRUG RESISTANCE	Balk, JD and Mitchell, ND and Hughes, J and Nauto, PS and Rossi, J and Ramirez-Barrios, R		10.1016/j.ijpddr.2023.07.001	Excluded	not relevant to our objective
905	SECRETION OF RNA-CONTAINING EXTRACELLULAR VESICLES BY THE PORCINE WHIPWORM, <i>TRICHURIS SUIS</i>	2015	JOURNAL OF PARASITOLOGY	Hansen, EP and Kringel, H and Williams, AR and Nejsum, P		10.1645/14-714.1 WE - Science Citation Index Expanded (SCI-EXPANDED)	Excluded	not relevant to our objective
906	Innate and cognate mechanisms of pulmonary eosinophilia in helminth infection	2002	EUROPEAN JOURNAL OF IMMUNOLOGY	Culley, FJ and Brown, A and Girod, N and Pritchard, DI and Williams, TJ		10.1002/1521-4141(200205)32:5<1376::AID-IMMU1376>3.0.CO;2-8 WE - Science Citation Index Expanded (SCI-EXPANDED)	Excluded	not relevant to our objective
907	A novel isothermal microcalorimetry tool to assess drug effects on <i>Ancylostoma ceylanicum</i> and <i>Necator americanus</i>	2016	APPLIED MICROBIOLOGY AND BIOTECHNOLOGY	Flores, D and Panic, G and Braissant, O and Keiser, J		10.1007/s00253-015-7081-4 WE - Science Citation Index Expanded (SCI-EXPANDED)	Excluded	experimental infection
908	Role for nitric oxide in hookworm-associated immune suppression	2008	INFECTION AND IMMUNITY	Dondji, B and Bungiro, RD and Harrison, LM and Vermeire, JJ and Bifulco, C and McMahon-Pratt, D and Cappello, M		10.1128/IAI.00094-08 WE - Science Citation Index Expanded (SCI-EXPANDED)	Excluded	not relevant to our objective
909	Prevalence and Related Risk Factors of Intestinal Parasitosis among Private School-Going Pupils of Dharan Submetropolitan City, Nepal	2021	JOURNAL OF PARASITOLOGY RESEARCH	Shrestha, BK and Tumbahangphe, M and Shakya, J and Rai, A and Dhakal, K and Dhungana, B and Shrestha, R and Limbu, J and Khadka, K and Ghimire, S and Chauhan, S and Chalise, L and Ghimire, A		10.1155/2021/6632469 WE - Emerging Sources Citation Index (ESCI)	Excluded	not relevant to our objective
910	Extracts of the Rat Tapeworm, <i>Hymenolepis diminuta</i>, Suppress Macrophage Activation <i>In Vitro</i> and Alleviate Chemically Induced Colitis in Mice	2010	INFECTION AND IMMUNITY	Johnston, MJG and Wang, A and Catarino, MED and Ball, L and Phan, VC and MacDonald, JA and Mckay, DM		10.1128/IAI.01349-08 WE - Science Citation Index Expanded (SCI-EXPANDED)	Excluded	not relevant to our objective
911	Intestinal allergy expels hookworms: seeing is believing	2006	TRENDS IN PARASITOLOGY	Croese, J and Speare, R		10.1016/j.pt.2006.09.010 WE - Science Citation Index Expanded (SCI-EXPANDED)	Excluded	not relevant to our objective
912	Multiple drug resistance in the canine hookworm <i>Ancylostoma caninum</i>: an emerging threat?	2019	PARASITES & VECTORS	Castro, PDJ and Howell, SB and Schaefer, JJ and Avramenko, RW and Gilleard, JS and Kaplan, RM		10.1186/s13071-019-3828-6 WE - Science Citation Index Expanded (SCI-EXPANDED)	Excluded	not relevant to our objective
913	Hookworm infections among migrant workers in Malaysia: Molecular identification of <i>Necator</i> <i>americanus</i> and <i>Ancylostoma duodenale</i>	2017	ACTA TROPICA	Sahimin, N and Lim, YAL and Douadi, B and Khalid, MKNM and Wilson, JJ and Behnke, JM and Zain, SNM		10.1016/j.actatropica.2017.06.011 WE - Science Citation Index Expanded (SCI-EXPANDED)	Excluded	not relevant to our objective
914	Hookworm virulence factors: making the most of the host	2012	MICROBES AND INFECTION	Periago, MV and Bethony, JM		10.1016/j.micinf.2012.09.002 WE - Science Citation Index Expanded (SCI-EXPANDED)	Excluded	not relevant to our objective
915	Biological activity of <i>Paecilomyces</i> genus against <i>Toxocara canis</i> eggs	2000	PARASITOLOGY RESEARCH	Basualdo, JA and Ciarmela, ML and Sarmiento, PL and Minvielle, MC		10.1007/PL00008513 WE - Science Citation Index Expanded (SCI-EXPANDED)	Excluded	not relevant to our objective
916	A furoxan-amodiaquine hybrid as a potential therapeutic for three parasitic diseases	2012	MEDCHEMCOMM	Mott, BT and Cheng, KCC and Guha, R and Kommer, VP and Williams, DL and Vermeire, JJ and Cappello, M and Maloney, DJ and Rai, G and Jadhav, A and Simeonov, A and Inglese, J and Posner, GH and Thomas, CJ		10.1039/c2md20238g WE - Science Citation Index Expanded (SCI-EXPANDED)	Excluded	not relevant to our objective
917	Nonhuman primate models of asthma	2005	JOURNAL OF EXPERIMENTAL MEDICINE	Coffman, RL and Hessel, EM		10.1084/jem.20050901 WE - Science Citation Index Expanded (SCI-EXPANDED)	Excluded	not relevant to our objective
918	Employment of anaerobic reactors in real scale and polishing ponds for removal of eggs <i>Ascaris suum</i> of swine effluent	2014	SEMINA-CIENCIAS AGRARIAS	Pinto, ACA and Rodrigues, LD and da Silva, IJ and Zerbine, AM and Rodrigues, LA		10.5433/1679-0359.2014v35n1p343 WE - Science Citation Index Expanded (SCI-EXPANDED)	Excluded	not relevant to our objective
919	Structural studies of a human malic enzyme	2000	PROTEIN AND PEPTIDE LETTERS	Yang, ZR and Tong, L			Excluded	not relevant to our objective
920	Risk factors for wheezing in a subtropical environment: Role of respiratory viruses and allergen sensitization	2004	JOURNAL OF ALLERGY AND CLINICAL IMMUNOLOGY	Camara, AA and Silva, JM and Ferriani, VPL and Tobias, KRC and Macedo, LS and Padovani, MA and Harsi, CM and Cardoso, MRA and Chapman, MD and Arruda, E and Platts-Mills, TAE and Arruda, LK		10.1016/j.jaci.2003.11.027 WE - Science Citation Index Expanded (SCI-EXPANDED)	Excluded	not relevant to our objective
921	Hookworm aspartic proteases - the biological role in its host-parasite interaction	2004	MEDYCYNA WETERYNARYJNA	Wisniewski, M and Zatorska, A and Wedrychowicz, H			Excluded	review
922	A CONTROLLED CHEMOTHERAPEUTIC INTERVENTION TRIAL ON THE RELATIONSHIP BETWEEN ASCARIS-LUMBRICOIDES INFECTION AND MALNUTRITION IN CHILDREN	1991	TRANSACTIONS OF THE ROYAL SOCIETY OF TROPICAL MEDICINE AND HYGIENE	THEINHLAING and THANETOE and THANSAW and MYATLAYKYIN and MYINTLWIN		10.1016/0035-9203(91)90242-Q WE - Science Citation Index Expanded (SCI-EXPANDED)	Excluded	not relevant to our objective
923	IL-4 and IL-10 are essential for immunosuppression induced by high molecular weight proteins from <i>Ascaris suum</i>	2004	CYTOKINE	Souza, VMO and Jacysyn, JF and Macedo, MS		10.1016/j.cyto.2004.07.004 WE - Science Citation Index Expanded (SCI-EXPANDED)	Excluded	not relevant to our objective
924	The Mitochondrial Genome of <i>Toxocara canis</i>	2008	PLOS NEGLECTED TROPICAL DISEASES	Jex, AR and Waeschenbach, A and Littlewood, DTJ and Hu, M and Gasser, RB		10.1371/journal.pntd.0000273 WE - Science Citation Index Expanded (SCI-EXPANDED)	Excluded	review
925	The Worm-Specific Immune Response in Multiple Sclerosis Patients Receiving Controlled <i>Trichuris suis</i> Ova Immunotherapy	2021	LIFE-BASEL	Yordanova, IA and Ebner, F and Schulz, AR and Steinfelder, S and Rosche, B and Bolze, A and Paul, F and Mei, HE and Hartmann, S		10.3390/life11020101 WE - Science Citation Index Expanded (SCI-EXPANDED)	Excluded	not relevant to our objective
926	Exploring transcriptional conservation between <i>Ancylostoma caninum</i> and <i>Haemonchus contortus</i> by oligonucleotide microarray and bioinformatic analyses	2009	MOLECULAR AND CELLULAR PROBES	Cantacessi, C and Loukas, A and Campbell, BE and Mulvenna, J and Ong, EK and Zhong, W and Sternberg, PW and Otranto, D and Gasser, RB		10.1016/j.mcp.2008.09.004 WE - Science Citation Index Expanded (SCI-EXPANDED)	Excluded	not relevant to our objective
927	Prevalence and risk factors of intestinal protozoan and helminth infections among pulmonary tuberculosis patients without HIV infection in a rural county in P. R. China	2015	ACTA TROPICA	Li, XX and Chen, JX and Wang, LX and Tian, LG and Zhang, YP and Dong, SP and Hu, XG and Liu, J and Wang, FF and Wang, Y and Yin, XM and He, LJ and Yan, QY and Zhang, HW and Xu, BL and Zhou, XN		10.1016/j.actatropica.2015.05.001 WE - Science Citation Index Expanded (SCI-EXPANDED)	Excluded	no PCR
928	Toxocariasis and the clinical spectrum	2020	TOXOCARA AND TOXOCARIASIS	Auer, H and Walochnik, J		10.1016/bs.apar.2020.01.005 WE - Book Citation Index â€“ Science (BKCI-S) WE - Science Citation Index Expanded (SCI-EXPANDED)	Excluded	not relevant to our objective
929	First report of the molecular detection of <i>Ancylostoma caninum</i> in Lahore, Pakistan: the threat from pets	2017	VETERINARNI MEDICINA	Rehman, A and Akhtar, R and Akbar, H and Riaz, F and Rashid, I and Shehzad, W and Islam, S and Bajwa, AA and Waqas, M		10.17221/14/2017-VETMED WE - Science Citation Index Expanded (SCI-EXPANDED)	Excluded	not relevant to our objective
930	Comparative immunology of human and animal models of hookworm infection	2006	PARASITE IMMUNOLOGY	Fujiwara, RT and Geiger, SM and Bethony, J and Mendez, S		10.1111/j.1365-3024.2006.00821.x WE - Science Citation Index Expanded (SCI-EXPANDED)	Excluded	not relevant to our objective
931	Mucosal tolerance of the hookworm <i>Ancylostoma caninum</i> in the gut of naturally infected wild dogs	2015	PARASITE IMMUNOLOGY	Constantinoiu, CC and Goullet, MS and Constantinoiu, EC and Scott, JL		10.1111/pim.12218 WE - Science Citation Index Expanded (SCI-EXPANDED)	Excluded	not relevant to our objective
932	Creeping Bugs and Winding Rash-Series of Cutaneous Larva Migrans Cases from Southern Suburban Chennai, Tamil Nadu, India	2023	JOURNAL OF CLINICAL AND DIAGNOSTIC RESEARCH	Shyamini, SS and Mannu, A and Ramasamy, S and Vasudevan, J		10.7860/JCDR/2023/60403.17695 WE - Emerging Sources Citation Index (ESCI)	Excluded	no PCR
933	Gut eosinophilia in food allergy and systemic and autoimmune diseases	2008	GASTROENTEROLOGY CLINICS OF NORTH AMERICA	Talley, NJ		10.1016/j.gtc.2008.02.008 WE - Science Citation Index Expanded (SCI-EXPANDED)	Excluded	not relevant to our objective
934	Advancing a multivalent 'Pan-anthelmintic' vaccine against soil-transmitted nematode infections	2014	EXPERT REVIEW OF VACCINES	Zhan, B and Beaumier, CM and Briggs, N and Jones, KM and Keegan, BP and Bottazzi, ME and Hotez, PJ		10.1586/14760584.2014.872035 WE - Science Citation Index Expanded (SCI-EXPANDED)	Excluded	not relevant to our objective
935	Enhancement of disease and pathology by synergy of <i>Trichuris suis</i> and <i>Campylobacter jejuni</i> in the colon of immunologically naive swine	2003	AMERICAN JOURNAL OF TROPICAL MEDICINE AND HYGIENE	Mansfield, LS and Gauthier, DT and Abner, SR and Jones, KM and Wilder, SR and Urban, JF			Excluded	not relevant to our objective
936	The effect of <i>Ascaris</i> trypsin inhibitor on mitotic index, chromosome aberrations and sister chromatid exchanges (SCE) frequencies in cultured human lymphocytes	2005	HELMINTHOLOGIA	Blaszkowska, J and Ferenc, T and Lopaczynska, D and StrÃ³zynski, H and Bratkowska, W			Excluded	not relevant to our objective
937	Global distribution of human hookworm species and differences in their morbidity effects: a systematic review	2022	LANCET MICROBE	Clements, ACA and Alene, KA		10.1016/S2666-5247(21)00181-6 WE - Science Citation Index Expanded (SCI-EXPANDED)	Excluded	review
938	Human helminth therapy to treat inflammatory disorders- where do we stand?	2015	BMC IMMUNOLOGY	Helmby, H		10.1186/s12865-015-0074-3 WE - Science Citation Index Expanded (SCI-EXPANDED)	Excluded	not relevant to our objective
939	Immunopathology and modulation induced by hookworms: From understanding to intervention	2021	PARASITE IMMUNOLOGY	Magalhaes, LMD and Passos, LSA and Fujiwara, RT and Bueno, LL		10.1111/pim.12798	Excluded	not relevant to our objective
940	<i>Ancylostoma ceylanicum</i>: The Neglected Zoonotic Parasite of Community Dogs in Thailand and Its Genetic Diversity among Asian Countries	2020	ANIMALS	Kladkempetch, D and Tangtrongsup, S and Tiwananthagorn, S		10.3390/ani10112154 WE - Science Citation Index Expanded (SCI-EXPANDED)	Excluded	not relevant to our objective
941	Neural architecture and locomotion	2004	ADVANCED NONLINEAR STUDIES	Turner, REL			Excluded	not relevant to our objective
942	Nematodes and human therapeutic trials for inflammatory disease	2017	PARASITE IMMUNOLOGY	Elliott, DE and Weinstock, JV		10.1111/pim.12407 WE - Science Citation Index Expanded (SCI-EXPANDED)	Excluded	not relevant to our objective
943	Immunolocalization of arginine kinase (AK) in <i>Toxocara canis</i>, <i>Toxocara vitulorum</i>, and <i>Ascaris lumbricoides</i>	2012	PARASITOLOGY RESEARCH	Kulathunga, DGRS and Wickramasinghe, S and Rajapakse, RPVJ and Yatawara, L and Jayaweera, WR and Agatsuma, T		10.1007/s00436-012-2884-z WE - Science Citation Index Expanded (SCI-EXPANDED)	Excluded	not relevant to our objective
944	Immunology of anaphylaxis: Lessons from murine models	2007	CURRENT ALLERGY AND ASTHMA REPORTS	Baeza, ML and Zubeldia, JM		10.1007/s11882-007-0030-2 WE - Science Citation Index Expanded (SCI-EXPANDED)	Excluded	not relevant to our objective
945	MOLECULAR PATHOBIOLOGY OF HOOKWORM INFECTION	1995	INFECTIOUS AGENTS AND DISEASE-REVIEWS ISSUES AND COMMENTARY	HOTEZ, PJ and HAWDON, JM and CAPPELLO, M and JONES, BF and PRITCHARD, DI			Excluded	not relevant to our objective
946	Behavioural strategies used by the hookworms <i>Necator americanus</i> and <i>Ancylostoma duodenale</i> to find, recognize and invade the human host	2005	PARASITOLOGY RESEARCH	Haas, W and Haberl, B and Syafruddin and Idris, I and Kallert, D and Kersten, S and Stiegeler, P		10.1007/s00436-004-1257-7 WE - Science Citation Index Expanded (SCI-EXPANDED)	Excluded	not relevant to our objective
947	Serum retinol concentrations in children are affected by food sources of Î²-carotene, fat intake, and anthelmintic drug treatment	1998	AMERICAN JOURNAL OF CLINICAL NUTRITION	Jalal, F and Nesheim, MC and Agus, Z and Sanjur, D and Habicht, JP		10.1093/ajcn/68.3.623 WE - Science Citation Index Expanded (SCI-EXPANDED)	Excluded	not relevant to our objective
948	<i>Ascaris suum</i> draft genome	2011	NATURE	Jex, AR and Liu, SP and Li, B and Young, ND and Hall, RS and Li, YR and Yang, LF and Zeng, N and Xu, X and Xiong, ZJ and Chen, FY and Wu, X and Zhang, GJ and Fang, XD and Kang, Y and Anderson, GA and Harris, TW and Campbell, BE and Vlaminck, J and Wang, T and Cantacessi, C and Schwarz, EM and Ranganathan, S and Geldhof, P and Nejsum, P and Sternberg, PW and Yang, HM and Wang, J and Wang, J and Ga…		10.1038/nature10553 WE - Science Citation Index Expanded (SCI-EXPANDED)	Excluded	not relevant to our objective
949	Isolation of mitochondria from <i>Plasmodium falciparum</i> showing dihydroorotate dependent respiration	2001	PARASITOLOGY INTERNATIONAL	Takashima, E and Takamiya, S and Takeo, S and Mi-ichi, F and Amino, H and Kita, K		10.1016/S1383-5769(01)00085-X WE - Science Citation Index Expanded (SCI-EXPANDED)	Excluded	not relevant to our objective
950	DETECTION OF CIRCULATING ANTIGENS IN HUMAN TRICHINOSIS	1992	TRANSACTIONS OF THE ROYAL SOCIETY OF TROPICAL MEDICINE AND HYGIENE	NISHIYAMA, T and ARAKI, T and MIZUNO, N and WADA, T and IDE, T and YAMAGUCHI, T		10.1016/0035-9203(92)90316-5 WE - Science Citation Index Expanded (SCI-EXPANDED)	Excluded	not relevant to our objective
951	The immunology of human hookworm infections	2010	PARASITE IMMUNOLOGY	McSorley, HJ and Loukas, A		10.1111/j.1365-3024.2010.01224.x WE - Science Citation Index Expanded (SCI-EXPANDED)	Excluded	not relevant to our objective
952	Human toxocariasis	2018	LANCET INFECTIOUS DISEASES	Ma, GX and Holland, CV and Wang, T and Hofmann, A and Fan, CK and Maizels, RM and Hotez, PJ and Gasser, RB		10.1016/S1473-3099(17)30331-6 WE - Science Citation Index Expanded (SCI-EXPANDED)	Excluded	review
953	Genetic Background Affects the Mucosal Secretory IgA Levels, Parasite Burden, Lung Inflammation, and Mouse Susceptibility to <i>Ascaris suum</i> Infection	2022	INFECTION AND IMMUNITY	Oliveira, LM and Nogueira, DS and Geraldi, RM and Barbosa, FS and Amorim, CCO and Gazzinelli-Guimaraes, AC and Resende, NM and Pinheiro-Rosa, N and Kraemer, LR and Mattos, MS and Bueno, LL and Faria, AMC and Russo, RC and Gaze, S and Fujiwara, RT		10.1128/iai.00595-21 WE - Science Citation Index Expanded (SCI-EXPANDED)	Excluded	not relevant to our objective
954	Direct evidence for two distinct forms of the flavoprotein subunit of human mitochondrial complex II (succinate-ubiquinone reductase)	2003	JOURNAL OF BIOCHEMISTRY	Tomitsuka, E and Hirawake, H and Goto, Y and Taniwaki, M and Harada, S and Kita, K		10.1093/jb/mvg144 WE - Science Citation Index Expanded (SCI-EXPANDED)	Excluded	not relevant to our objective
955	Pharmacology of <i>N</i>-, <i>L</i>-, and <i>B</i>-subtypes of nematode nAChR resolved at the single-channel level in <i>Ascaris suum</i>	2006	FASEB JOURNAL	Qian, H and Martin, RJ and Robertson, AP		10.1096/fj.06-6264fje WE - Science Citation Index Expanded (SCI-EXPANDED)	Excluded	not relevant to our objective
956	Trilateral Relationship: <i>Ascaris</i>, Microbiota, and Host Cells	2021	TRENDS IN PARASITOLOGY	Midha, A and Ebner, F and Schlosser-Brandenburg, J and Rausch, S and Hartmann, S		10.1016/j.pt.2020.09.002	Excluded	not relevant to our objective
957	Emerging helminth zoonoses	2000	INTERNATIONAL JOURNAL FOR PARASITOLOGY	McCarthy, J and Moore, TA		10.1016/S0020-7519(00)00122-3 WE - Science Citation Index Expanded (SCI-EXPANDED)	Excluded	review
958	Morphobiological analysis of <i>Trichuris vulpis</i> (Nematoda, Trichuridae), obtained from domestic dogs	2019	REGULATORY MECHANISMS IN BIOSYSTEMS	Yevstafieva, VA and Kravchenko, SO and Gutyj, BV and Melnychuk, VV and Kovalenko, PN and Volovyk, LB		10.15421/021924 WE - Emerging Sources Citation Index (ESCI)	Excluded	not relevant to our objective
959	Pathogen and indicator inactivation in source-separated human urine heated by the sun	2013	JOURNAL OF WATER SANITATION AND HYGIENE FOR DEVELOPMENT	Nordin, A and Niwagaba, C and JÃ¶nsson, H and VinnerÃ¥s, B		10.2166/washdev.2013.174 WE - Science Citation Index Expanded (SCI-EXPANDED)	Excluded	not relevant to our objective
960	Clinical trials of helminth therapy in autoimmune diseases: rationale and findings	2015	PARASITE IMMUNOLOGY	Fleming, JO and Weinstock, JV		10.1111/pim.12175 WE - Science Citation Index Expanded (SCI-EXPANDED)	Excluded	not relevant to our objective
961	IMMEDIATE ALLERGIC AND NONALLERGIC REACTIVITY OF THE AIRWAYS IN ASCARIS SKIN-SENSITIVE SHEEP	1993	RESPIRATION	MAREK, W and BAUR, X and ULMER, WT			Excluded	not relevant to our objective
962	Genes and genomes of <i>Necator americanus</i> and related hookworms	2000	INTERNATIONAL JOURNAL FOR PARASITOLOGY	Blaxter, M		10.1016/S0020-7519(99)00198-8 WE - Science Citation Index Expanded (SCI-EXPANDED)	Excluded	not relevant to our objective
963	COPRO-PARASITOLOGICAL SURVEY OF DOGS IN SOUTHERN VICTORIA	1993	AUSTRALIAN VETERINARY PRACTITIONER	JOHNSTON, J and GASSER, RB			Excluded	not relevant to our objective
964	The prevalence and abundance of helminth parasites in stray dogs from the city of Queretaro in central Mexico	2011	JOURNAL OF HELMINTHOLOGY	CantÃ³, GJ and GarcÃ­a, MP and GarcÃ­a, A and Guerrero, MJ and Mosqueda, J		10.1017/S0022149X10000544 WE - Science Citation Index Expanded (SCI-EXPANDED)	Excluded	no PCR
965	Orthologs of macrophage migration inhibitory factor from parasitic nematodes	2008	TRENDS IN PARASITOLOGY	Vermeire, JJ and Cho, Y and Lolis, E and Bucala, R and Cappello, M		10.1016/j.pt.2008.04.007 WE - Science Citation Index Expanded (SCI-EXPANDED)	Excluded	not relevant to our objective
966	Recombinant <i>Ov</i>-ASP-1, a Th1-Biased Protein Adjuvant Derived from the Helminth <i>Onchocerca</i> <i>volvulus</i>, Can Directly Bind and Activate Antigen-Presenting Cells	2009	JOURNAL OF IMMUNOLOGY	He, YX and Barker, SJ and MacDonald, AJ and Yu, Y and Cao, L and Li, JJ and Parhar, R and Heck, S and Hartmann, S and Golenbock, DT and Jiang, SB and Loibri, NA and Semper, AE and Rosenberg, WM and Lustigman, S		10.4049/jimmunol.0800531 WE - Science Citation Index Expanded (SCI-EXPANDED)	Excluded	not relevant to our objective
967	Molecular characterization of the first internal transcribed spacer of ribosomal DNA of the most common species of eyeworms (Thelazioidea: <i>Thelazia</i>)	2004	JOURNAL OF PARASITOLOGY	Otranto, D and Traversa, D		10.1645/GE-115R1 WE - Science Citation Index Expanded (SCI-EXPANDED)	Excluded	not species of interest
968	A bioactive phlebovirus-like envelope protein in a hookworm endogenous virus	2022	SCIENCE ADVANCES	Merchant, M and Mata, CP and Liu, YC and Zhai, H and Protasio, AV and Modis, Y		10.1126/sciadv.abj6894 WE - Science Citation Index Expanded (SCI-EXPANDED)	Excluded	not relevant to our objective
969	(Self-) infections with parasites: re-interpretations for the present	2014	TRENDS IN PARASITOLOGY	Lukes, J and Kuchta, R and Scholz, T and PomajbÃ­kovÃ¡, K		10.1016/j.pt.2014.06.005 WE - Science Citation Index Expanded (SCI-EXPANDED)	Excluded	not relevant to our objective
970	Developmental strategies of novel anticoagulants	2006	TRANSFUSION MEDICINE AND HEMOTHERAPY	PÃ¶tzsch, B and MÃ¼ller, J and Rox, JM		10.1159/000091115 WE - Science Citation Index Expanded (SCI-EXPANDED) WE - Conference Proceedings Citation Index - Science (CPCI-S)	Excluded	not relevant to our objective
971	APPARENT FEEDING-BEHAVIOR OF ENSHEATHED 3RD-STAGE INFECTIVE LARVAE OF HUMAN HOOKWORMS	1994	INTERNATIONAL JOURNAL FOR PARASITOLOGY	KUMAR, S and PRITCHARD, DI		10.1016/0020-7519(94)90067-1 WE - Science Citation Index Expanded (SCI-EXPANDED)	Excluded	not relevant to our objective
972	Benzimidazole resistance in helminths: From problem to diagnosis	2016	ACTA TROPICA	Fernando, L and Furtado, V and Bello, ACPD and Rabelo, EML		10.1016/j.actatropica.2016.06.021 WE - Science Citation Index Expanded (SCI-EXPANDED)	Excluded	not relevant to our objective
973	Relationships between vitamin A, iron status and helminthiasis in Bangladeshi school children	2000	PUBLIC HEALTH NUTRITION	Persson, V and Ahmed, F and Gebre-Medhin, M and Greiner, T		10.1017/S1368980000000100 WE - Science Citation Index Expanded (SCI-EXPANDED)	Excluded	not relevant to our objective
974	The human-microbiome superorganism and its modulation to restore health	2019	INTERNATIONAL JOURNAL OF FOOD SCIENCES AND NUTRITION	Salvucci, E		10.1080/09637486.2019.1580682 WE - Science Citation Index Expanded (SCI-EXPANDED)	Excluded	not relevant to our objective
975	Metabarcoding analysis of strongylid nematode diversity in two sympatric primate species	2018	SCIENTIFIC REPORTS	Pafco, B and CÃ­zkovÃ¡, D and Kreisinger, J and Hasegawa, H and Vallo, P and Shutt, K and Todd, A and PetrzelkovÃ¡, KJ and Modry, D		10.1038/s41598-018-24126-3 WE - Science Citation Index Expanded (SCI-EXPANDED)	Excluded	not relevant to our objective
976	Evolving knowledge and therapy of inflammatory bowel disease	2006	NATURE REVIEWS DRUG DISCOVERY	Korzenik, JR and Podolsky, DK		10.1038/nrd1986 WE - Science Citation Index Expanded (SCI-EXPANDED)	Excluded	not relevant to our objective
977	The diversity and impact of hookworm infections in wildlife	2017	INTERNATIONAL JOURNAL FOR PARASITOLOGY-PARASITES AND WILDLIFE	Seguel, M and Gottdenker, N		10.1016/j.ijppaw.2017.03.007 WE - Science Citation Index Expanded (SCI-EXPANDED)	Excluded	not relevant to our objective
978	<i>Trichuris suis</i> therapy in Crohn's disease	2005	GUT	Summers, RW and Elliott, DE and Urban, JF and Thompson, R and Weinstock, JV		10.1136/gut.2004.041749 WE - Science Citation Index Expanded (SCI-EXPANDED)	Excluded	not relevant to our objective
979	STIMULATION OF LEUKOCYTE LYSOPHOSPHOLIPASE ACTIVITY BY NONINFECTIOUS AGENTS	1991	PROCEEDINGS OF THE SOCIETY FOR EXPERIMENTAL BIOLOGY AND MEDICINE	HALL, PA and LAUBACH, HE			Excluded	not relevant to our objective
980	Type II Fp of human mitochondrial respiratory complex II and its role in adaptation to hypoxia and nutrition-deprived conditions	2013	MITOCHONDRION	Sakai, C and Tomitsuka, E and Miyagishi, M and Harada, S and Kita, K		10.1016/j.mito.2013.08.009 WE - Science Citation Index Expanded (SCI-EXPANDED)	Excluded	not relevant to our objective
981	Impact of population structure on genetic diversity of a potential vaccine target in the canine hookworm (<i>Ancylostoma caninum</i>)	2007	JOURNAL OF PARASITOLOGY	Moser, JM and Carbone, I and Arasu, P and Gibson, G		10.1645/GE-1096R.1 WE - Science Citation Index Expanded (SCI-EXPANDED)	Excluded	not relevant to our objective
982	The therapeutic helminth?	2009	TRENDS IN PARASITOLOGY	Mckay, DM		10.1016/j.pt.2008.11.008 WE - Science Citation Index Expanded (SCI-EXPANDED)	Excluded	not relevant to our objective
983	Analysis of the <i>Trichuris suis</i> excretory/secretory proteins as a function of life cycle stage and their immunomodulatory properties	2018	SCIENTIFIC REPORTS	Leroux, LP and Nasr, M and Valanparambil, R and Tam, M and Rosa, BA and Siciliani, E and Hill, DE and Zarlenga, DS and Jaramillo, M and Weinstock, JV and Geary, TG and Stevenson, MM and Urban, JF and Mitreva, M and Jardim, A		10.1038/s41598-018-34174-4 WE - Science Citation Index Expanded (SCI-EXPANDED)	Excluded	not relevant to our objective
984	Fate of Parasites and Viruses in Calcium Hydroxide-Treated Urine in Relation to Temperature and Moisture Content	2022	FRONTIERS IN ENVIRONMENTAL SCIENCE	Senecal, J and Nordin, AC and Decrey, L and Kohn, T and Vinneras, B		10.3389/fenvs.2022.882284 WE - Science Citation Index Expanded (SCI-EXPANDED)	Excluded	not relevant to our objective
985	Parasitic Infections and Intestinal Microbiota: A Review	2022	BIOLOGY BULLETIN	Izvekova, GI		10.1134/S1062359022040070 WE - Science Citation Index Expanded (SCI-EXPANDED)	Excluded	review
986	Exploring the neurotransmitter labyrinth in nematodes	1999	TRENDS IN NEUROSCIENCES	Brownlee, DJA and Fairweather, I		10.1016/S0166-2236(98)01281-8 WE - Science Citation Index Expanded (SCI-EXPANDED)	Excluded	not relevant to our objective
987	Helminths in the lungs	2014	PARASITE IMMUNOLOGY	Craig, JM and Scott, AL		10.1111/pim.12102 WE - Science Citation Index Expanded (SCI-EXPANDED)	Excluded	review
988	Innate antimicrobial immunity in inflammatory bowel diseases	2010	EXPERT REVIEW OF CLINICAL IMMUNOLOGY	Beisner, J and Stange, EF and Wehkamp, J		10.1586/ECI.10.56 WE - Science Citation Index Expanded (SCI-EXPANDED)	Excluded	not relevant to our objective
989	The probability of cysticercus bovis detection in livestock from exposure to recycled water in non-endemic countries	2021	MICROBIAL RISK ANALYSIS	Stevens, D and Surapaneni, A and Deere, D and O'Connor, N and Crosbie, N and Keegan, A and Stackpole, L and Robards, M		10.1016/j.mran.2021.100164	Excluded	not relevant to our objective
990	Wild carnivores as source of zoonotic helminths in north-eastern Italy	2008	HELMINTHOLOGIA	Di Cerbo, AR and Manfredi, MT and Bregoli, M and Milone, NF and Cova, M		10.2478/s11687-008-0002-7 WE - Science Citation Index Expanded (SCI-EXPANDED)	Excluded	not domestic animal
991	Development of a model of hookworm infection exhibiting salient characteristics of human infection	2008	AMERICAN JOURNAL OF TROPICAL MEDICINE AND HYGIENE	Griffiths, GD and Brown, AP and Hooi, DSW and Pearce, PC and Hornby, RJ and Scott, L and Pritchard, DI		10.4269/ajtmh.2008.78.936 WE - Science Citation Index Expanded (SCI-EXPANDED)	Excluded	not relevant to our objective
992	DNA barcoding relates <i>Trichuris</i> species from a human and a man's best friend to non-human primate sources	2018	TROPICAL BIOMEDICINE	Brandon-Mong, GJ and Ketzis, JK and Choy, JS and Boonroumkaew, P and Tooba, M and Sawangjaroen, N and Yasiri, A and Janwan, P and Tan, TC and Nissapatorn, V			Excluded	not domestic animal
993	Survival of <i>Ascaris suum</i> and <i>Ascaridia galli</i> eggs in liquid manure at different ammonia concentrations and temperatures	2014	VETERINARY PARASITOLOGY	Katakam, KK and Mejer, H and Dalsgaard, A and Kyvsgaard, NC and Thamsborg, SM		10.1016/j.vetpar.2014.05.017 WE - Science Citation Index Expanded (SCI-EXPANDED)	Excluded	not relevant to our objective
994	Intestinal helminths of red foxes (<i>Vulpes vulpes</i>) in north-west Italy	2016	HELMINTHOLOGIA	Magi, M and Guardone, L and Mignone, W and Prati, MC and Macchioni, F		10.1515/helmin-2015-0073 WE - Science Citation Index Expanded (SCI-EXPANDED)	Excluded	not domestic animal
995	Human case of visceral larva migrans syndrome: pulmonary and hepatic involvement	2016	HELMINTHOLOGIA	Almatary, AM and Bakir, HY		10.1515/helmin-2016-0033 WE - Science Citation Index Expanded (SCI-EXPANDED)	Excluded	no PCR
996	Correlation between egg-shedding and uterus development in <i>Fasciola hepatica</i> human and animal isolates: applied implications	2011	VETERINARY PARASITOLOGY	Valero, MA and Panova, M and PÃ©rez-Crespo, I and Khoubbane, M and Mas-Coma, S		10.1016/j.vetpar.2011.07.003 WE - Science Citation Index Expanded (SCI-EXPANDED)	Excluded	not relevant to our objective
997	Prevalence of Porcine Enteric Parasites in a Rural Community from Paraguana Peninsula, Falcon State, Venezuela	2013	REVISTA CIENTIFICA-FACULTAD DE CIENCIAS VETERINARIAS	Perfetti, DJC and Quintero, MEA and Low, JLT and Moreno, PM			Excluded	no PCR
998	Co-Sensitization to Silkworm Moth (<i>Bombyx mori</i>) and 9 Inhalant Allergens among Allergic Patients in Guangzhou, Southern China	2014	PLOS ONE	Sun, BQ and Zheng, PY and Wei, NL and Huang, HM and Zeng, GQ		10.1371/journal.pone.0094776 WE - Science Citation Index Expanded (SCI-EXPANDED)	Excluded	not relevant to our objective
999	Helminths of zoonotic importance in slaughtered food animals in Nigeria: a systematic review and meta-analysis	2019	JOURNAL OF HELMINTHOLOGY	Karshima, SN		10.1017/S0022149X18000196 WE - Science Citation Index Expanded (SCI-EXPANDED)	Excluded	review
1000	<i>Necator americanus</i> (human hookworm) aspartyl proteinases and digestion of skin macromolecules during skin penetration	1999	AMERICAN JOURNAL OF TROPICAL MEDICINE AND HYGIENE	Brown, A and Girod, N and Billett, EE and Pritchard, DI		10.4269/ajtmh.1999.60.840 WE - Science Citation Index Expanded (SCI-EXPANDED)	Excluded	not relevant to our objective
1001	Potential of Rapid Anaerobic Fermentation on Animal Slurry for Biogas Production and Storage of Biogas Slurry	2021	POLISH JOURNAL OF ENVIRONMENTAL STUDIES	Liang, JW and Sun, JC and Mahmood, A and Basir, A and Ashraf, I and Yang, SJ		10.15244/pjoes/120155 WE - Science Citation Index Expanded (SCI-EXPANDED)	Excluded	not relevant to our objective
1002	Levamisole receptors: a second awakening	2012	TRENDS IN PARASITOLOGY	Martin, RJ and Robertson, AP and Buxton, SK and Beech, RN and Charvet, CL and Neveu, C		10.1016/j.pt.2012.04.003 WE - Science Citation Index Expanded (SCI-EXPANDED)	Excluded	not relevant to our objective
1003	DIFFERENTIATION OF BAYLISASCARIS SPECIES, TOXOCARA-CANIS, AND TOXASCARIS-LEONINA INFECTIONS IN DOGS	1995	COMPENDIUM ON CONTINUING EDUCATION FOR THE PRACTICING VETERINARIAN	AVERBECK, GA and VANEK, JA and STROMBERG, BE and LAURSEN, JR			Excluded	not relevant to our objective
1004	Worms as therapeutic agents for allergy and asthma: Understanding why benefits in animal studies have not translated into clinical success	2015	JOURNAL OF ALLERGY AND CLINICAL IMMUNOLOGY	Evans, H and Mitre, E		10.1016/j.jaci.2014.07.007 WE - Science Citation Index Expanded (SCI-EXPANDED)	Excluded	not relevant to our objective
1005	The Nuclear Receptor DAF-12 Regulates Nutrient Metabolism and Reproductive Growth in Nematodes	2015	PLOS GENETICS	Wang, Z and Stoltzfus, J and You, YJ and Ranjit, N and Tang, H and Xie, Y and Lok, JB and Mangelsdorf, DJ and Kliewer, SA		10.1371/journal.pgen.1005027 WE - Science Citation Index Expanded (SCI-EXPANDED)	Excluded	not relevant to our objective
1006	Immunomodulatory molecules of <i>Fasciola hepatica</i>: Candidates for both vaccine and immunotherapeutic development	2013	VETERINARY PARASITOLOGY	Dalton, JP and Robinson, MW and Mulcahy, G and O'Neill, SM and Donnelly, S		10.1016/j.vetpar.2013.04.008 WE - Science Citation Index Expanded (SCI-EXPANDED)	Excluded	not relevant to our objective
1007	Evaluation of an information campaign about Toxocara infections in animals and humans	1996	TIJDSCHRIFT VOOR DIERGENEESKUNDE	Overgaauw, PAM and Boersema, JH			Excluded	not relevant to our objective
1008	Hookworms in Emergency Department: The "Vampire" Within	2018	JOURNAL OF ACUTE MEDICINE	Doulberis, M and Papaefthymiou, A and Kountouras, J and Polyzos, SA and Srivastava, DS and Perrig, M and Katsinelos, P and Ã–zgÃ¼ler, O and Kotronis, G and Gialamprinou, D and Papamichos, S and Ingold, J and Xanthis, A and Exadaktylos, AK		10.6705/j.jacme.201812_8(4).0001 WE - Emerging Sources Citation Index (ESCI)	Excluded	not relevant to our objective
1009	Helminths and our immune system: Friend or foe?	2009	PARASITOLOGY INTERNATIONAL	Helmby, H		10.1016/j.parint.2009.02.001 WE - Science Citation Index Expanded (SCI-EXPANDED)	Excluded	not relevant to our objective
1010	Suppression of inflammation by helminths: a role for the gut microbiota?	2015	PHILOSOPHICAL TRANSACTIONS OF THE ROYAL SOCIETY B-BIOLOGICAL SCIENCES	Giacomin, P and Croese, J and Krause, L and Loukas, A and Cantacessi, C		10.1098/rstb.2014.0296 WE - Science Citation Index Expanded (SCI-EXPANDED)	Excluded	not relevant to our objective
1011	Roadmap to developing a recombinant coronavirus S protein receptor-binding domain vaccine for severe acute respiratory syndrome	2012	EXPERT REVIEW OF VACCINES	Jiang, SB and Bottazzi, ME and Du, LY and Lustigman, S and Tseng, CTK and Curti, E and Jones, K and Zhan, B and Hotez, PJ		10.1586/ERV.12.126 WE - Science Citation Index Expanded (SCI-EXPANDED)	Excluded	not relevant to our objective
1012	More bark than bite: Comparative studies are needed to determine the importance of canine zoonoses in Aboriginal communities. A critical review of published research	2017	ZOONOSES AND PUBLIC HEALTH	Smout, F and Schrieber, L and Speare, R and Skerratt, LF		10.1111/zph.12354 WE - Science Citation Index Expanded (SCI-EXPANDED)	Excluded	review
1013	Determination of intestinal parasites in owned dogs from the city of Talca, Chile, and its association to epidemiological variables	2023	REVISTA DE INVESTIGACIONES VETERINARIAS DEL PERU	MuÃ±oz-Caro, T and SÃ¡ez, D and Aravena, C		10.15381/rivep.v34i2.23590 WE - Emerging Sources Citation Index (ESCI)	Excluded	no PCR
1014	A method to evaluate relative ovicidal effects of soil microfungi on thick-shelled eggs of animal-parasitic nematodes	2015	BIOCONTROL SCIENCE AND TECHNOLOGY	Thapa, S and Meyling, NV and Katakam, KK and Thamsborg, SM and Mejer, H		10.1080/09583157.2015.1016396 WE - Science Citation Index Expanded (SCI-EXPANDED)	Excluded	not relevant to our objective
1015	TRICHURIS AND OTHER TRICHINELLOID NEMATODES OF DOGS AND CATS IN THE UNITED-STATES	1991	COMPENDIUM ON CONTINUING EDUCATION FOR THE PRACTICING VETERINARIAN	CAMPBELL, BG			Excluded	not relevant to our objective
1016	Immunomodulation by helminth parasites: Defining mechanisms and mediators	2013	INTERNATIONAL JOURNAL FOR PARASITOLOGY	McSorley, HJ and Hewitson, JP and Maizels, RM		10.1016/j.ijpara.2012.11.011 WE - Science Citation Index Expanded (SCI-EXPANDED)	Excluded	not relevant to our objective
1017	Proliferative Response of Hamster CD4+T Cells after Different Mitogenic Stimulation	2010	SCANDINAVIAN JOURNAL OF LABORATORY ANIMAL SCIENCE	Fonseca-Coronado, S and Del Valle-Espinosa, E and Pedraza-SÃ¡nchez, S and Flisser, A			Excluded	not relevant to our objective
1018	Humans and Great Apes Cohabiting the Forest Ecosystem in Central African Republic Harbour the Same Hookworms	2014	PLOS NEGLECTED TROPICAL DISEASES	Hasegawa, H and Modry, D and Kitagawa, M and Shutt, KA and Todd, A and KalousovÃ¡, B and ProfousovÃ¡, I and PetrzelkovÃ¡, KJ		10.1371/journal.pntd.0002715 WE - Science Citation Index Expanded (SCI-EXPANDED)	Excluded	not domestic animal
1019	An etiological role for aeroallergens and eosinophils in experimental esophagitis	2001	JOURNAL OF CLINICAL INVESTIGATION	Mishra, A and Hogan, SP and Brandt, EB and Rothenberg, ME		10.1172/JCI10224 WE - Science Citation Index Expanded (SCI-EXPANDED)	Excluded	not relevant to our objective
1020	Worms and bugs of the gut: the search for diagnostic signatures using barcoding, and metagenomics-metabolomics	2022	PARASITES & VECTORS	Papaiakovou, M and Littlewood, DTJ and Doyle, SR and Gasser, RB and Cantacessi, C		10.1186/s13071-022-05225-7 WE - Science Citation Index Expanded (SCI-EXPANDED)	Excluded	not relevant to our objective
1021	Immunity to the model intestinal helminth parasite <i>Heligmosomoides polygyrus</i>	2012	SEMINARS IN IMMUNOPATHOLOGY	Reynolds, LA and Filbey, KJ and Maizels, RM		10.1007/s00281-012-0347-3 WE - Science Citation Index Expanded (SCI-EXPANDED)	Excluded	not species of interest
1022	Insights into the Membrane Interactions of the Saposin-Like Proteins <i>Na</i>-SLP-1 and <i>Ac</i>-SLP-1 from Human and Dog Hookworm	2011	PLOS ONE	Willis, C and Wang, CK and Osman, A and Simon, A and Pickering, D and Mulvenna, J and Riboldi-Tunicliffe, A and Jones, MK and Loukas, A and Hofmann, A		10.1371/journal.pone.0025369 WE - Science Citation Index Expanded (SCI-EXPANDED)	Excluded	not relevant to our objective
1023	Canine parasitic zoonoses in India: status and issues	2017	REVUE SCIENTIFIQUE ET TECHNIQUE-OFFICE INTERNATIONAL DES EPIZOOTIES	Sharma, R and Singh, BB and Gill, JPS and Jenkins, E and Singh, B		10.20506/rst.36.3.2717 WE - Science Citation Index Expanded (SCI-EXPANDED)	Excluded	review
1024	Prenatal toxicity of <i>Ascaris</i> pepsin inhibitor in mice	2008	REPRODUCTIVE TOXICOLOGY	Blaszkowska, J		10.1016/j.reprotox.2007.11.005 WE - Science Citation Index Expanded (SCI-EXPANDED)	Excluded	not relevant to our objective
1025	Interactions between parasites and microbial communities in the human gut	2012	FRONTIERS IN CELLULAR AND INFECTION MICROBIOLOGY	Berrilli, F and Di Cave, D and Cavallero, S and D'Amelio, S		10.3389/fcimb.2012.00141 WE - Science Citation Index Expanded (SCI-EXPANDED)	Excluded	not relevant to our objective
1026	COVID-19 morbidity in lower versus higher income populations underscores the need to restore lost biodiversity of eukaryotic symbionts	2023	ISCIENCE	Parker, W and Patel, E and Jirku-PomajbÃ­kovÃ¡, K and Laman, JD		10.1016/j.isci.2023.106167 WE - Science Citation Index Expanded (SCI-EXPANDED)	Excluded	not relevant to our objective
1027	Helminth Genomics: The Implications for Human Health	2009	PLOS NEGLECTED TROPICAL DISEASES	Brindley, PJ and Mitreva, M and Ghedin, E and Lustigman, S		10.1371/journal.pntd.0000538 WE - Science Citation Index Expanded (SCI-EXPANDED)	Excluded	review
1028	Derquantel and abamectin: Effects and interactions on isolated tissues of <i>Ascaris suum</i>	2013	MOLECULAR AND BIOCHEMICAL PARASITOLOGY	Puttachary, S and Trailovic, SM and Robertson, AP and Thompson, DP and Woods, DJ and Martin, RJ		10.1016/j.molbiopara.2013.02.004 WE - Science Citation Index Expanded (SCI-EXPANDED)	Excluded	not relevant to our objective
1029	Parasitological and bacteriological risks to animal and human health arising from waste-water treatment plants	2005	HELMINTHOLOGIA	SasÃ¡kovÃ¡, N and Juris, P and PapajovÃ¡, I and VargovÃ¡, M and OndrasovicovÃ¡, O and Ondrasovic, M and KaskovÃ¡, A and SzabovÃ¡, E			Excluded	not relevant to our objective
1030	Population genetics of the bovine/cattle lungworm (<i>Dictyocaulus viviparus</i>) based on mtDNA and AFLP marker techniques	2006	PARASITOLOGY	HÃ¶glund, J and Morrison, DA and Mattsson, JG and EngstrÃ¶m, A		10.1017/S0031182006009991 WE - Science Citation Index Expanded (SCI-EXPANDED)	Excluded	not relevant to our objective
1031	Pyrophosphatase of the roundworm <i>Ascaris suum</i> plays an essential role in the worm's molting and development	2005	INFECTION AND IMMUNITY	Islam, MK and Miyoshi, T and Yamada, M and Tsuji, N		10.1128/IAI.73.4.1995-2004.2005 WE - Science Citation Index Expanded (SCI-EXPANDED)	Excluded	not relevant to our objective
1032	The epidemiology and control of <i>Toxocara</i> <i>canis</i> in puppies	2022	PARASITE EPIDEMIOLOGY AND CONTROL	Schwartz, R and Bidaisee, S and Fields, PJ and Macpherson, MLA and Macpherson, CNL		10.1016/j.parepi.2021.e00232	Excluded	not species of interest
1033	Intestinal Macrophages in Resolving Inflammation	2019	JOURNAL OF IMMUNOLOGY	Hine, AM and Loke, P		10.4049/jimmunol.1900345 WE - Science Citation Index Expanded (SCI-EXPANDED)	Excluded	not relevant to our objective
1034	The pattern of ancient parasite egg contamination in the private residence, alley, ditch and streambed soils of Old Seoul City, the Capital of Joseon Dynasty	2013	INTERNATIONAL JOURNAL OF PALEOPATHOLOGY	Shin, DH and Oh, CS and Shin, YM and Cho, CW and Ki, HC and Seo, M		10.1016/j.ijpp.2013.04.002 WE - Science Citation Index Expanded (SCI-EXPANDED) WE - Arts &amp; Humanities Citation Index (A&amp;HCI)	Excluded	not relevant to our objective
1035	Nutritional status, characteristics of housing and breeding of backyard animals as factors associated with enteric parasites in children	2020	REVISTA DE INVESTIGACIONES VETERINARIAS DEL PERU	Ramos, DHS and PomÃ©, AAV		10.15381/rivep.v31i3.17297 WE - Emerging Sources Citation Index (ESCI)	Excluded	no PCR
1036	Analysis of the transcriptome of adult <i>Dictyocaulus filaria</i> and comparison with <i>Dictyocaulus viviparus</i>, with a focus on molecules involved in host-parasite interactions	2014	INTERNATIONAL JOURNAL FOR PARASITOLOGY	Mangiola, S and Young, ND and Sternberg, PW and Strube, C and Korhonen, PK and Mitreva, M and Scheerlinck, JP and Hofmann, A and Jex, AR and Gasser, RB		10.1016/j.ijpara.2013.12.003 WE - Science Citation Index Expanded (SCI-EXPANDED)	Excluded	not relevant to our objective
1037	Geohelminths: public health significance	2014	JOURNAL OF INFECTION IN DEVELOPING COUNTRIES	Ojha, SC and Jaide, C and Jinawath, N and Rotjanapan, P and Baral, P		10.3855/jidc.3183 WE - Science Citation Index Expanded (SCI-EXPANDED)	Excluded	review
1038	Tracing zoonotic parasite infections throughout human evolution	2022	INTERNATIONAL JOURNAL OF OSTEOARCHAEOLOGY	Ledger, ML and Mitchell, PD		10.1002/oa.2786	Excluded	not relevant to our objective
1039	IMMUNODIAGNOSIS OF TAENIASIS BY COPROANTIGEN DETECTION	1990	PARASITOLOGY	ALLAN, JC and AVILA, G and NOVAL, JG and FLISSER, A and CRAIG, PS		10.1017/S0031182000060686 WE - Science Citation Index Expanded (SCI-EXPANDED)	Excluded	no PCR
1040	Role of porcine serum haptoglobin in the host-parasite relationship of <i>Taenia solium</i> cysticercosis	2016	MOLECULAR AND BIOCHEMICAL PARASITOLOGY	Navarrete-Perea, J and Toledano-MagaÃ±a, Y and De la Torre, P and Sciutto, E and Bobes, RJ and SoberÃ³n, X and Laclette, JP		10.1016/j.molbiopara.2016.05.010 WE - Science Citation Index Expanded (SCI-EXPANDED)	Excluded	not relevant to our objective
1041	Challenging the dogma of the 'Island Syndrome': a study of helminth parasites of feral cats and black rats on Christmas Island	2018	AUSTRALASIAN JOURNAL OF ENVIRONMENTAL MANAGEMENT	Dybing, NA and Jacobson, C and Irwin, P and Algar, D and Adams, PJ		10.1080/14486563.2017.1417165 WE - Social Science Citation Index (SSCI) WE - Conference Proceedings Citation Index - Social Science &amp; Humanities (CPCI-SSH)	Excluded	not relevant to our objective
1042	OZONE PRETREATMENT TO IMPROVE THE PHYSICO-CHEMICAL AND BIOLOGICAL PROPERTIES OF LIVESTOCK FECAL WATER	2021	ENVIRONMENTAL ENGINEERING AND MANAGEMENT JOURNAL	Xuan, F and Li, J and Azeem, M and Eida, M and Abbasi, MW and Pan, SM and Yang, SJ			Excluded	not relevant to our objective
1043	Immunization with the recombinant antigen Ss-IR induces protective immunity to infection with <i>Strongyloides stercoralis</i> in mice	2011	VACCINE	Abraham, D and Hess, JA and Mejia, R and Nolan, TJ and Lok, JB and Lustigman, S and Nutman, TB		10.1016/j.vaccine.2011.08.030 WE - Science Citation Index Expanded (SCI-EXPANDED)	Excluded	not relevant to our objective
1044	Immune System Investigation Using Parasitic Helminths	2021	ANNUAL REVIEW OF IMMUNOLOGY, VOL 39	Douglas, B and Oyesola, O and Cooper, MM and Posey, A and Wojno, ET and Giacomin, PR and Herbert, DR		10.1146/annurev-immunol-093019-122827 WE - Book Citation Index â€“ Science (BKCI-S) WE - Science Citation Index Expanded (SCI-EXPANDED)	Excluded	not relevant to our objective
1045	Dose-ranging study for trials of therapeutic infection with <i>Necator americanus</i> in humans	2006	AMERICAN JOURNAL OF TROPICAL MEDICINE AND HYGIENE	Mortimer, K and Brown, A and Feary, J and Jagger, C and Lewis, S and Antoniak, M and Pritchard, D and Britton, J		10.4269/ajtmh.2006.75.914 WE - Science Citation Index Expanded (SCI-EXPANDED)	Excluded	experimental infection
1046	Baylisascariosis-Infections of animals and humans with 'unusual' roundworms	2013	VETERINARY PARASITOLOGY	Bauer, C		10.1016/j.vetpar.2012.12.036 WE - Science Citation Index Expanded (SCI-EXPANDED)	Excluded	not relevant to our objective
1047	Food Allergies and Parasites in Children	2023	FOODS	Packi, K and Rudek, A and Matysiak, J and Klimczak, S and Matuszewska, E and Rzetecka, N and Matysiak, J		10.3390/foods12132465 WE - Science Citation Index Expanded (SCI-EXPANDED)	Excluded	not relevant to our objective
1048	Helminth Infections and Host Immune Regulation	2012	CLINICAL MICROBIOLOGY REVIEWS	McSorley, HJ and Maizels, RM		10.1128/CMR.05040-11 WE - Science Citation Index Expanded (SCI-EXPANDED)	Excluded	not relevant to our objective
1049	SWINE IMMUNITY TO SELECTED PARASITES	1994	VETERINARY IMMUNOLOGY AND IMMUNOPATHOLOGY	BAKER, DG and BRYANT, JD and URBAN, JF and LUNNEY, JK		10.1016/0165-2427(94)90128-7 WE - Science Citation Index Expanded (SCI-EXPANDED)	Excluded	not relevant to our objective
1050	Crystal structures of substrate complexes of malic enzyme and insights into the catalytic mechanism	2003	STRUCTURE	Tao, X and Yang, ZR and Tong, L		10.1016/S0969-2126(03)00168-0 WE - Science Citation Index Expanded (SCI-EXPANDED)	Excluded	not relevant to our objective
1051	The mechanisms behind helminth's immunomodulation in autoimmunity	2015	AUTOIMMUNITY REVIEWS	Bashi, T and Bizzaro, G and Shor, DB and Blank, M and Shoenfeld, Y		10.1016/j.autrev.2014.10.004 WE - Science Citation Index Expanded (SCI-EXPANDED)	Excluded	not relevant to our objective
1052	<i>Caenorhabditis elegans</i>:: how good a model for veterinary parasites?	2001	VETERINARY PARASITOLOGY	Geary, TG and Thompson, DP		10.1016/S0304-4017(01)00562-3 WE - Science Citation Index Expanded (SCI-EXPANDED)	Excluded	not relevant to our objective
1053	Recombinant Paraprobiotics as a New Paradigm for Treating Gastrointestinal Nematode Parasites of Humans	2021	ANTIMICROBIAL AGENTS AND CHEMOTHERAPY	Li, HC and Abraham, A and Gazzola, D and Hu, Y and Beamer, G and Flanagan, K and Soto, E and Rus, F and Mirza, Z and Draper, A and Vakalapudi, S and Stockman, C and Bain, P and Urban, JF and Ostroff, GR and Aroian, RV		10.1128/AAC.01469-20 WE - Science Citation Index Expanded (SCI-EXPANDED)	Excluded	not relevant to our objective
1054	Regulation of Immunity and allergy by helminth parasites	2020	ALLERGY	Maizels, RM		10.1111/all.13944	Excluded	not relevant to our objective
1055	Insights into the immuno-molecular biology of <i>Angiostrongylus vasorum</i> through transcriptomics-Prospects for new interventions	2013	BIOTECHNOLOGY ADVANCES	Ansell, BRE and Schnyder, M and Deplazes, P and Korhonen, PK and Young, ND and Hall, RS and Mangiola, S and Boag, PR and Hofmann, A and Sternberg, PW and Jex, AR and Gasser, RB		10.1016/j.biotechadv.2013.07.006 WE - Science Citation Index Expanded (SCI-EXPANDED)	Excluded	not relevant to our objective
1056	High prevalence of <i>Ancylostoma caninum</i> infection in black-eared opossums (<i>Didelphis aurita</i>) in an urban environment	2020	PARASITOLOGY RESEARCH	Bezerra-Santos, MA and Furtado, LFV and Rabelo, EML and Nogueira, BCF and Yamatogi, RS and Campos, AK		10.1007/s00436-020-06708-1	Excluded	not domestic animal
1057	The therapeutic prospect of crosstalk between prokaryotic and eukaryotic organisms in the human gut	2018	FEMS MICROBIOLOGY ECOLOGY	Mubaraki, MA and Ahmad, M and Hafiz, TA and Marie, MA		10.1093/femsec/fiy065 WE - Science Citation Index Expanded (SCI-EXPANDED)	Excluded	not relevant to our objective
1058	The genomic basis of nematode parasitism	2018	BRIEFINGS IN FUNCTIONAL GENOMICS	Viney, M		10.1093/bfgp/elx010 WE - Science Citation Index Expanded (SCI-EXPANDED)	Excluded	not relevant to our objective
1059	<i>Onchocerca volvulus</i>:: expression and immunolocalization of a nematode cathepsin D-like lysosomal aspartic protease	2004	EXPERIMENTAL PARASITOLOGY	Jolodar, A and Fischer, P and BÃ¼ttner, DW and Miller, DJ and Schmetz, C and Brattig, NW		10.1016/j.exppara.2004.06.006 WE - Science Citation Index Expanded (SCI-EXPANDED)	Excluded	not relevant to our objective
1060	Induction of dominant lethal mutations by <i>Ascaris</i> trypsin inhibitor in male mice	2010	REPRODUCTIVE TOXICOLOGY	Blaszkowska, J		10.1016/j.reprotox.2009.08.004 WE - Science Citation Index Expanded (SCI-EXPANDED)	Excluded	not relevant to our objective
1061	Why Is Initial Bacterial Colonization of the Intestine Important to Infants' and Children's Health?	2015	JOURNAL OF PEDIATRIC GASTROENTEROLOGY AND NUTRITION	Houghteling, PD and Walker, WA		10.1097/MPG.0000000000000597 WE - Science Citation Index Expanded (SCI-EXPANDED)	Excluded	not relevant to our objective
1062	High resolution DNA fingerprinting by AFLP to study the genetic variation among <i>Oesophagostomum bifurcum</i> (Nematoda) from human and non-human primates from Ghana	2005	PARASITOLOGY	De Gruijter, JM and Gasser, RB and Polderman, AM and Asigri, V and Dijkshoorn, L		10.1017/S0031182004006249 WE - Science Citation Index Expanded (SCI-EXPANDED)	Excluded	not relevant to our objective
1063	Harnessing the Helminth Secretome for Therapeutic Immunomodulators	2014	BIOMED RESEARCH INTERNATIONAL	Ditgen, D and Anandarajah, EM and Meissner, KA and Brattig, N and Wrenger, C and Liebau, E		10.1155/2014/964350 WE - Science Citation Index Expanded (SCI-EXPANDED)	Excluded	not relevant to our objective
1064	Prevalence of parasitic infections in the red fox (<i>Vulpes vulpes</i>) and golden Jackal (<i>Canis</i> <i>aureus</i>) in Iran	2009	IRANIAN JOURNAL OF VETERINARY RESEARCH	Meshgi, B and Eslami, A and Bahonar, AR and Kharrazian-Moghadam, M and Gerami-Sadeghian, A			Excluded	not domestic animal
1065	Vaccinomics for the Major Blood Feeding Helminths of Humans	2011	OMICS-A JOURNAL OF INTEGRATIVE BIOLOGY	Loukas, A and Gaze, S and Mulvenna, JP and Gasser, RB and Brindley, PJ and Doolan, DL and Bethony, JM and Jones, MK and Gobert, GN and Driguez, P and McManus, DP and Hotez, PJ		10.1089/omi.2010.0150 WE - Science Citation Index Expanded (SCI-EXPANDED)	Excluded	not relevant to our objective
1066	Larval development of <i>Toxocara canis</i> in dogs	2011	VETERINARY PARASITOLOGY	Schnieder, T and Laabs, EM and Welz, C		10.1016/j.vetpar.2010.10.027 WE - Science Citation Index Expanded (SCI-EXPANDED)	Excluded	not relevant to our objective
1067	A secreted protein from the human hookworm <i>Necator americanus</i> binds selectively to NK cells and induces IFN-Î³ production	2004	JOURNAL OF IMMUNOLOGY	Hsieh, GCF and Loukas, A and Wahl, AM and Bhatia, M and Wang, Y and Williamson, AL and Kehn, KW and Maruyama, H and Hotez, PJ and Leitenberg, D and Bethony, J and Constant, SL		10.4049/jimmunol.173.4.2699 WE - Science Citation Index Expanded (SCI-EXPANDED)	Excluded	not relevant to our objective
1068	CLONING, SEQUENCING AND FUNCTIONAL EXPRESSION OF A CDNA-ENCODING A NADP-DEPENDENT MALIC ENZYME FROM HUMAN LIVER	1995	GENE	GONZALEZMANCHON, C and FERRER, M and AYUSO, MS and PARRILLA, R		10.1016/0378-1119(95)00004-P WE - Science Citation Index Expanded (SCI-EXPANDED)	Excluded	not relevant to our objective
1069	A Survey of Intestinal Helminths of Dogs in Slovakia with an Emphasis on Zoonotic Species	2021	ANIMALS	JarosovÃ¡, J and AntolovÃ¡, D and LukÃ¡c, B and Mad'ari, A		10.3390/ani11103000 WE - Science Citation Index Expanded (SCI-EXPANDED)	Excluded	not relevant to our objective
1070	The microbiota and helminths: sharing the same niche in the human host	2014	PARASITOLOGY	Glendinning, L and Nausch, N and Free, A and Taylor, DW and Mutapi, F		10.1017/S0031182014000699 WE - Science Citation Index Expanded (SCI-EXPANDED)	Excluded	not relevant to our objective
1071	Identification and characterization of a serine protease inhibitor with two trypsin inhibitor-like domains from the human hookworm Ancylostoma duodenale	2011	PARASITOLOGY RESEARCH	Jin, XA and Deng, L and Li, H and Zhang, ZL and He, QF and Yang, C and Jiang, HG and Zhu, XQ and Peng, LF		10.1007/s00436-010-2055-z WE - Science Citation Index Expanded (SCI-EXPANDED)	Excluded	not relevant to our objective
1072	Gastrointestinal parasites of canids, a latent risk to human health in Tunisia	2017	PARASITES & VECTORS	Oudni-M'rad, M and Chaabane-Banaoues, R and M'rad, S and Trifa, F and Mezhoud, H and Babba, H		10.1186/s13071-017-2208-3 WE - Science Citation Index Expanded (SCI-EXPANDED)	Excluded	not relevant to our objective
1073	Monoclonal antibodies multireactive with parasite antigens produced by hybridomas generated from naive mice	1997	PARASITOLOGY	Konishi, E		10.1017/S0031182097001509 WE - Science Citation Index Expanded (SCI-EXPANDED)	Excluded	not relevant to our objective
1074	The role of companion animals in the emergence of parasitic zoonoses	2000	INTERNATIONAL JOURNAL FOR PARASITOLOGY	Robertson, ID and Irwin, PJ and Lymbery, AJ and Thompson, RCA		10.1016/S0020-7519(00)00134-X WE - Science Citation Index Expanded (SCI-EXPANDED)	Excluded	review
1075	Mechanisms of disease: the hygiene hypothesis revisited	2006	NATURE CLINICAL PRACTICE GASTROENTEROLOGY & HEPATOLOGY	Guarner, F and Bourdet-Sicard, R and Brandtzaeg, P and Gill, HS and McGuirk, P and van Eden, W and Versalovic, J and Weinstock, JV and Rook, GAW		10.1038/ncpgasthep0471 WE - Science Citation Index Expanded (SCI-EXPANDED)	Excluded	not relevant to our objective
1076	Hookworm recombinant protein promotes regulatory T cell responses that suppress experimental asthma	2016	SCIENCE TRANSLATIONAL MEDICINE	Navarro, S and Pickering, DA and Ferreira, IB and Jones, L and Ryan, S and Troy, S and Leech, A and Hotez, PJ and Zhan, B and Laha, T and Prentice, R and Sparwasser, T and Croese, J and Engwerda, CR and Upham, JW and Julia, V and Giacomin, PR and Loukas, A		10.1126/scitranslmed.aaf8807 WE - Science Citation Index Expanded (SCI-EXPANDED)	Excluded	not relevant to our objective
1077	The evolution of disease: anthropological perspectives on epidemiologic transitions	2014	GLOBAL HEALTH ACTION	Zuckerman, MK and Harper, KN and Barrett, R and Armelagos, GJ		10.3402/gha.v7.23303 WE - Science Citation Index Expanded (SCI-EXPANDED) WE - Social Science Citation Index (SSCI)	Excluded	not relevant to our objective
1078	Molecular characterization of <i>Trichuris</i> spp. from captive animals based on mitochondrial markers	2020	PARASITOLOGY INTERNATIONAL	Di Filippo, MM and Berrilli, F and De Liberato, C and Di Giovanni, V and D'Amelio, S and Friedrich, KG and Cavallero, S		10.1016/j.parint.2019.102043 WE - Science Citation Index Expanded (SCI-EXPANDED)	Excluded	not domestic animal
1079	Dual functional roles of ATP in the human mitochondrial malic enzyme	2004	BIOCHEMISTRY	Hsu, WC and Hung, HC and Tong, L and Chang, GG		10.1021/bi049600r WE - Science Citation Index Expanded (SCI-EXPANDED) WE - Conference Proceedings Citation Index - Science (CPCI-S)	Excluded	not relevant to our objective
1080	Variations in the Rate of Infestations of Dogs with Zoonotic Nematodes and the Contamination of Soil in Different Environments	2017	INTERNATIONAL JOURNAL OF ENVIRONMENTAL RESEARCH AND PUBLIC HEALTH	Studzinska, MB and Demkowska-Kutrzepa, M and Borecka, A and Meisner, M and Tomczuk, K and Roczen-Karczmarz, M and Klapec, T and Abbass, Z and Cholewa, A		10.3390/ijerph14091003 WE - Science Citation Index Expanded (SCI-EXPANDED) WE - Social Science Citation Index (SSCI)	Excluded	no PCR
1081	Impact of Worms and their Products on Eosinophils and Neutrophils in Experimental Asthma	2013	CURRENT MOLECULAR MEDICINE	Rzepecka, J and Harnett, W			Excluded	not relevant to our objective
1082	Impact of helminth-microbiome interactions on childhood health and development-A clinical perspective	2023	PARASITE IMMUNOLOGY	Piazzesi, A and Putignani, L		10.1111/pim.12949	Excluded	not relevant to our objective
1083	Helminths and mucosal immune modulation	2006	INFLAMMATORY BOWEL DISEASE: GENETICS, BARRIER FUNCTION, IMMUNOLOGIC MECHANISMS, AND MICROBIAL PATHWAYS	Weinstock, JV		10.1196/annals.1326.033 WE - Conference Proceedings Citation Index - Science (CPCI-S) WE - Science Citation Index Expanded (SCI-EXPANDED)	Excluded	not relevant to our objective
1084	Mass spectrometric analysis of the immunodominant glycan epitope of <i>Echinococcus granulosus</i> antigen Ag5	2012	INTERNATIONAL JOURNAL FOR PARASITOLOGY	Paschinger, K and Gonzalez-Sapienza, GG and Wilson, IBH		10.1016/j.ijpara.2012.01.002 WE - Science Citation Index Expanded (SCI-EXPANDED)	Excluded	not relevant to our objective
1085	Intestinal Helminthoses in Dogs in Kaduna Metropolis, Kaduna State, Nigeria	2009	IRANIAN JOURNAL OF PARASITOLOGY	Umar, YA			Excluded	no PCR
1086	Hookworm infection	2016	NATURE REVIEWS DISEASE PRIMERS	Loukas, A and Hotez, PJ and Diemert, D and Yazdanbakhsh, M and McCarthy, JS and Correa-Oliveira, R and Croese, J and Bethony, JM		10.1038/nrdp.2016.88 WE - Science Citation Index Expanded (SCI-EXPANDED) WE - Social Science Citation Index (SSCI)	Excluded	review
1087	Molecular identification of hookworms in stray and shelter dogs from Guangzhou city, China using ITS sequences	2015	JOURNAL OF HELMINTHOLOGY	Liu, YJ and Zheng, GC and Zhang, P and Alsarakibi, M and Zhang, XH and Li, YW and Liu, T and Ren, SN and Chen, ZX and Liu, YL and Li, SJ and Li, GQ		10.1017/S0022149X13000783 WE - Science Citation Index Expanded (SCI-EXPANDED)	Excluded	not relevant to our objective
1088	Identification of enzymes that have helminth-specific active sites and are required for Rhodoquinone-dependent metabolism as targets for new anthelmintics	2021	PLOS NEGLECTED TROPICAL DISEASES	Lautens, MJ and Tan, JH and Serrat, X and Del Borrello, S and Schertzberg, MR and Fraser, AG		10.1371/journal.pntd.0009991 WE - Science Citation Index Expanded (SCI-EXPANDED)	Excluded	not relevant to our objective
1089	Ammonia sanitization of blackwater for safe use as fertilizer	2015	WATER SCIENCE AND TECHNOLOGY	Fidjeland, J and Svensson, SE and VinnerÃ¥s, B		10.2166/wst.2015.033 WE - Science Citation Index Expanded (SCI-EXPANDED)	Excluded	not relevant to our objective
1090	Regulation of mammalian pyruvate dehydrogenase complex by phosphorylation: complexity of multiple phosphorylation sites and kinases	2001	EXPERIMENTAL AND MOLECULAR MEDICINE	Patel, MS and Korotchkina, LG		10.1038/emm.2001.32 WE - Science Citation Index Expanded (SCI-EXPANDED)	Excluded	not relevant to our objective
1091	Diplomatic Assistance: Can Helminth-Modulated Macrophages Act as Treatment for Inflammatory Disease?	2016	PLOS PATHOGENS	Steinfelder, S and O'Regan, NL and Hartmann, S		10.1371/journal.ppat.1005480 WE - Science Citation Index Expanded (SCI-EXPANDED)	Excluded	not relevant to our objective
1092	<i>BAYLISASCARIS PROCYONIS</i> DEMOGRAPHY AND EGG PRODUCTION IN A CALIFORNIA RACCOON POPULATION	2016	JOURNAL OF PARASITOLOGY	Weinstein, SB		10.1645/15-747 WE - Science Citation Index Expanded (SCI-EXPANDED)	Excluded	not relevant to our objective
1093	Rhodoquinone biosynthesis in C. <i>elegans</i> requires precursors generated by the kynurenine pathway	2019	ELIFE	Del Borrello, S and Lautens, M and Dolan, K and Tan, JH and Davie, T and Schertzberg, MR and Spensley, MA and Caudy, AA and Fraser, AG		10.7554/eLife.48165 WE - Science Citation Index Expanded (SCI-EXPANDED)	Excluded	not relevant to our objective
1094	Changed gluten immunity in celiac disease by <i>Necator americanus</i> provides new insights into autoimmunity	2013	INTERNATIONAL JOURNAL FOR PARASITOLOGY	Croese, J and Gaze, ST and Loukas, A		10.1016/j.ijpara.2012.12.005 WE - Science Citation Index Expanded (SCI-EXPANDED)	Excluded	review
1095	Helminths and HIV infection: epidemiological observations on immunological hypotheses	2006	PARASITE IMMUNOLOGY	Brown, M and Mawa, PA and Kaleebu, P and Elliott, AM		10.1111/j.1365-3024.2006.00904.x WE - Science Citation Index Expanded (SCI-EXPANDED)	Excluded	not relevant to our objective
1096	Inactivation of<i>Ascaris</i>for thermal treatment and drying applications in faecal sludge	2020	JOURNAL OF WATER SANITATION AND HYGIENE FOR DEVELOPMENT	Naidoo, D and Archer, CE and Septien, S and Appleton, CC and Buckley, CA		10.2166/washdev.2020.119 WE - Science Citation Index Expanded (SCI-EXPANDED)	Excluded	not relevant to our objective
1097	<i>Toxocara</i> infection is not associated with viral or bacterial central nervous system infection in children	2006	NEUROPEDIATRICS	Musso, C and Lemos, EM and Tsanadis, AMC and Pereira, FEL		10.1055/s-2006-924511 WE - Science Citation Index Expanded (SCI-EXPANDED)	Excluded	not relevant to our objective
1098	Characterization of the arylalkylamine N-acetyltransferase in Onchocerca volvulus	1996	PARASITOLOGY RESEARCH	Aisien, SO and Hellmund, C and Walter, RD		10.1007/s004360050128 WE - Science Citation Index Expanded (SCI-EXPANDED)	Excluded	not relevant to our objective
1099	Canine and Feline Parasitology: Analogies, Differences, and Relevance for Human Health	2021	CLINICAL MICROBIOLOGY REVIEWS	Morelli, S and Diakou, A and Di Cesare, A and Colombo, M and Traversa, D		10.1128/CMR.00266-20 WE - Science Citation Index Expanded (SCI-EXPANDED)	Excluded	not relevant to our objective
1100	Larval migration in PERL chambers as an <i>in vitro</i> model for percutaneous infection stimulates feeding in the canine hookworm <i>Ancylostoma caninum</i>	2011	PARASITES & VECTORS	Franke, D and Strube, C and Epe, C and Welz, C and Schnieder, T		10.1186/1756-3305-4-7 WE - Science Citation Index Expanded (SCI-EXPANDED)	Excluded	not relevant to our objective
1101	Molecular cloning and purification of Ac-tmp, a developmentally regulated putative tissue inhibitor of metalloprotease released in relative abundance by adult <i>Ancylostoma</i> hookworms	2002	AMERICAN JOURNAL OF TROPICAL MEDICINE AND HYGIENE	Zhan, B and Badamchian, M and Bo, MH and Ashcom, J and Feng, JJ and Hawdon, J and Xiao, DH and Hotez, PJ		10.4269/ajtmh.2002.66.238 WE - Science Citation Index Expanded (SCI-EXPANDED)	Excluded	not relevant to our objective
1102	Validation of ultrasonography for hepatic schistosomiasis using a porcine <i>Schistosoma japonicum</i> model	2003	ACTA TROPICA	Kardorff, R and Eriksen, L and Nielsen, DH and Johansen, MV		10.1016/S0001-706X(02)00268-1 WE - Science Citation Index Expanded (SCI-EXPANDED)	Excluded	not relevant to our objective
1103	The genome of <i>Strongyloides</i> spp. gives insights into protein families with a putative role in nematode parasitism	2017	PARASITOLOGY	Hunt, VL and Tsai, IJ and Selkirk, ME and Viney, M		10.1017/S0031182016001554 WE - Science Citation Index Expanded (SCI-EXPANDED)	Excluded	not relevant to our objective
1104	Our Wormy World: Genomics, Proteomics and Transcriptomics in East and Southeast Asia	2010	ADVANCES IN PARASITOLOGY, VOL 73: IMPORTANT HELMINTH INFECTIONS IN SOUTHEAST ASIA: DIVERSITY AND POTENTIAL FOR CONTROL AND ELIMINATION, PT B	Chuan, J and Feng, Z and Brindley, PJ and McManus, DP and Han, ZG and Peng, JX and Hu, W		10.1016/S0065-308X(10)73011-6 WE - Book Citation Index â€“ Science (BKCI-S) WE - Science Citation Index Expanded (SCI-EXPANDED)	Excluded	not relevant to our objective
1105	Proteinase inhibitors and helminth parasite infection	2007	PARASITE IMMUNOLOGY	Knox, DP		10.1111/j.1365-3024.2006.00913.x WE - Science Citation Index Expanded (SCI-EXPANDED)	Excluded	not relevant to our objective
1106	Application of <i>Toxocara canis</i> excretory-secretory antigens and IgG subclass antibodies (IgG1-4) in serodiagnostic assays of human toxocariasis	2008	ACTA TROPICA	Watthanakulpanich, D and Smith, HV and Hobbs, G and Whalley, AJ and Billington, D		10.1016/j.actatropica.2008.01.008 WE - Science Citation Index Expanded (SCI-EXPANDED)	Excluded	not relevant to our objective
1107	<i>Echinococcus multilocularis</i> in dogs from two French endemic areas: No evidence of infection but hazardous deworming practices	2012	VETERINARY PARASITOLOGY	Umhang, G and Raton, V and Comte, S and Hormaz, V and Boucher, JM and Combes, B and BouÃ©, F		10.1016/j.vetpar.2012.03.024 WE - Science Citation Index Expanded (SCI-EXPANDED)	Excluded	not relevant to our objective
1108	THE ABA-1 ALLERGEN OF THE NEMATODE ASCARIS-SUUM - EPITOPE STABILITY, MASS-SPECTROMETRY, AND N-TERMINAL SEQUENCE COMPARISON WITH ITS HOMOLOG IN TOXOCARA-CANIS	1993	CLINICAL AND EXPERIMENTAL IMMUNOLOGY	CHRISTIE, JF and DUNBAR, B and KENNEDY, MW			Excluded	not relevant to our objective
1109	<i>Fasciola hepatica</i>: The therapeutic potential of a worm secretome	2013	INTERNATIONAL JOURNAL FOR PARASITOLOGY	Robinson, MW and Dalton, JP and O'Brien, BA and Donnelly, S		10.1016/j.ijpara.2012.11.004 WE - Science Citation Index Expanded (SCI-EXPANDED)	Excluded	not relevant to our objective
1110	Potential of human helminth therapy for resolution of inflammatory bowel disease: The future ahead	2022	EXPERIMENTAL PARASITOLOGY	Arai, T and Lopes, F		10.1016/j.exppara.2021.108189	Excluded	not relevant to our objective
1111	An integrated pipeline for next-generation sequencing and annotation of mitochondrial genomes	2010	NUCLEIC ACIDS RESEARCH	Jex, AR and Hall, RS and Littlewood, DTJ and Gasser, RB		10.1093/nar/gkp883 WE - Science Citation Index Expanded (SCI-EXPANDED)	Excluded	not relevant to our objective
1112	Effects of structural analogues of the substrate and allosteric regulator of the human mitochondrial NAD(P)<SUP>+</SUP>-dependent malic enzyme	2009	BIOORGANIC & MEDICINAL CHEMISTRY	Su, KL and Chang, KY and Hung, HC		10.1016/j.bmc.2009.06.052 WE - Science Citation Index Expanded (SCI-EXPANDED)	Excluded	not relevant to our objective
1113	Proteolytic Degradation of Hemoglobin in the Intestine of the Human Hookworm <i>Necator americanus</i>	2009	JOURNAL OF INFECTIOUS DISEASES	Ranjit, N and Zhan, B and Hamilton, B and Stenzel, D and Lowther, J and Pearson, M and Gorman, J and Hotez, P and Loukas, A		10.1086/597048 WE - Science Citation Index Expanded (SCI-EXPANDED)	Excluded	not relevant to our objective
1114	COMPARATIVE-STUDIES OF THE HELMINTH STATUS OF STRAY DOGS AND ITS SIGNIFICANCE FOR HUMAN HEALTH	1993	TIERARZTLICHE UMSCHAU	HASSLINGER, MA and BURGU, A and ELSEIFY, MA and ELASSALY, T			Excluded	not relevant to our objective
1115	<i>Bacillus thuringiensis</i> Cry5B is Active against <i>Strongyloides stercoralis</i> in vitro	2019	AMERICAN JOURNAL OF TROPICAL MEDICINE AND HYGIENE	Charuchaibovorn, S and Sanprasert, V and Sutthanont, N and Hu, Y and Abraham, A and Ostroff, GR and Aroian, RV and Jaleta, TG and Lok, JB and Nuchprayoon, S		10.4269/ajtmh.19-0083 WE - Science Citation Index Expanded (SCI-EXPANDED)	Excluded	not relevant to our objective
1116	Hookworm vaccines: past, present, and future	2006	LANCET INFECTIOUS DISEASES	Loukas, A and Bethony, J and Brooker, S and Hotez, P		10.1016/S1473-3099(06)70630-2 WE - Science Citation Index Expanded (SCI-EXPANDED)	Excluded	review
1117	Chronic infections with viruses or parasites: breaking bad to make good	2017	IMMUNOLOGY	Godkin, A and Smith, KA		10.1111/imm.12703 WE - Science Citation Index Expanded (SCI-EXPANDED)	Excluded	not relevant to our objective
1118	Gastrointestinal parasites in the immunocompromised	2005	CURRENT OPINION IN INFECTIOUS DISEASES	Lewthwaite, P and Gill, GV and Hart, CA and Beeching, NJ		10.1097/01.qco.0000182104.40128.18 WE - Science Citation Index Expanded (SCI-EXPANDED)	Excluded	review
1119	Deglycosylation of <i>Toxocara</i> excretory-secretory antigens improves the specificity of the serodiagnosis for human toxocariasis	2015	PARASITE IMMUNOLOGY	RoldÃ¡n, WH and Elefant, GR and Ferreira, AW		10.1111/pim.12248 WE - Science Citation Index Expanded (SCI-EXPANDED)	Excluded	not relevant to our objective
1120	The anthelmintic levamisole is an allosteric modulator of human neuronal nicotinic acetylcholine receptors	2003	EUROPEAN JOURNAL OF PHARMACOLOGY	Levandoski, MM and Piket, B and Chang, J		10.1016/S0014-2999(03)01796-5 WE - Science Citation Index Expanded (SCI-EXPANDED)	Excluded	not relevant to our objective
1121	Carriage of critically important antimicrobial resistant bacteria and zoonotic parasites amongst camp dogs in remote Western Australian indigenous communities	2018	SCIENTIFIC REPORTS	Rusdi, B and Laird, T and Abraham, R and Ash, A and Robertson, ID and Mukerji, S and Coombs, GW and Abraham, S and O'Dea, MA		10.1038/s41598-018-26920-5 WE - Science Citation Index Expanded (SCI-EXPANDED)	Excluded	no PCR
1122	<i>Taenia solium</i>:: A cysteine protease secreted by metacestodes depletes human CD4 lymphocytes <i>in vitro</i>	2000	EXPERIMENTAL PARASITOLOGY	Molinari, JL and Mejia, H and White, AC and Garrido, E and Borgonio, VM and Baig, S and Tato, P		10.1006/expr.2000.4490 WE - Science Citation Index Expanded (SCI-EXPANDED)	Excluded	not relevant to our objective
1123	<i>Trichinella spiralis</i>: Monoclonal antibody against the muscular larvae for the detection of circulating and fecal antigens in experimentally infected rats	2012	EXPERIMENTAL PARASITOLOGY	Zumaquero-RÃ­os, JL and GarcÃ­a-Juarez, J and De-La-Rosa-Arana, JL and Marcet, R and Sarracent-PÃ©rez, J		10.1016/j.exppara.2012.09.016 WE - Science Citation Index Expanded (SCI-EXPANDED)	Excluded	not relevant to our objective
1124	Helminths and the microbiota: parts of the hygiene hypothesis	2015	PARASITE IMMUNOLOGY	Loke, P and Lim, YAL		10.1111/pim.12193 WE - Science Citation Index Expanded (SCI-EXPANDED)	Excluded	not relevant to our objective
1125	ISOLATION AND PARTIAL CHARACTERIZATION OF EOSINOPHIL GRANULE PROTEINS IN RATS - EOSINOPHIL CATIONIC PROTEIN AND MAJOR BASIC-PROTEIN	1995	INTERNATIONAL ARCHIVES OF ALLERGY AND IMMUNOLOGY	WATANABE, M and NITTOH, T and SUZUKI, T and KITOH, A and MUE, S and OHUCHI, K		10.1159/000237111 WE - Science Citation Index Expanded (SCI-EXPANDED)	Excluded	not relevant to our objective
1126	Helminth-host immunological interactions: prevention and control of immune-mediated diseases	2012	YEAR IN IMMUNOLOGY	Elliott, DE and Weinstock, JV		10.1111/j.1749-6632.2011.06292.x WE - Book Citation Index â€“ Science (BKCI-S) WE - Science Citation Index Expanded (SCI-EXPANDED)	Excluded	not relevant to our objective
1127	A macrophage migration inhibitory factor-like tautomerase from <i>Teladorsagia circumcincta</i> (Nematoda: Strongylida)	2010	PARASITE IMMUNOLOGY	Nisbet, AJ and Bell, NEV and McNeilly, TN and Knox, DP and Maizels, RM and Meikle, LI and Wildblood, LA and Matthews, JB		10.1111/j.1365-3024.2010.01215.x WE - Science Citation Index Expanded (SCI-EXPANDED)	Excluded	not relevant to our objective
1128	Characterization of aminopeptidase activity from three species of microsporidia:: <i>Encephalitozoon cuniculi</i>, <i>Encephalitozoon hellem</i>, and <i>Vittaforma corneae</i>	2002	JOURNAL OF PARASITOLOGY	Millership, JJ and Chappell, C and Okhuysen, PC and Snowden, KF			Excluded	not relevant to our objective
1129	Molecular mechanisms of hookworm disease: Stealth, virulence, and vaccines	2012	JOURNAL OF ALLERGY AND CLINICAL IMMUNOLOGY	Pearson, MS and Tribolet, L and Cantacessi, C and Periago, MV and Valerio, MA and Jariwala, AR and Hotez, P and Diemert, D and Loukas, A and Bethony, J		10.1016/j.jaci.2012.05.029 WE - Science Citation Index Expanded (SCI-EXPANDED)	Excluded	not relevant to our objective
1130	Human pathogens and their indicators in biosolids: A literature review	2009	ENVIRONMENT INTERNATIONAL	Sidhu, JPS and Toze, SG		10.1016/j.envint.2008.07.006 WE - Science Citation Index Expanded (SCI-EXPANDED)	Excluded	review
1131	HUMAN COMPLEX-II (SUCCINATE-UBIQUINONE OXIDOREDUCTASE) - CDNA CLONING OF THE FLAVOPROTEIN (FP) SUBUNIT OF LIVER-MITOCHONDRIA	1994	JOURNAL OF BIOCHEMISTRY	HIRAWAKE, H and WANG, H and KURAMOCHI, T and KOJIMA, S and KITA, K		10.1093/oxfordjournals.jbchem.a124497 WE - Science Citation Index Expanded (SCI-EXPANDED)	Excluded	not relevant to our objective
1132	Probiotics and prebiotics in inflammatory bowel disease: microflora 'on the scope'	2008	BRITISH JOURNAL OF CLINICAL PHARMACOLOGY	Damaskos, D and Kolios, G		10.1111/j.1365-2125.2008.03096.x WE - Science Citation Index Expanded (SCI-EXPANDED)	Excluded	not relevant to our objective
1133	Mitochondrial DNA reveals species composition and phylogenetic relationships of hookworms in northeastern Brazil	2019	INFECTION GENETICS AND EVOLUTION	Monteiro, KJL and Jaeger, LH and Nunes, BC and Calegar, DA and dos Reis, ERC and Bacelar, PAA and dos Santos, JP and BÃ³ia, MN and Carvalho-Costa, FA		10.1016/j.meegid.2018.11.018 WE - Science Citation Index Expanded (SCI-EXPANDED)	Excluded	not relevant to our objective
1134	Prevalence of Intestinal Helminth Infections in Dogs and Two Species of Wild Animals from Samarkand Region of Uzbekistan	2019	KOREAN JOURNAL OF PARASITOLOGY	Yong, TS and Lee, KJ and Shin, MH and Yu, HS and Suvonkulov, U and Sergeevich, TB and Shamsiev, A and Park, GM		10.3347/kjp.2019.57.5.549 WE - Science Citation Index Expanded (SCI-EXPANDED)	Excluded	no PCR
1135	Harnessing the <i>Toxocara</i> Genome to Underpin Toxocariasis Research and New Interventions	2016	ADVANCES IN PARASITOLOGY, VOL 91	Gasser, RB and Korhonen, PK and Zhux, XQ and Young, ND		10.1016/bs.apar.2015.12.001 WE - Book Citation Index â€“ Science (BKCI-S) WE - Science Citation Index Expanded (SCI-EXPANDED)	Excluded	not relevant to our objective
1136	Comparative transcriptomics gives insights into the evolution of parasitism in <i>Strongyloides</i> nematodes at the genus, subclade and species level	2018	SCIENTIFIC REPORTS	Hunt, VL and Hino, A and Yoshida, A and Kikuchi, T		10.1038/s41598-018-23514-z WE - Science Citation Index Expanded (SCI-EXPANDED)	Excluded	not relevant to our objective
1137	Integrative structural and functional analysis of human malic enzyme 3: A potential therapeutic target for pancreatic cancer	2022	HELIYON	Grell, TAJ and Mason, M and Thompson, AA and GÃ³mez-Tamayo, JC and Riley, D and Wagner, MV and Steele, R and Ortiz-Meoz, RF and Wadia, J and Shaffer, PL and Tresadern, G and Sharma, S and Yu, XD		10.1016/j.heliyon.2022.e12392 WE - Science Citation Index Expanded (SCI-EXPANDED)	Excluded	not relevant to our objective
1138	Molecular evidence for the infection of zoo chimpanzees by pig <i>Ascaris</i>	2006	VETERINARY PARASITOLOGY	Nejsum, P and Grondahl, C and Murrell, KD		10.1016/j.vetpar.2006.02.025 WE - Science Citation Index Expanded (SCI-EXPANDED)	Excluded	not domestic animal
1139	Nematode cys-loop GABA receptors: biological function, pharmacology and sites of action for anthelmintics	2012	INVERTEBRATE NEUROSCIENCE	Accardi, MV and Beech, RN and Forrester, SG		10.1007/s10158-012-0129-6 WE - Science Citation Index Expanded (SCI-EXPANDED)	Excluded	not relevant to our objective
1140	<i>Anisakis simplex</i>-induced small bowel obstruction after fish ingestion:: Preliminary evidence for response to parenteral corticosteroids	2005	CLINICAL GASTROENTEROLOGY AND HEPATOLOGY	Ramos, L and Alonso, C and Guilarte, M and Vilaseca, J and Santos, J and Malagelada, JR		10.1016/S1542-3565(05)00363-0 WE - Science Citation Index Expanded (SCI-EXPANDED)	Excluded	not relevant to our objective
1141	Drug transfer into target helminth parasites	2007	TRENDS IN PARASITOLOGY	Alvarez, LI and Mottier, ML and Lanusse, CE		10.1016/j.pt.2007.01.003 WE - Science Citation Index Expanded (SCI-EXPANDED)	Excluded	not relevant to our objective
1142	Genetic Factors and the Intestinal Microbiome Guide Development of Microbe-Based Therapies for Inflammatory Bowel Diseases	2019	GASTROENTEROLOGY	Cohen, LJ and Cho, JH and Gevers, D and Chu, HT		10.1053/j.gastro.2019.03.017 WE - Science Citation Index Expanded (SCI-EXPANDED)	Excluded	not relevant to our objective
1143	Autoimmunity and inflammation: murine models and translational studies	2011	MAMMALIAN GENOME	Hall, SW and Cooke, A		10.1007/s00335-011-9338-2 WE - Science Citation Index Expanded (SCI-EXPANDED)	Excluded	review
1144	Toxicity of parasites and their unconventional use in medicine	2019	ANNALS OF AGRICULTURAL AND ENVIRONMENTAL MEDICINE	KrÃ³l, G and Tomaszewska, A and WrÃ³bel, G and Paprocka, P and Durnas, B and Piktel, E and Bucki, R		10.26444/aaem/109665 WE - Science Citation Index Expanded (SCI-EXPANDED)	Excluded	not relevant to our objective
1145	Membrane-bound acid phosphatase (MAP) from <i>Entamoeba histolytica</i> has phosphotyrosine phosphatase activity and disrupts the actin cytoskeleton of host cells	2003	PARASITOLOGY	Aguirre-GarcÃ­a, MM and Anaya-Ruiz, M and TalamÃ¡s-Rohana, P		10.1017/S0031182002002767 WE - Science Citation Index Expanded (SCI-EXPANDED)	Excluded	not relevant to our objective
1146	Ultrastructural changes in the advanced third larval stage of Gnathostoma binucleatum Almeyda-Artigas, 1991 (Nematoda: Spirurida) following albendazole and albendazole sulfoxide in vitro exposure	2012	PARASITOLOGY RESEARCH	Cruz-Reyes, A and Ortega-Corona, BG and Zepeda-RodrÃ­guez, A and PÃ©rez-Torres, A		10.1007/s00436-011-2522-1 WE - Science Citation Index Expanded (SCI-EXPANDED)	Excluded	not relevant to our objective
1147	Dust mite-induced asthma in cynomolgus monkeys	2004	JOURNAL OF APPLIED PHYSIOLOGY	Van Scott, MR and Hooker, JL and Ehrmann, D and Shibata, Y and Kukoly, C and Salleng, K and Westergaard, G and Sandrasagra, A and Nyce, J		10.1152/japplphysiol.01128.2003 WE - Science Citation Index Expanded (SCI-EXPANDED)	Excluded	not relevant to our objective
1148	Presence of IL-4-like molecules in larval excretory-secretory products and crude extracts from <i>Anisakis</i> <i>simplex</i>	2001	SCANDINAVIAN JOURNAL OF IMMUNOLOGY	CuÃ©llar, C and Perteguer, MJ and Rodero, M		10.1046/j.1365-3083.2001.00905.x WE - Science Citation Index Expanded (SCI-EXPANDED)	Excluded	not relevant to our objective
1149	Parasitic helminth infections and the control of human allergic and autoimmune disorders	2016	CLINICAL MICROBIOLOGY AND INFECTION	Maizels, RM		10.1016/j.cmi.2016.04.024 WE - Science Citation Index Expanded (SCI-EXPANDED)	Excluded	review
1150	Characterization of Posa and Posa-like virus genomes in fecal samples from humans, pigs, rats, and bats collected from a single location in Vietnam	2017	VIRUS EVOLUTION	Munnink, BBO and Phan, MVT and Simmonds, P and Koopmans, MPG and Kellam, P and van der Hoek, L and Cotten, M and VIZIONS Consortium		10.1093/ve/vex022 WE - Science Citation Index Expanded (SCI-EXPANDED)	Excluded	not relevant to our objective
1151	Recombinant proteins of helminths with immunoregulatory properties and their possible therapeutic use	2017	ACTA TROPICA	Santos, LN and Pacheco, LGC and Pinheiro, CS and Alcantara-Neves, NM		10.1016/j.actatropica.2016.11.016 WE - Science Citation Index Expanded (SCI-EXPANDED)	Excluded	not relevant to our objective
1152	Resource recovery technologies as microbial risk barriers: towards safe use of excreta in agriculture based on hazard analysis and critical control point	2023	ENVIRONMENTAL SCIENCE-WATER RESEARCH & TECHNOLOGY	Oishi, W and VinnerÃ¥s, B and Sano, D		10.1039/d2ew00832g	Excluded	not relevant to our objective
1153	The bifacial role of helminths in cancer: Involvement of immune and non-immune mechanisms	2014	CRITICAL REVIEWS IN CLINICAL LABORATORY SCIENCES	Oikonomopoulou, K and Brinc, D and Hadjisavvas, A and Christofi, G and Kyriacou, K and Diamandis, EP		10.3109/10408363.2014.886180 WE - Science Citation Index Expanded (SCI-EXPANDED)	Excluded	not relevant to our objective
1154	Simple Fecal Flotation Is a Superior Alternative to Guadruple Kato Katz Smear Examination for the Detection of Hookworm Eggs in Human Stool	2014	PLOS NEGLECTED TROPICAL DISEASES	Inpankaew, T and SchÃ¤r, F and Khieu, V and Muth, S and Dalsgaard, A and Marti, H and Traub, RJ and Odermatt, P		10.1371/journal.pntd.0003313 WE - Science Citation Index Expanded (SCI-EXPANDED)	Excluded	not relevant to our objective
1155	<i>Trichuris</i> WAP and CAP proteins: Potential whipworm vaccine candidates?	2022	PLOS NEGLECTED TROPICAL DISEASES	Wainwright, E and Shears, RK		10.1371/journal.pntd.0010933 WE - Science Citation Index Expanded (SCI-EXPANDED)	Excluded	not relevant to our objective
1156	Prevalence, Risk Factors and Genotypes of <i>Giardia duodenalis</i> in Sheltered Dogs in Tuscany (Central Italy)	2022	PATHOGENS	Agresti, A and Berrilli, F and Maestrini, M and Procesi, IG and Loretti, E and Vonci, N and Perrucci, S		10.3390/pathogens11010012 WE - Science Citation Index Expanded (SCI-EXPANDED)	Excluded	not species of interest
1157	Identification of Onchocerca volvulus collagen as an antigen mainly recognized by antibodies in chronic hyper-reactive onchodermatitis (sowda)	1996	AMERICAN JOURNAL OF TROPICAL MEDICINE AND HYGIENE	Garate, T and Conraths, FJ and Harnett, W and Buttner, DW and Parkhouse, RME		10.4269/ajtmh.1996.54.490 WE - Science Citation Index Expanded (SCI-EXPANDED)	Excluded	not relevant to our objective
1158	<i>Taenia solium, Taenia saginata, Taenia asiatica,</i> their hybrids and other helminthic infections occurring in a neglected tropical diseases' highly endemic area in Lao PDR	2018	PLOS NEGLECTED TROPICAL DISEASES	Sato, MO and Sato, M and Yanagida, T and Waikagul, J and Pongvongsa, T and Sako, Y and Sanguankiat, S and Yoonuan, T and Kounnavang, S and Kawai, S and Ito, A and Okamoto, M and Moji, K		10.1371/journal.pntd.0006260 WE - Science Citation Index Expanded (SCI-EXPANDED)	Excluded	not relevant to our objective
1159	The barber's pole worm CAP protein superfamily - A basis for fundamental discovery and biotechnology advances	2015	BIOTECHNOLOGY ADVANCES	Mohandas, N and Young, ND and Jabbar, A and Korhonen, PK and Koehler, AV and Amani, P and Hall, RS and Sternberg, PW and Jex, AR and Hofmann, A and Gasser, RB		10.1016/j.biotechadv.2015.07.003 WE - Science Citation Index Expanded (SCI-EXPANDED)	Excluded	not relevant to our objective
1160	Proteolytic activity in the adult and larval stages of the human roundworm parasite <i>Angiostrongylus costaricensis</i>	2012	MEMORIAS DO INSTITUTO OSWALDO CRUZ	Rebello, KM and de Siqueira, CR and Ribeiro, EL and Valente, RH and Mota, EM and Perales, J and Neves-Ferreira, AGD and Lenzi, HL		10.1590/S0074-02762012000600008 WE - Science Citation Index Expanded (SCI-EXPANDED)	Excluded	not relevant to our objective
1161	Detection of <i>Echinococcus granulosus</i> coproantigens in faeces from naturally infected rural domestic dogs in south eastern Australia	2006	AUSTRALIAN VETERINARY JOURNAL	Jenkins, DJ and McKinlay, A and He, DL and Bradshaw, H and Craig, PS		10.1111/j.1751-0813.2006.tb13116.x WE - Science Citation Index Expanded (SCI-EXPANDED)	Excluded	not relevant to our objective
1162	<i>Trichinella spiralis</i>: genome database searches for the presence and immunolocalization of protein disulphide isomerase family members	2016	JOURNAL OF HELMINTHOLOGY	Freitas, CP and Clemente, I and Mendes, T and Novo, C		10.1017/S0022149X14000807 WE - Science Citation Index Expanded (SCI-EXPANDED)	Excluded	not relevant to our objective
1163	In-vitro, SDH5-dependent flavinylation of immobilized human respiratory complex II flavoprotein	2016	ARCHIVES OF BIOCHEMISTRY AND BIOPHYSICS	Zafreen, L and Walker-Kopp, N and Huang, LS and Berry, E		10.1016/j.abb.2016.06.006 WE - Science Citation Index Expanded (SCI-EXPANDED)	Excluded	not relevant to our objective
1164	Cytochrome <i>b</i> in human complex II (succinate-ubiquinone oxidoreductase):: cDNA cloning of the components in liver mitochondria and chromosome assignment of the genes for the large (SDHC) and small (SDHD) subunits to 1q21 and 11q23	1997	CYTOGENETICS AND CELL GENETICS	Hirawake, H and Taniwaki, M and Tamura, A and Kojima, S and Kita, K		10.1159/000134700 WE - Science Citation Index Expanded (SCI-EXPANDED)	Excluded	not relevant to our objective
1165	Prevalence of Swine Gastrointestinal Parasites in Nyagatare District, Rwanda	2020	JOURNAL OF PARASITOLOGY RESEARCH	Tumusiime, M and Ntampaka, P and Niragire, F and Sindikubwabo, T and Habineza, F		10.1155/2020/8814136 WE - Emerging Sources Citation Index (ESCI)	Excluded	no PCR
1166	Comparative reactivity of human IgE to cynomolgus monkey and human effector cells and effects on IgE effector cell potency	2014	MABS	Saul, L and Josephs, DH and Cutler, K and Bradwell, A and Karagiannis, P and Selkirk, C and Gould, HJ and Jones, P and Spicer, JF and Karagiannis, SN		10.4161/mabs.27828 WE - Science Citation Index Expanded (SCI-EXPANDED)	Excluded	not relevant to our objective
1167	Common workflow language (CWL)-based software pipeline for <i>de novo</i> genome assembly from long- and short-read data	2019	GIGASCIENCE	Korhonen, PK and Hall, RS and Young, ND and Gasser, RB		10.1093/gigascience/giz014 WE - Science Citation Index Expanded (SCI-EXPANDED)	Excluded	not relevant to our objective
1168	NEUROPEPTIDE-F - A UBIQUITOUS INVERTEBRATE NEUROMEDIATOR	1995	HYDROBIOLOGIA	MAULE, AG and HALTON, DW and SHAW, C		10.1007/BF00036410 WE - Conference Proceedings Citation Index - Science (CPCI-S) WE - Science Citation Index Expanded (SCI-EXPANDED)	Excluded	not relevant to our objective
1169	Identification of excretory-secretory products of larval and adult <i>Ostertagia ostertagi</i> by immunoscreening of cDNA libraries	2003	MOLECULAR AND BIOCHEMICAL PARASITOLOGY	Vercauteren, I and Geldhof, P and Peelaers, I and Claerebout, E and Berx, G and Vercruysse, J		10.1016/S0166-6851(02)00274-8 WE - Science Citation Index Expanded (SCI-EXPANDED)	Excluded	not relevant to our objective
1170	Successful and currently ongoing parasite eradication programs	2006	VETERINARY PARASITOLOGY	Bowman, DD		10.1016/j.vetpar.2006.04.020 WE - Science Citation Index Expanded (SCI-EXPANDED) WE - Conference Proceedings Citation Index - Science (CPCI-S)	Excluded	not relevant to our objective
1171	Pan-Nematoda Transcriptomic Elucidation of Essential Intestinal Functions and Therapeutic Targets With Broad Potential	2015	EBIOMEDICINE	Wang, Q and Rosa, BA and Jasmer, DP and Mitreva, M		10.1016/j.ebiom.2015.07.030 WE - Science Citation Index Expanded (SCI-EXPANDED)	Excluded	not relevant to our objective
1172	Parasitic infections in dogs involved in animal-assisted interventions	2018	ITALIAN JOURNAL OF ANIMAL SCIENCE	Gerardi, F and Santaniello, A and Del Prete, L and Maurelli, MP and Menna, LF and Rinaldi, L		10.1080/1828051X.2017.1344937 WE - Science Citation Index Expanded (SCI-EXPANDED)	Excluded	not relevant to our objective
1173	Tuftsin phosphorylcholine-a novel compound harnessing helminths to fight autoimmunity	2018	IMMUNOLOGIC RESEARCH	Segal, Y and Blank, M and Shoenfeld, Y		10.1007/s12026-018-9051-2 WE - Science Citation Index Expanded (SCI-EXPANDED) WE - Conference Proceedings Citation Index - Science (CPCI-S)	Excluded	not relevant to our objective
1174	<bold>Interaction Between Helminths and Toll-Like Receptors: Possibilities and Potentials for Asthma Therapy</bold>	2016	INTERNATIONAL REVIEWS OF IMMUNOLOGY	Zakeri, A and Borji, H and Haghparast, A		10.3109/08830185.2015.1096936 WE - Science Citation Index Expanded (SCI-EXPANDED)	Excluded	not relevant to our objective
1175	The beneficial helminth parasite?	2006	PARASITOLOGY	McKay, DM		10.1017/S003118200500884X WE - Science Citation Index Expanded (SCI-EXPANDED)	Excluded	not relevant to our objective
1176	Helminth therapy and multiple sclerosis	2013	INTERNATIONAL JOURNAL FOR PARASITOLOGY	Fleming, JO		10.1016/j.ijpara.2012.10.025 WE - Science Citation Index Expanded (SCI-EXPANDED)	Excluded	not relevant to our objective
1177	Novel phage display-based subtractive screening to identify vaccine candidates of <i>Brugia malayi</i>	2004	INFECTION AND IMMUNITY	Gnanasekar, M and Rao, KVN and He, YX and Mishra, PK and Nutman, TB and Kaliraj, P and Ramaswamy, K		10.1128/IAI.72.8.4707-4715.2004 WE - Science Citation Index Expanded (SCI-EXPANDED)	Excluded	not relevant to our objective
1178	Description of a new species, <i>Trichuris ursinus</i> n. sp (Nematoda: Trichuridae) from <i>Papio ursinus</i> Keer, 1792 from South Africa	2017	INFECTION GENETICS AND EVOLUTION	CallejÃ³n, R and Halajian, A and Cutillas, C		10.1016/j.meegid.2017.04.002 WE - Science Citation Index Expanded (SCI-EXPANDED)	Excluded	not relevant to our objective
1179	An in-vitro test for assessing the viability of Ascaris suum eggs exposed to various sewage treatment processes	1998	INTERNATIONAL JOURNAL FOR PARASITOLOGY	Johnson, PW and Dixon, R and Ross, AD		10.1016/S0020-7519(97)00210-5 WE - Science Citation Index Expanded (SCI-EXPANDED)	Excluded	not relevant to our objective
1180	Identification of immunoreactive proteins of <i>Dirofilaria immitis</i> and <i>D</i>. <i>repens</i> recognized by sera from patients with pulmonary and subcutaneous dirofilariosis	2010	PARASITOLOGY INTERNATIONAL	GonzÃ¡lez-Miguel, J and Rosario, L and Rota-Nodari, E and MorchÃ³n, R and SimÃ³n, F		10.1016/j.parint.2010.02.010 WE - Science Citation Index Expanded (SCI-EXPANDED)	Excluded	not relevant to our objective
1181	Hierarchical Bayesian modeling for predictive environmental microbiology toward a safe use of human excreta: Systematic review and meta -analysis	2021	JOURNAL OF ENVIRONMENTAL MANAGEMENT	Oishi, W and Kadoya, SS and Nishimura, O and Rose, JB and Sano, D		10.1016/j.jenvman.2021.112088	Excluded	review
1182	Blood-feeding in the young adult filarial worms <i>Litomosoides sigmodontis</i>	2005	PARASITOLOGY	Attout, T and Babayan, S and Hoerauf, A and Taylor, DW and Kozek, WJ and Martin, C and Bain, O		10.1017/S0031182004006651 WE - Science Citation Index Expanded (SCI-EXPANDED)	Excluded	not relevant to our objective
1183	Characterization of a missense mutation at histidine-44 in a pyruvate dehydrogenase-deficient patient	2002	BIOCHIMICA ET BIOPHYSICA ACTA-MOLECULAR BASIS OF DISEASE	Jacobia, SJ and Korotchkina, LG and Patel, MS		10.1016/S0925-4439(01)00083-7 WE - Science Citation Index Expanded (SCI-EXPANDED)	Excluded	not relevant to our objective
1184	RISK FACTORS ASSOCIATED WITH THE PRESENCE OF ZOONOTIC GASTROINTESTINAL PARASITES IN DOGS OF CABRERO DISTRICT, BIOBIO REGION, CHILE	2018	CHILEAN JOURNAL OF AGRICULTURAL & ANIMAL SCIENCES	QuilodrÃ¡n-GonzÃ¡lez, D and GÃ¤dicke, P and Villaguala-Pacheco, C and Landaeta-Aqueveque, C		10.4067/S0719-38902018005000401 WE - Emerging Sources Citation Index (ESCI)	Excluded	no PCR
1185	Sequence variability in three mitochondrial genes among four roundworm species from wild animals in China	2015	MITOCHONDRIAL DNA	Chang, QC and Gao, JF and Sheng, ZH and Lou, Y and Zheng, X and Wang, CR		10.3109/19401736.2013.823171 WE - Science Citation Index Expanded (SCI-EXPANDED)	Excluded	not domestic animal
1186	A comprehensive analysis of the faecal microbiome and metabolome of <i>Strongyloides stercoralis</i> infected volunteers from a non-endemic area	2018	SCIENTIFIC REPORTS	Jenkins, TP and Formenti, F and Castro, C and Piubelli, C and Perandin, F and Buonfrate, D and Otranto, D and Griffin, JL and Krause, L and Bisoffi, Z and Cantacessi, C		10.1038/s41598-018-33937-3 WE - Science Citation Index Expanded (SCI-EXPANDED)	Excluded	not species of interest
1187	Helminth-derived biomacromolecules as therapeutic agents for treating inflammatory and infectious diseases: What lessons do we get from recent findings?	2023	INTERNATIONAL JOURNAL OF BIOLOGICAL MACROMOLECULES	Chakraborty, P and Aravindhan, V and Mukherjee, S		10.1016/j.ijbiomac.2023.124649	Excluded	not relevant to our objective
1188	Epidemiology of canine gastrointestinal helminths in sub-Saharan Africa	2018	PARASITES & VECTORS	Chidumayo, NN		10.1186/s13071-018-2688-9 WE - Science Citation Index Expanded (SCI-EXPANDED)	Excluded	review
1189	The association between diet of periurban wild dogs and zoonotic pathogen carriage	2019	AUSTRALIAN MAMMALOGY	Harriott, L and Gentle, M and Traub, R and Magalhaes, RJS and Cobbold, R		10.1071/AM18042 WE - Science Citation Index Expanded (SCI-EXPANDED)	Excluded	not domestic animal
1190	Molecular characterization of 45 kDa aspartic protease of <i>Trichinella spiralis</i>	2012	VETERINARY PARASITOLOGY	Park, JN and Park, SK and Cho, MK and Park, MK and Kang, SA and Kim, DH and Yu, HS		10.1016/j.vetpar.2012.06.029 WE - Science Citation Index Expanded (SCI-EXPANDED)	Excluded	not relevant to our objective
1191	Isolation and characterization of a major allergen from the fish parasite <i>Anisakis simplex</i>	2000	JOURNAL OF ALLERGY AND CLINICAL IMMUNOLOGY	Moneo, I and Caballero, ML and GÃ³mez, F and Ortega, E and Alonso, MJ		10.1067/mai.2000.106732 WE - Science Citation Index Expanded (SCI-EXPANDED)	Excluded	not relevant to our objective
1192	Testing household disinfectants for the inactivation of helminth eggs on surfaces and in spills during pit latrine emptying	2016	WATER SA	Naidoo, D and Archer, C and Louton, B and Rodda, N		10.4314/wsa.v42i4.06 WE - Science Citation Index Expanded (SCI-EXPANDED)	Excluded	not relevant to our objective
1193	The 'hygiene hypothesis' for autoimmune and allergic diseases: an update	2010	CLINICAL AND EXPERIMENTAL IMMUNOLOGY	Okada, H and Kuhn, C and Feillet, H and Bach, JF		10.1111/j.1365-2249.2010.04139.x WE - Science Citation Index Expanded (SCI-EXPANDED)	Excluded	not relevant to our objective
1194	Hemoglobin-degrading, aspartic proteases of blood-feeding parasites - Substrate specificity revealed by homology models	2001	JOURNAL OF BIOLOGICAL CHEMISTRY	Brinkworth, RI and Prociv, P and Loukas, A and Brindley, PJ		10.1074/jbc.M101934200 WE - Science Citation Index Expanded (SCI-EXPANDED)	Excluded	not relevant to our objective
1195	Helminth Lessons in Inflammatory Bowel Diseases (IBD)	2023	BIOMEDICINES	Atagozli, T and Elliott, DE and Ince, MN		10.3390/biomedicines11041200 WE - Science Citation Index Expanded (SCI-EXPANDED)	Excluded	not relevant to our objective
1196	Mechanisms of disease: pathogenesis of Crohn's disease and ulcerative colitis	2006	NATURE CLINICAL PRACTICE GASTROENTEROLOGY & HEPATOLOGY	Sartor, RB		10.1038/ncpgasthep0528 WE - Science Citation Index Expanded (SCI-EXPANDED)	Excluded	not relevant to our objective
1197	Nematodes, bacteria, and flies: A tripartite model for nematode parasitism	2007	CURRENT BIOLOGY	Hallem, EA and Rengarajan, M and Ciche, TA and Sternberg, PW		10.1016/j.cub.2007.04.027 WE - Science Citation Index Expanded (SCI-EXPANDED)	Excluded	not relevant to our objective
1198	Whipworm Infection Promotes Bacterial Invasion, Intestinal Microbiota Imbalance, and Cellular Immunomodulation	2020	INFECTION AND IMMUNITY	Schachter, J and de Oliveira, DA and da Silva, CM and Alencar, ACMD and Duarte, M and da Silva, MMP and IgnÃ¡cio, ACDR and Lopes-Torres, EJ		10.1128/IAI.00642-19 WE - Science Citation Index Expanded (SCI-EXPANDED)	Excluded	not relevant to our objective
1199	Cloning and expression of DiT33 from Dirofilaria immitis: A specific and early marker of heartworm infection	1996	PARASITOLOGY	Hong, XQ and Mejia, JS and Kumar, S and Perler, FB and Carlow, CKS		10.1017/S0031182000065859 WE - Science Citation Index Expanded (SCI-EXPANDED)	Excluded	not relevant to our objective
1200	Reciprocal Interactions between Nematodes and Their Microbial Environments	2017	FRONTIERS IN CELLULAR AND INFECTION MICROBIOLOGY	Midha, A and Schlosser, J and Hartmann, S		10.3389/fcimb.2017.00144 WE - Science Citation Index Expanded (SCI-EXPANDED)	Excluded	not relevant to our objective
1201	Parasite-Derived Proteins for the Treatment of Allergies and Autoimmune Diseases	2017	FRONTIERS IN MICROBIOLOGY	Wu, ZY and Wang, LF and Tang, YL and Sun, X		10.3389/fmicb.2017.02164 WE - Science Citation Index Expanded (SCI-EXPANDED)	Excluded	not relevant to our objective
1202	Prevalence of intestinal parasites in street dogs (Canis lupus familiaris) with highlights on zoonosis in Lalitpur, Nepal	2023	VETERINARY MEDICINE AND SCIENCE	Adhikari, RB and Dhakal, MA and Ghimire, TR		10.1002/vms3.1258	Excluded	no PCR
1203	<i>Bacillus subtilis</i> Strain Engineered for Treatment of Soil-Transmitted Helminth Diseases	2013	APPLIED AND ENVIRONMENTAL MICROBIOLOGY	Hu, Y and Miller, MM and Derman, AI and Ellis, BL and Monnerat, RG and Pogliano, J and Aroian, RV		10.1128/AEM.01854-13 WE - Science Citation Index Expanded (SCI-EXPANDED)	Excluded	not relevant to our objective
1204	The Eukaryotic Elongation Factor 1 Alpha (eEF1) from the Parasite <i>Leishmania infantum</i> Is Modified with the Immunomodulatory Substituent Phosphorylcholine (PC)	2017	MOLECULES	Timm, T and Annoscia, G and Klein, J and Lochnit, G		10.3390/molecules22122094 WE - Science Citation Index Expanded (SCI-EXPANDED)	Excluded	not relevant to our objective
1205	Effect of fenbendazole on shedding and embryonation of <i>Ascaris suum</i> eggs from naturally infected sows	2015	JOURNAL OF SWINE HEALTH AND PRODUCTION	Pittman, JS and Myers, GH and Stalder, KJ and Karriker, LA			Excluded	not relevant to our objective
1206	Identification of Ecdysone Hormone Receptor Agonists as a Therapeutic Approach for Treating Filarial Infections	2016	PLOS NEGLECTED TROPICAL DISEASES	Mhashilkar, AS and Vankayala, SL and Liu, CH and Kearns, F and Mehrotra, P and Tzertzinis, G and Palli, SR and Woodcock, HL and Unnasch, TR		10.1371/journal.pntd.0004772 WE - Science Citation Index Expanded (SCI-EXPANDED)	Excluded	not relevant to our objective
1207	Helminths as an alternative therapy for intestinal diseases	2017	WORLD JOURNAL OF GASTROENTEROLOGY	Sipahi, AM and Baptista, DM		10.3748/wjg.v23.i33.6009 WE - Science Citation Index Expanded (SCI-EXPANDED)	Excluded	not relevant to our objective
1208	Nematicidal activity of silver nanoparticles from the fungus <i>Duddingtonia flagrans</i>	2019	INTERNATIONAL JOURNAL OF NANOMEDICINE	Barbosa, ACMS and Silva, LPC and Ferraz, CM and Tobias, FL and de Araujo, JV and Loureiro, B and Braga, GMAM and Veloso, FBR and Soares, FED and Fronza, M and Braga, FR		10.2147/IJN.S193679 WE - Science Citation Index Expanded (SCI-EXPANDED)	Excluded	not relevant to our objective
1209	Dynamics of the bacterial gut microbiota during controlled human infection with <i>Necator americanus</i> larvae	2020	GUT MICROBES	Ducarmon, QR and Hoogerwerf, MA and Janse, JJ and Geelen, AR and Koopman, JPR and Zwittink, RD and Goeman, JJ and Kuijper, EJ and Roestenberg, M		10.1080/19490976.2020.1840764 WE - Science Citation Index Expanded (SCI-EXPANDED)	Excluded	not relevant to our objective
1210	Prevalence of soil-transmitted helminths in primary school playgrounds in Edo State, southern Nigeria	2019	HELMINTHOLOGIA	Isaac, C and Turay, PN and Inegbenosun, CU and Ezekiel, SA and Adamu, HO and Ohiolei, JA		10.2478/helm-2019-0028 WE - Science Citation Index Expanded (SCI-EXPANDED)	Excluded	no PCR
1211	Molecular characterization and tissue localization of glutathione <i>S</i>-transferase from adult <i>Ancylostoma ceylanicum</i>	2020	JOURNAL OF HELMINTHOLOGY	Hang, JX and He, L and Abuzeid, AMI and Huang, Y and Liu, YQ and Yan, XX and Zhao, Q and Li, X and Liu, JM and Li, GQ		10.1017/S0022149X20000012 WE - Science Citation Index Expanded (SCI-EXPANDED)	Excluded	not relevant to our objective
1212	An aspartyl protease inhibitor of <i>Ostertagia ostertagi</i>:: Molecular cloning, analysis of stage and tissue specific expression and vaccine trial	2005	MOLECULAR AND BIOCHEMICAL PARASITOLOGY	De Maere, V and Vercauteren, I and Gevaert, K and Vercruysse, J and Claerebout, E		10.1016/j.molbiopara.2005.01.018 WE - Science Citation Index Expanded (SCI-EXPANDED)	Excluded	not relevant to our objective
1213	Metabolomics and lipidomics studies of parasitic helminths: molecular diversity and identification levels achieved by using different characterisation tools	2023	METABOLOMICS	Wangchuk, P and Yeshi, K and Loukas, A		10.1007/s11306-023-02019-5 WE - Science Citation Index Expanded (SCI-EXPANDED)	Excluded	not relevant to our objective
1214	Fungal ovicidal activity on <i>Toxocara canis</i> eggs	2013	REVISTA IBEROAMERICANA DE MICOLOGIA	Maia, FD and Vieira, JN and Berne, MEA and Stoll, FE and Nascente, PD and PÃ¶tter, L and Pereira, DIB		10.1016/j.riam.2012.12.009 WE - Science Citation Index Expanded (SCI-EXPANDED)	Excluded	not relevant to our objective
1215	Metabolomic profiling of the excretory-secretory products of hookworm and whipworm	2019	METABOLOMICS	Wangchuk, P and Kouremenos, K and Eichenberger, RM and Pearson, M and Susianto, A and Wishart, DS and McConville, MJ and Loukas, A		10.1007/s11306-019-1561-y WE - Science Citation Index Expanded (SCI-EXPANDED)	Excluded	not relevant to our objective
1216	TroCCAP recommendations for the diagnosis, prevention and treatment of parasitic infections in dogs and cats in the tropics	2020	VETERINARY PARASITOLOGY	Dantas-Torres, F and Ketzis, J and Mihalca, AD and Baneth, G and Otranto, D and Tort, GP and Watanabe, M and Linh, BK and Inpankaew, T and Castro, PDJ and BorrÃ¡s, P and Arumugam, S and Penzhorn, BL and YbaÃ±ez, AP and Irwin, P and Traub, RJ		10.1016/j.vetpar.2020.109167 WE - Science Citation Index Expanded (SCI-EXPANDED)	Excluded	not relevant to our objective
1217	Toxocarosis in dogs - important aspects for the veterinary practice	2013	TIERAERZTLICHE PRAXIS AUSGABE KLEINTIERE HEIMTIERE	Strube, C and Janecek, E and Heuer, L			Excluded	not species of interest
1218	Survey on the prevalence of intestinal parasites in domestic cats (<i>Felis catus</i> Linnaeus, 1758) in central Nepal	2023	VETERINARY MEDICINE AND SCIENCE	Adhikari, RB and Dhakal, MA and Ale, PB and Regmi, GR and Ghimire, TR		10.1002/vms3.999	Excluded	no PCR
1219	Chemokine receptor 2 blockade prevents asthma in a cynomolgus monkey model	2008	JOURNAL OF PHARMACOLOGY AND EXPERIMENTAL THERAPEUTICS	Mellado, M and de Ana, AM and GÃ³mez, L and MartÃ­nez, C and RodrÃ­guez-Frade, JM		10.1124/jpet.107.128538 WE - Science Citation Index Expanded (SCI-EXPANDED)	Excluded	not relevant to our objective
1220	Cyclosporine A inhibits airway reactivity and remodeling after chronic antigen challenge cats	1996	AMERICAN JOURNAL OF RESPIRATORY AND CRITICAL CARE MEDICINE	Padrid, PA and Cozzi, P and Leff, AR		10.1164/ajrccm.154.6.8970375 WE - Science Citation Index Expanded (SCI-EXPANDED)	Excluded	not relevant to our objective
1221	Occurrence of Hookworm and the First Molecular and Morphometric Identification of <i>Uncinaria stenocephala</i> in Dogs in Central Europe	2022	ACTA PARASITOLOGICA	StrkolcovÃ¡, G and MravcovÃ¡, K and Mucha, R and Mulinge, E and SchreiberovÃ¡, A		10.1007/s11686-021-00509-x	Excluded	no PCR
1222	Fatty Acid- and Retinoid-binding Proteins Have Distinct Binding Pockets for the Two Types of Cargo	2009	JOURNAL OF BIOLOGICAL CHEMISTRY	Jordanova, R and Groves, MR and Kostova, E and Woltersdorf, C and Liebau, E and Tucker, PA		10.1074/jbc.M109.022731 WE - Science Citation Index Expanded (SCI-EXPANDED)	Excluded	not relevant to our objective
1223	FENBENDAZOLE AND ITS EFFECT ON THE IMMUNE-SYSTEM OF THE SHEEP	1994	NEW ZEALAND VETERINARY JOURNAL	CABAJ, W and STANKIEWICZ, M and JONAS, WE and MOORE, LG		10.1080/00480169.1994.35826 WE - Science Citation Index Expanded (SCI-EXPANDED)	Excluded	not relevant to our objective
1224	A study on intestinal helminthes of dogs, foxes and jackals in the western part of Iran	2006	VETERINARY PARASITOLOGY	Dalimi, A and Sattari, A and Motamedi, G		10.1016/j.vetpar.2006.06.024 WE - Science Citation Index Expanded (SCI-EXPANDED)	Excluded	no PCR
1225	Human hookworm infection in the 21st century	2004	ADVANCES IN PARASITOLOGY, VOL 58	Brooker, S and Bethony, J and Hotez, PJ		10.1016/S0065-308X(04)58004-1 WE - Science Citation Index Expanded (SCI-EXPANDED)	Excluded	review
1226	Using newly optimized genetic tools to probe<i> Strongyloides</i> sensory behaviors	2022	MOLECULAR AND BIOCHEMICAL PARASITOLOGY	Mendez, P and Walsh, B and Hallem, EA		10.1016/j.molbiopara.2022.111491 WE - Science Citation Index Expanded (SCI-EXPANDED)	Excluded	not species of interest
1227	A parasite-derived 68-mer peptide ameliorates autoimmune disease in murine models of Type 1 diabetes and multiple sclerosis	2016	SCIENTIFIC REPORTS	Lund, ME and Greer, J and Dixit, A and Alvarado, R and McCauley-Winter, P and To, J and Tanaka, A and Hutchinson, AT and Robinson, MW and Simpson, AM and O'Brien, BA and Dalton, JP and Donnelly, S		10.1038/srep37789 WE - Science Citation Index Expanded (SCI-EXPANDED)	Excluded	not relevant to our objective
1228	Production and Use of <i>Hymenolepis diminuta</i> Cysticercoids as Anti-Inflammatory Therapeutics	2017	JOURNAL OF CLINICAL MEDICINE	Smyth, K and Morton, C and Mathew, A and Karuturi, S and Haley, C and Zhang, M and Holzknecht, ZE and Swanson, C and Lin, SS and Parker, W		10.3390/jcm6100098 WE - Science Citation Index Expanded (SCI-EXPANDED)	Excluded	not relevant to our objective
1229	Parasitomimetics: Can We Utilize Parasite-Derived Immunomodulatory Molecules for Interventions to Immunological Disorders?	2022	FRONTIERS IN IMMUNOLOGY	Nagai, K and Goto, Y		10.3389/fimmu.2022.824695 WE - Science Citation Index Expanded (SCI-EXPANDED)	Excluded	not relevant to our objective
1230	Proteomic analysis of secretory products from the model gastrointestinal nematode <i>Heligmosomoides polygyrus</i> reveals dominance of Venom Allergen-Like (VAL) proteins	2011	JOURNAL OF PROTEOMICS	Hewitson, JP and Harcus, Y and Murray, J and van Agtmaal, M and Filbey, KJ and Grainger, JR and Bridgett, S and Blaxter, ML and Ashton, PD and Ashford, DA and Curwen, RS and Wilson, RA and Dowle, AA and Maizels, RM		10.1016/j.jprot.2011.06.002 WE - Science Citation Index Expanded (SCI-EXPANDED)	Excluded	not relevant to our objective
1231	Harnessing helminth-driven immunoregulation in the search for novel therapeutic modalities	2020	PLOS PATHOGENS	Ryan, SM and Eichenberger, RM and Ruscher, R and Giacomin, PR and Loukas, A		10.1371/journal.ppat.1008508 WE - Science Citation Index Expanded (SCI-EXPANDED)	Excluded	not relevant to our objective
1232	<i>Strongyloides stercoralis</i>:: Amphidial neuron pair ASJ triggers significant resumption of development by infective larvae under host-mimicking in vitro conditions	2007	EXPERIMENTAL PARASITOLOGY	Ashton, FT and Zhu, XD and Lok, JB and Schad, GA		10.1016/j.exppara.2006.08.010 WE - Science Citation Index Expanded (SCI-EXPANDED)	Excluded	not relevant to our objective
1233	LACK OF LATE-PHASE AIRWAY RESPONSES IN CONSCIOUS GUINEA-PIGS AFTER A VARIETY OF ANTIGEN CHALLENGES	1992	AGENTS AND ACTIONS	UNDERWOOD, DC and OSBORN, RR and HAND, JM		10.1007/BF02028106 WE - Science Citation Index Expanded (SCI-EXPANDED)	Excluded	not relevant to our objective
1234	Prevalence, intensity and associated risk factors of soil transmitted helminth infections: A comparison between Negritos (indigenous) in inland jungle and those in resettlement at town peripheries	2019	PLOS NEGLECTED TROPICAL DISEASES	Muslim, A and Sofian, SM and Shaari, SA and Hoh, BP and Lim, YAL		10.1371/journal.pntd.0007331 WE - Science Citation Index Expanded (SCI-EXPANDED)	Excluded	no PCR
1235	THE OCURRENCE OF PARASITES IN CAPTURED DOGS BY THE CENTER FOR ZOONOTIC CONTROL DISEASES FROM CACHOEIRO DE ITAPEMIRIM IN THE STATE OF ESPIRITO SANTO	2010	REVISTA BRASILEIRA DE MEDICINA VETERINARIA	Alves, DP and Carneiro, MB and Dias, JDC and Martins, IWF			Excluded	no PCR
1236	The astacin metalloprotease moulting enzyme NAS-36 is required for normal cuticle ecdysis in free-living and parasitic nematodes	2011	PARASITOLOGY	Stepek, G and McCormack, G and Birnie, AJ and Page, AP		10.1017/S0031182010001113 WE - Science Citation Index Expanded (SCI-EXPANDED)	Excluded	not relevant to our objective
1237	ZOONOTIC INTESTINAL PARASITES IN FREE-RANGING DOGS (<i>CANIS LUPUS FAMILIARIS</i>): A RISK TO PUBLIC HEALTH IN A MEXICAN PROTECTED AREA	2022	NATURE CONSERVATION RESEARCH	MartÃ­nez-Sotelo, J and SÃ¡nchez-Jasso, JM and Ibarra-ZimbrÃ³n, S and SÃ¡nchez-Nava, P		10.24189/ncr.2022.015 WE - Emerging Sources Citation Index (ESCI)	Excluded	no PCR
1238	Environmental <i>Toxocara</i> spp. presence in crowded squares and public parks from San Juan Province, Argentina: A call for a "One Health" approach	2023	FRONTIERS IN MEDICINE	Avila, HG and Sandon, L and Anes, PE and Meli, SA and Giboin, GA and PÃ©rez, VM and Periago, MV		10.3389/fmed.2023.1102396 WE - Science Citation Index Expanded (SCI-EXPANDED)	Excluded	not relevant to our objective
1239	Ancient parasite infections from the main Pampean-Patagonian cemetery of hunter-gatherer of prehistoric times: Archaeological site Chenque I (Parque Nacional Lihuâ€²e Calel, La Pampa Province, Argentina)	2023	JOURNAL OF ARCHAEOLOGICAL SCIENCE-REPORTS	Tietze, E and BerÃ³n, MA and Lucero, E and Beltrame, MO		10.1016/j.jasrep.2023.104040	Excluded	not relevant to our objective
1240	Progress in the development of a recombinant vaccine for human hookworm disease: The Human Hookworm Vaccine Initiative	2003	INTERNATIONAL JOURNAL FOR PARASITOLOGY	Hotez, PJ and Zhan, B and Bethony, JM and Loukas, A and Williamson, A and Goud, GN and Hawdon, JM and Dobardzic, A and Dobardzic, R and Ghosh, K and Bottazzi, ME and Mendez, S and Zook, B and Wang, Y and Liu, S and Essiet-Gibson, I and Chung-Debose, S and Xiao, SH and Knox, D and Meagher, M and Inan, M and Correa-Oliveira, R and Vilk, P and Shepherd, HR and Brandt, W and Russell, PK		10.1016/S0020-7519(03)00158-9 WE - Science Citation Index Expanded (SCI-EXPANDED)	Excluded	not relevant to our objective
1241	Screening trematodes for novel intervention targets: a proteomic and immunological comparison of <i>Schistosoma haematobium, Schistosoma bovis</i> and <i>Echinostoma caproni</i>	2011	PARASITOLOGY	HigÃ³n, M and Cowan, G and Nausch, N and Cavanagh, D and Oleaga, A and Toledo, R and Stothard, JR and AntÃºnez, O and Marcilla, A and Burchmore, R and Mutapi, F		10.1017/S0031182011000412 WE - Science Citation Index Expanded (SCI-EXPANDED)	Excluded	not relevant to our objective
[truncated: 381 more rows]
